# Supplementary material for: Genomic expression profiling of mature soybean (Glycine max) pollen
Source: BMC Plant Biol. 2009 Mar 6;9:25. doi: 10.1186/1471-2229-9-25 (PMC2660330; doi:10.1186/1471-2229-9-25)
Supplement: Additional file 1 — Transcripts identified to be up-regulated in the soybean mature pollen in comparison to sporophytic tissues. The spreadsheet contains all the transcripts that are identified to be up-regulated in the soybean mature pollen in comparison to sporophytic tissues [file 1471-2229-9-25-S1.xls]

## Sheet: Sheet1
Additional file 1. Transcripts identified to be up-regulated in the soybean pollen in comparison to the sporophytic tissues
Affymetrix Probe ID	Log2 Ratio	p-value	AGIa	Annotation	E-value (BLASTX match)
Cell Growth & Division
GmaAffx.19826.1.A1_at	7.10175	1.67076e-05	At4g39670	similar to ACD11 (ACCELERATED CELL DEATH 11) [Arabidopsis thaliana] (TAIR:AT2G34690.1); similar to Os03g0710700 [Oryza sativa (japonica cultivar-group)] (GB:NP 001051050.1); similar to expressed protein [Oryza sativa (japonica cultivar-group)] (GB:ABF9850	6e-09
Gma.9413.1.A1_at	6.94586	6.18462e-05	At5g56750	Ndr family protein	1e-12
Gma.12028.1.S1_at	6.88075	2.07013e-05	At4g39670	similar to ACD11 (ACCELERATED CELL DEATH 11) [Arabidopsis thaliana] (TAIR:AT2G34690.1); similar to Os03g0710700 [Oryza sativa (japonica cultivar-group)] (GB:NP 001051050.1); similar to expressed protein [Oryza sativa (japonica cultivar-group)] (GB:ABF9850	9e-12
GmaAffx.55680.1.S1_at	6.51678	3.60466e-05	At5g56750	Ndr family protein	2e-50
GmaAffx.72693.1.S1_at	5.98592	3.11548e-05	At5g56750	Ndr family protein	3e-88
GmaAffx.26469.1.S1_at	5.9256	3.74376e-05	At5g56750	Ndr family protein	1e-27
GmaAffx.12708.1.A1_at	5.32448	7.86713e-05	At1g69710	zinc finger protein, putative / regulator of chromosome condensation (RCC1) family protein	0.003
GmaAffx.42568.1.S1_at	5.00189	2.84564e-05		ref|XP 415818.1| PREDICTED: similar to mitotic spindle coiled-co...	0.005
GmaAffx.57019.1.S1_at	4.39952	6.75855e-05	At1g69710	zinc finger protein, putative / regulator of chromosome condensation (RCC1) family protein	6e-32
GmaAffx.74614.1.S1_at	4.37296	5.95213e-05	At1g27630	cyclin family protein	6e-22
Gma.9509.2.S1_at	4.30015	2.64095e-05	At5g61960	AML1 (ARABIDOPSIS MEI2-LIKE PROTEIN 1); RNA binding	6e-69
Gma.9509.2.S1_x_at	4.08278	4.66306e-05	At5g61960	AML1 (ARABIDOPSIS MEI2-LIKE PROTEIN 1); RNA binding	6e-69
Gma.9509.1.S1_at	4.08032	3.57346e-05	At5g61960	AML1 (ARABIDOPSIS MEI2-LIKE PROTEIN 1); RNA binding	2e-42
GmaAffx.7697.1.S1_at	3.93477	7.56836e-05	At3g23090	similar to WDL1 (WVD2-LIKE 1) [Arabidopsis thaliana] (TAIR:AT3G04630.3); similar to seed specific protein Bn15D14A [Brassica napus] (GB:AAP37969.1); contains InterPro domain Targeting for Xklp2; (InterPro:IPR009675)	1e-19
Gma.3552.2.S1_at	3.90433	0.000133165		Mob1-like protein [Medicago falcata (Sickle medic)]
GmaAffx.40782.1.S1_at	3.87229	0.000265554	At5g58720	PRLI-interacting factor, putative	2e-51
GmaAffx.92376.1.S1_at	3.78092	0.000240542	At2g18860	syntaxin family protein	2e-11
GmaAffx.79111.1.S1_at	3.73325	7.56836e-05	At5g58720	PRLI-interacting factor, putative	9e-12
Gma.9509.2.S1_a_at	3.72533	3.65059e-05	At5g61960	AML1 (ARABIDOPSIS MEI2-LIKE PROTEIN 1); RNA binding	6e-69
Gma.2017.1.S1_s_at	3.58337	0.000171041	At4g30240	syntaxin family protein	7e-53
Gma.2247.2.S1_at	3.57796	4.38015e-05	At3g12040	DNA-3-methyladenine glycosylase (MAG)	1e-78
Gma.1638.1.S1_at	3.44456	5.19349e-05	At1g70780	similar to unknown protein [Arabidopsis thaliana] (TAIR:AT1G23150.1); similar to putative senescence-associated protein [Pisum sativum] (GB:BAB33412.1)	2e-38
Gma.2247.1.S1_at	3.13362	0.00014613	At3g12040	DNA-3-methyladenine glycosylase (MAG)	6e-24
GmaAffx.72584.1.S1_at	3.08426	0.000453258	At1g49620	ICK5 (KIP-RELATED PROTEIN 7)	6e-05
Gma.8436.1.S1_at	2.93153	0.000427814	At5g06150	CYC1BAT (CYCLIN B 1;2); cyclin-dependent protein kinase regulator	1e-112
Gma.3617.1.S1_at	2.83121	0.000509207	At1g68290	bifunctional nuclease, putative	5e-91
GmaAffx.61545.1.S1_at	2.7937	9.68791e-05	At2g35190	NPSN11 (NOVEL PLANT SNARE 11); protein transporter	6e-18
Gma.4761.2.S1_at	2.75902	0.000936374	At5g27620	CYCH;1 (CYCLIN H;1); cyclin-dependent protein kinase/ protein binding / protein kinase	1e-106
Gma.8436.1.S1_s_at	2.72914	0.000255372	At5g06150	CYC1BAT (CYCLIN B 1;2); cyclin-dependent protein kinase regulator	1e-112
Gma.11108.1.S1_at	2.66217	0.000190669	At5g45190	cyclin family protein	7e-63
GmaAffx.16649.1.S1_s_at	2.56124	0.000391599	At3g26100	regulator of chromosome condensation (RCC1) family protein	0
GmaAffx.72585.1.S1_at	2.32575	0.000549368	At3g02300	regulator of chromosome condensation (RCC1) family protein	4e-55
GmaAffx.20616.1.S1_at	2.2306	0.000490771		Cyclin-dependent kinase inhibitor 2;1 [Glycine max (Soybean)]
Gma.4761.1.S1_a_at	2.21809	0.000305586	At5g27620	CYCH;1 (CYCLIN H;1); cyclin-dependent protein kinase/ protein binding / protein kinase	8e-26
GmaAffx.72036.1.A1_at	2.12614	0.000257928	At1g25682	cell cycle control protein-related	1e-08
Gma.17426.1.S1_s_at	1.97492	0.000351998	At1g20610	CYCB2;3 (CYCLIN B2;3); cyclin-dependent protein kinase regulator	4e-49
GmaAffx.89786.1.S1_at	1.93763	0.000243044		Hypothetical protein PY05130 [Plasmodium yoelii yoelii]	1.1e-24
Gma.4761.1.S1_x_at	1.89917	0.000305611	At5g27620	CYCH;1 (CYCLIN H;1); cyclin-dependent protein kinase/ protein binding / protein kinase	8e-26
GmaAffx.28214.1.A1_at	1.83322	0.000257095		BRCT [Medicago truncatula (Barrel medic)]
Gma.6780.1.S1_at	1.77292	0.000711543	At2g25910	3'-5' exonuclease domain-containing protein / K homology domain-containing protein / KH domain-containing protein	6e-73
Gma.17426.1.S1_at	1.54585	0.000861107	At1g20610	CYCB2;3 (CYCLIN B2;3); cyclin-dependent protein kinase regulator	4e-49
Gma.1739.1.S1_at	1.51166	0.000899595	At1g01820	peroxisomal biogenesis factor 11 family protein / PEX11 family protein	5e-86
GmaAffx.63186.1.A1_at	1.38419	0.00088047	At2g26280	CID7; ATP binding / damaged DNA binding	0.007
Cell Structure		0
GmaAffx.71146.1.S1_at	10.9188	9.61381e-06	At2g26450	pectinesterase family protein	6e-66
GmaAffx.66571.1.S1_at	10.5327	8.7692e-06	At4g15980	pectinesterase family protein	5e-34
GmaAffx.67513.1.S1_at	10.515	1.4847e-05	At5g27870	pectinesterase family protein	2e-68
GmaAffx.57996.1.S1_at	10.3887	8.7692e-06	At4g02300	pectinesterase family protein	5e-19
GmaAffx.21929.1.S1_at	10.2105	9.61381e-06		Pectinesterase inhibitor [Medicago truncatula (Barrel medic)]
Gma.825.1.A1_at	10.1725	8.7692e-06	At5g27870	pectinesterase family protein	1e-23
GmaAffx.35627.1.A1_at	10.0068	8.7692e-06	At3g62170	pectinesterase family protein	0.007
GmaAffx.26070.1.S1_at	9.6778	1.51578e-05	At4g18596	pollen Ole e 1 allergen and extensin family protein	7e-27
GmaAffx.39477.1.S1_at	8.78694	1.28344e-05	At1g29140	pollen Ole e 1 allergen and extensin family protein	5e-39
GmaAffx.7582.1.S1_at	8.75069	1.00412e-05	At3g05610	pectinesterase family protein	0.001
GmaAffx.67321.1.S1_at	8.26992	1.28344e-05	At5g27000	ATK4 (ARABIDOPSIS THALIANA KINESIN 4); microtubule motor	0.0002
GmaAffx.33436.1.A1_at	6.42804	1.72793e-05	At3g51150	kinesin motor family protein	4e-52
GmaAffx.92906.1.S1_at	6.24443	9.11162e-05	At5g57740	XBAT32 (XB3 ortholog 2 in Arabidopsis thaliana 32); protein binding / zinc ion binding	2e-82
GmaAffx.33003.1.S1_at	5.96438	2.5074e-05	At5g54310	AGD5 (ARF-GAP DOMAIN 5); DNA binding	3e-38
Gma.7203.2.S1_at	5.90227	1.74425e-05	At5g54310	AGD5 (ARF-GAP DOMAIN 5); DNA binding	7e-38
GmaAffx.26304.1.S1_at	5.88912	4.24359e-05	At5g57740	XBAT32 (XB3 ortholog 2 in Arabidopsis thaliana 32); protein binding / zinc ion binding	7e-05
GmaAffx.53680.1.S1_s_at	5.87111	3.49577e-05	At5g57740	XBAT32 (XB3 ortholog 2 in Arabidopsis thaliana 32); protein binding / zinc ion binding	1e-48
GmaAffx.62196.1.S1_at	5.73225	2.52438e-05	At1g20010	TUB5 (tubulin beta-5 chain)	1e-70
GmaAffx.27270.1.S1_at	5.65096	3.65464e-05	At5g57740	XBAT32 (XB3 ortholog 2 in Arabidopsis thaliana 32); protein binding / zinc ion binding	1e-24
Gma.7203.1.S1_at	4.88968	4.36486e-05	At5g54310	AGD5 (ARF-GAP DOMAIN 5); DNA binding	8e-18
GmaAffx.34697.1.S1_at	4.85444	0.000912928	At5g13870	EXGT-A4 (ENDOXYLOGLUCAN TRANSFERASE A4); hydrolase, acting on glycosyl bonds	5e-75
Gma.913.1.A1_at	4.64548	0.000169667		Tubulin beta-2 chain [Daucus carota (Carrot)]
GmaAffx.41833.1.S1_at	4.58904	0.000147483	At3g08550	KOB1 (KOBITO)	2e-37
GmaAffx.73577.1.S1_at	4.45943	0.000101938	At2g41170	expressed protein	8e-07
Gma.12605.1.A1_at	4.43142	6.65671e-05	At3g23280	zinc finger (C3HC4-type RING finger) family protein / ankyrin repeat family protein	2e-09
Gma.16111.2.A1_at	4.28353	2.89782e-05	At3g53750	ACT3 (ACTIN 3); structural constituent of cytoskeleton	1e-110
GmaAffx.73180.1.S1_at	4.26062	3.46635e-05	At2g45220	pectinesterase family protein	3e-90
GmaAffx.3703.2.S1_s_at	4.13233	3.64041e-05	At3g03610	phagocytosis and cell motility protein ELMO1-related	2e-21
GmaAffx.31456.1.S1_at	4.09721	0.000246332	At5g04460	protein binding / zinc ion binding	2e-05
GmaAffx.3703.1.S1_at	3.86103	5.00759e-05	At3g03610	phagocytosis and cell motility protein ELMO1-related	1e-117
GmaAffx.90582.1.S1_s_at	3.83649	3.95295e-05	At1g50010	TUA2 (tubulin alpha-2 chain)	1e-103
Gma.16111.3.S1_at	3.8352	0.000974299	At3g46520	ACT12 (ACTIN-12); structural constituent of cytoskeleton	1e-168
GmaAffx.25032.1.A1_at	3.79895	0.000137358	At5g23750	remorin family protein	6e-05
GmaAffx.66595.1.A1_at	3.78652	0.000877324	At3g27960	kinesin light chain-related	6e-56
Gma.2106.1.S1_a_at	3.70568	0.000179479	At1g54170	CID3 (CTC-Interacting Domain 3)	3e-29
GmaAffx.48861.1.S1_at	3.7037	9.01808e-05	At5g04460	protein binding / zinc ion binding	7e-34
GmaAffx.80330.1.S1_at	3.66971	6.2815e-05	At3g23280	zinc finger (C3HC4-type RING finger) family protein / ankyrin repeat family protein	2e-42
Gma.5426.1.S1_at	3.60854	0.000660669	At5g04460	protein binding / zinc ion binding	3e-45
Gma.16989.1.A1_at	3.58546	0.000114413	At3g53750	ACT3 (ACTIN 3); structural constituent of cytoskeleton	3e-53
GmaAffx.78774.1.S1_at	3.52285	0.000264592	At4g30160	VLN4 (ARABIDOPSIS THALIANA VILLIN 4); actin binding	3e-56
GmaAffx.81820.1.S1_at	3.35038	0.000159338	At2g46260	BTB/POZ domain-containing protein	9e-19
GmaAffx.57540.1.S1_at	3.34425	0.000341694	At5g04460	protein binding / zinc ion binding	2e-52
Gma.13144.1.S1_at	3.33215	9.67144e-05	At5g27670	histone H2A, putative	2e-41
Gma.1277.3.A1_s_at	3.27866	4.49192e-05	At5g59370	ACT4 (ACTIN 4)	4e-22
GmaAffx.67190.1.S1_at	3.27434	8.92665e-05	At4g11720	GCS1/HAP2 (GENERATIVE CELL-SPECIFIC 1)	7e-18
Gma.16577.1.S1_at	3.25009	9.45336e-05	At5g20350	TIP1 (TIP GROWTH DEFECTIVE 1)	2e-94
GmaAffx.48116.1.S1_at	3.23193	0.000212367	At5g20350	TIP1 (TIP GROWTH DEFECTIVE 1)	1e-24
Gma.13325.1.S1_at	3.02626	6.84323e-05	At1g50010	TUA2 (tubulin alpha-2 chain)	0
Gma.16111.3.S1_a_at	2.91861	0.000423426	At3g46520	ACT12 (ACTIN-12); structural constituent of cytoskeleton	1e-168
Gma.7191.1.A1_at	2.90754	0.000581941	At5g59210	myosin heavy chain-related	1e-68
Gma.5844.3.S1_at	2.85626	0.000119903	At3g56440	AtATG18d (Arabidopsis thaliana homolog of yeast autophagy 18 (ATG18) d)	5e-85
Gma.1277.2.S1_at	2.82677	0.000246764	At3g12110	ACT11 (ACTIN-11); structural constituent of cytoskeleton	1e-105
Gma.5844.1.S1_at	2.81481	0.000424255	At2g40810	AtATG18c (Arabidopsis thaliana homolog of yeast autophagy 18 (ATG18) c)	7e-53
Gma.5675.2.S1_at	2.79571	0.000726531	At5g61230	ankyrin repeat family protein	1e-08
GmaAffx.83022.1.S1_at	2.75341	0.000445431	At1g50010	TUA2 (tubulin alpha-2 chain)	2e-56
GmaAffx.87278.1.S1_at	2.7383	0.000171484	At5g59210	myosin heavy chain-related	6e-52
GmaAffx.8527.1.S1_at	2.73043	0.000137213	At5g20350	TIP1 (TIP GROWTH DEFECTIVE 1)	5e-163
Gma.8821.1.A1_at	2.62085	0.000164204	At3g47690	ATEB1A (Arabidopsis thaliana Microtubule End Binding Protein EB1A); microtubule binding	8e-15
Gma.5844.2.S1_at	2.54404	0.000331026	At3g56440	AtATG18d (Arabidopsis thaliana homolog of yeast autophagy 18 (ATG18) d)	0.007
GmaAffx.52838.1.S1_at	2.39918	0.000753464	At4g00231	MEE50 (maternal effect embryo arrest 50); binding	2e-05
GmaAffx.18910.1.S1_at	2.39529	0.000127191	At5g17620	similar to nuclear matrix protein 1 [Lycopersicon esculentum] (GB:AAK83083.1); contains InterPro domain Plant nuclear matrix 1; (InterPro:IPR010604)	2e-08
Gma.1913.1.S1_at	2.33953	0.000647872	At3g12110	ACT11 (ACTIN-11); structural constituent of cytoskeleton	0
GmaAffx.71010.1.S1_at	2.23728	0.000218491	At3g47690	ATEB1A (Arabidopsis thaliana Microtubule End Binding Protein EB1A); microtubule binding	1e-32
Gma.8066.1.A1_at	2.07703	0.000501935	At1g54170	CID3 (CTC-Interacting Domain 3)	2e-16
Gma.11213.2.S1_at	2.03678	0.000206747	At5g10980	histone H3	1e-71
GmaAffx.90437.1.S1_at	1.87484	0.000954973	At5g19780	TUA5 (tubulin alpha-5)	6e-73
GmaAffx.25646.1.A1_at	1.63448	0.000811751	At4g18780	CESA8 (CELLULASE SYNTHASE 8); cellulose synthase/ transferase, transferring glycosyl groups	5e-19
GmaAffx.65061.1.S1_s_at	1.60501	0.000444964	At4g16520	ATG8F (AUTOPHAGY 8F); microtubule binding	2e-49
GmaAffx.74280.1.S1_at	1.41896	0.000803212	At4g07960	ATCSLC12 (Cellulose synthase-like C12); transferase, transferring glycosyl groups	4e-99
Disease & Defense		0
GmaAffx.47109.1.A1_at	8.431	1.35475e-05	At1g49570	peroxidase, putative	2e-40
GmaAffx.68621.1.A1_at	5.82334	2.52438e-05	At5g52300	RD29B (RESPONSIVE TO DESSICATION 29B)	4e-06
GmaAffx.86728.1.S1_at	4.97896	5.55046e-05	At4g20380	LSD1 (LESION SIMULATING DISEASE)	1e-30
Gma.13127.2.S1_a_at	4.43149	5.01154e-05	At5g49230	HRB1 (HYPERSENSITIVE TO RED AND BLUE)	4e-39
Gma.13127.2.S1_at	4.20851	4.50139e-05	At5g49230	HRB1 (HYPERSENSITIVE TO RED AND BLUE)	4e-39
Gma.7623.1.A1_at	4.01848	0.000238496	At2g46240	ATBAG6/BAG6 (ARABIDOPSIS THALIANA BCL-2-ASSOCIATED ATHANOGENE 6); calmodulin binding / protein binding	1e-12
Gma.5009.1.S1_a_at	2.8249	0.00015675	At1g14530	(TOM THREE HOMOLOG); virion binding	4e-64
Gma.6315.1.S1_at	2.72883	0.000206147	At5g26990	drought-responsive family protein	2e-58
GmaAffx.86030.1.S1_at	2.66964	0.000179353	At2g02180	TOM3 (tobamovirus multiplication protein 3)	3e-28
Gma.4192.1.S1_at	2.31636	0.000130516	At3g48030	hypoxia-responsive family protein / zinc finger (C3HC4-type RING finger) family protein	1e-28
GmaAffx.93041.1.S1_at	2.23341	0.000402603	At1g18250	ATLP-1 (Arabidopsis thaumatin-like protein 1)	1e-108
GmaAffx.89771.1.A1_at	2.02043	0.000559638	At3g09390	MT2A (METALLOTHIONEIN 2A)	0.009
Gma.2005.1.S1_at	1.93501	0.000917041	At3g59090	similar to TOM1 (TOBAMOVIRUS MULTIPLICATION 1) [Arabidopsis thaliana] (TAIR:AT4G21790.1); similar to Os01g0751300 [Oryza sativa (japonica cultivar-group)] (GB:NP 001044258.1); contains domain Family A G protein-coupled receptor-like (SSF81321)	8e-29
Gma.16725.1.S1_at	1.7995	0.000931685	At5g03455	CDC25	9e-56
Gma.2821.1.S1_at	1.79773	0.000890678	At4g11650	ATOSM34 (OSMOTIN 34)	4e-86
Gma.4954.2.S1_at	1.72609	0.000872478	At5g66900	[AT5G66910, disease resistance protein (CC-NBS-LRR class), putative];[AT5G66900, disease resistance protein (CC-NBS-LRR class), putative]	5e-51
GmaAffx.51578.1.S1_at	1.68408	0.000511957	At5g25170	similar to unknown protein [Arabidopsis thaliana] (TAIR:AT2G25190.1); similar to hypothetical protein 25.t00041 [Brassica oleracea] (GB:ABD64953.1); similar to Os03g0198500 [Oryza sativa (japonica cultivar-group)] (GB:NP 001049279.1); contains InterPro do	4e-82
GmaAffx.48855.1.S1_at	1.67785	0.000389211	At5g66910	disease resistance protein (CC-NBS-LRR class), putative	8e-05
GmaAffx.64030.1.S1_at	1.5881	0.000362135	At3g62770	AtATG18a (Arabidopsis thaliana homolog of yeast autophagy 18 (ATG18) a)	4e-78
GmaAffx.49037.1.A1_at	1.5279	0.000671801	At5g66520	pentatricopeptide (PPR) repeat-containing protein	1e-71
GmaAffx.39104.1.S1_at	1.4703	0.0009386	At4g30170	peroxidase, putative	5e-64
Energy		0
Gma.3112.1.S1_at	5.81566	2.52438e-05	At1g65840	ATPAO4 (POLYAMINE OXIDASE 4); amine oxidase	0
Gma.3552.1.S1_at	5.32549	0.000416137	At5g45550	mob1/phocein family protein	1e-110
GmaAffx.10517.1.S1_at	5.16821	2.52438e-05	At1g64110	AAA-type ATPase family protein	7e-24
Gma.3112.2.S1_at	4.9371	9.06153e-05	At1g65840	ATPAO4 (POLYAMINE OXIDASE 4); amine oxidase	0.003
GmaAffx.2776.1.S1_at	4.83453	0.000100092	At5g16980	NADP-dependent oxidoreductase, putative	6e-11
Gma.14629.1.A1_at	4.05119	4.24359e-05	At4g03240	ATFH/FH (FRATAXIN HOMOLOG)	4e-51
GmaAffx.4894.1.A1_at	3.87717	0.000424255	At5g58530	glutaredoxin family protein	2e-15
GmaAffx.30715.1.S1_at	3.61398	0.00026127	At1g64110	AAA-type ATPase family protein	1e-58
GmaAffx.73877.1.S1_at	3.5547	6.7987e-05	At3g03860	ATAPRL5 (APR-LIKE 5); electron carrier/ protein disulfide oxidoreductase	5e-61
Gma.2714.1.A1_at	3.51508	0.000500896	At2g43020	ATPAO2 (POLYAMINE OXIDASE 2); amine oxidase	4e-84
GmaAffx.37857.1.S1_at	3.49967	4.55589e-05	At1g34780	ATAPRL4 (APR-LIKE 4); electron carrier/ protein disulfide oxidoreductase	3e-08
GmaAffx.76597.1.S1_at	3.47416	3.85729e-05	At1g34780	ATAPRL4 (APR-LIKE 4); electron carrier/ protein disulfide oxidoreductase	5e-31
Gma.4646.1.A1_at	3.46189	0.000678758	At3g17910	SURF1 (SURFEIT 1)	4e-17
GmaAffx.50772.1.S1_at	3.39592	0.000106884	At2g36460	fructose-bisphosphate aldolase, putative	1e-67
Gma.4131.1.S1_a_at	3.38924	5.77395e-05	At2g27600	AAA-type ATPase family protein / vacuolar sorting protein-related	0
GmaAffx.84660.1.S1_s_at	3.37699	0.000206149	At2g36460	fructose-bisphosphate aldolase, putative	5e-52
Gma.2034.1.S1_at	3.13494	0.000182262	At1g34780	ATAPRL4 (APR-LIKE 4); electron carrier/ protein disulfide oxidoreductase	2e-65
GmaAffx.6936.1.S1_at	3.00422	0.000119304	At3g24530	AAA-type ATPase family protein / ankyrin repeat family protein	2e-07
Gma.8197.1.S1_at	2.97093	0.000642698	At1g77090	thylakoid lumenal 29.8 kDa protein	2e-91
GmaAffx.11243.1.S1_s_at	2.88495	0.000346676	AtMg01080	atp9 ATPase subunit 9	1e-12
GmaAffx.92895.1.S1_at	2.82115	0.000127734	At2g36460	fructose-bisphosphate aldolase, putative	1e-100
Gma.15007.3.S1_s_at	2.79486	0.000187444	At1g04140	transducin family protein / WD-40 repeat family protein	1e-125
GmaAffx.56981.1.S1_at	2.68422	0.00057977	At2g43020	ATPAO2 (POLYAMINE OXIDASE 2); amine oxidase	1e-137
GmaAffx.29207.1.S1_at	2.60344	0.000804906	At1g68750	ATPPC4 (Arabidopsis thaliana phosphoenolpyruvate carboxylase 4); phosphoenolpyruvate carboxylase	6e-49
Gma.8338.1.S1_at	1.95958	0.0002563	At5g51070	ERD1 (EARLY RESPONSIVE TO DEHYDRATION 1); ATP binding / ATPase	1e-74
GmaAffx.38793.1.S1_at	1.80567	0.00050433	At5g62520	SRO5 (SIMILAR TO RCD ONE 5); NAD+ ADP-ribosyltransferase	1e-43
GmaAffx.92523.1.S1_at	1.55399	0.000509605	At5g55290	ATP synthase subunit H family protein	4e-31
GmaAffx.24226.1.S1_at	1.55014	0.000923004	At5g17280	similar to oxidoreductase [Trypanosoma cruzi strain CL Brener] (GB:XP 808855.1); similar to Os09g0530900 [Oryza sativa (japonica cultivar-group)] (GB:NP 001063752.1)	0.0001
Intracellular Traffic		0
GmaAffx.85210.1.S1_at	9.69742	1.00412e-05	At1g30690	SEC14 cytosolic factor family protein / phosphoglyceride transfer family protein	9e-12
GmaAffx.89158.1.S1_at	9.26593	1.00412e-05	At2g21540	SEC14 cytosolic factor, putative / phosphoglyceride transfer protein, putative	3e-92
GmaAffx.23225.1.A1_at	8.85908	1.00412e-05	At1g11250	SYP125 (syntaxin 125); t-SNARE	5e-34
GmaAffx.32948.1.S1_at	8.14381	1.35475e-05	At5g11150	ATVAMP713 (Arabidopsis thaliana vesicle-associated membrane protein 713)	4e-28
GmaAffx.12935.1.S1_at	5.06899	3.05808e-05	At1g48990	glycine-rich protein / oleosin	3e-16
GmaAffx.40774.1.S1_at	5.05255	2.2542e-05	At5g08080	SYP132 (syntaxin 132); t-SNARE	6e-32
GmaAffx.15753.2.S1_at	5.04627	3.52838e-05	At3g52950	CBS domain-containing protein / octicosapeptide/Phox/Bemp1 (PB1) domain-containing protein	2e-69
Gma.16952.1.A1_at	4.9864	5.55941e-05	At5g08080	SYP132 (syntaxin 132); t-SNARE	2e-12
GmaAffx.82304.1.S1_at	4.92553	6.84402e-05	At3g08790	VHS domain-containing protein / GAT domain-containing protein	7e-89
Gma.8823.1.S1_a_at	4.57666	3.32196e-05	At4g19040	EDR2 (enhanced disease resistance 2); lipid binding	1e-86
GmaAffx.91747.1.S1_at	4.41542	6.56068e-05	At1g75760	ER lumen protein retaining receptor family protein	2e-79
GmaAffx.15753.1.S1_at	4.40758	2.62663e-05	At3g52950	CBS domain-containing protein / octicosapeptide/Phox/Bemp1 (PB1) domain-containing protein	3e-14
Gma.13181.2.S1_at	4.31843	0.000453315	At1g08680	ZIGA4 (ARF GAP-LIKE ZINC FINGER-CONTAINING PROTEIN ZIGA4); DNA binding	0.0008
GmaAffx.88565.1.A1_at	4.31263	0.000616016	At3g29100	VTI13 (vesicle transport v-SNARE 13); SNARE binding / receptor	2e-42
Gma.17259.1.A1_at	4.20247	6.65671e-05	At4g32760	protein transporter	2e-22
GmaAffx.89158.1.A1_at	4.15106	7.53818e-05	At2g21540	SEC14 cytosolic factor, putative / phosphoglyceride transfer protein, putative	3e-92
Gma.1413.1.S1_a_at	3.96766	3.73931e-05	At1g15880	GOS11 (GOLGI SNARE 11); SNARE binding	2e-97
Gma.4410.1.S1_at	3.90193	3.2835e-05	At5g05380	prenylated rab acceptor (PRA1) family protein	7e-54
Gma.15707.1.S1_at	3.86047	0.000148477	At5g47180	vesicle-associated membrane family protein / VAMP family protein	1e-67
GmaAffx.85985.1.S1_at	3.83634	0.000229034	At5g52990	vesicle-associated membrane protein-related	7e-05
GmaAffx.47615.1.S1_at	3.83037	4.09503e-05	At1g55690	SEC14 cytosolic factor family protein / phosphoglyceride transfer family protein	8e-08
Gma.1005.1.S1_at	3.80174	4.20337e-05	At3g54840	ARA6; GTP binding	6e-92
Gma.13627.1.A1_at	3.70887	0.00083824	At1g75850	similar to vacuolar protein sorting-associated protein 35 family protein / VPS35 family protein [Arabidopsis thaliana] (TAIR:AT3G51310.1); similar to unknown protein [Arabidopsis thaliana] (TAIR:AT2G17790.1); similar to Zgc:136268 protein [Danio rerio] (G	2e-05
Gma.12713.1.S1_at	3.69133	0.000245082	At1g12360	KEU (KEULE); protein transporter	1e-107
Gma.17760.1.S1_at	3.6326	5.30702e-05	At4g32760	protein transporter	8e-35
GmaAffx.90573.1.S1_at	3.62364	0.000196776	At2g43160	epsin N-terminal homology (ENTH) domain-containing protein	3e-49
GmaAffx.50910.1.S1_at	3.58555	0.0007499	At3g61570	intracellular protein transport protein USO1-related	3e-38
Gma.16077.1.S1_at	3.58487	8.52221e-05	At4g14600	Identical to Bet1-like protein At4g14600 [Arabidopsis Thaliana] (GB:Q8VXX9;GB:O23316); similar to unknown protein [Arabidopsis thaliana] (TAIR:AT1G29060.1); similar to unknown [Striga asiatica] (GB:ABE66395.1); contains InterPro domain Target SNARE coiled	7e-45
Gma.12506.1.S1_x_at	3.54686	4.49169e-05	At3g49870	ADP-ribosylation factor, putative	1e-93
Gma.12506.1.S1_at	3.53846	3.6316e-05	At3g49870	ADP-ribosylation factor, putative	1e-93
GmaAffx.17275.1.S1_at	3.50584	7.23084e-05	At3g54840	ARA6; GTP binding	9e-05
GmaAffx.38986.1.S1_s_at	3.47957	4.07889e-05	At1g75760	ER lumen protein retaining receptor family protein	2e-71
Gma.13181.1.S1_at	3.47361	0.000605924	At1g08680	ZIGA4 (ARF GAP-LIKE ZINC FINGER-CONTAINING PROTEIN ZIGA4); DNA binding	3e-17
GmaAffx.92317.1.S1_s_at	3.4446	5.14e-05	At3g49870	ADP-ribosylation factor, putative	1e-82
GmaAffx.73153.1.S1_at	3.42993	0.000256676	At3g52950	CBS domain-containing protein / octicosapeptide/Phox/Bemp1 (PB1) domain-containing protein	8e-50
Gma.4929.1.A1_at	3.30738	0.000393604		SNARE 13 [Oryza sativa (japonica cultivar-group)]
GmaAffx.65998.1.S1_at	3.1929	0.000243834	At1g12360	KEU (KEULE); protein transporter	1e-24
GmaAffx.90101.1.S1_s_at	3.171	4.44389e-05	At5g46860	VAM3 (syntaxin 22); t-SNARE	3e-63
Gma.14081.1.A1_at	3.16072	0.000134854	At2g41670	GTP-binding family protein	2e-48
Gma.8591.1.A1_s_at	3.08811	5.6398e-05	At1g75760	ER lumen protein retaining receptor family protein	6e-25
GmaAffx.29029.1.A1_at	3.04138	0.000475329	At2g36900	MEMB11 (Golgi SNARE protein membrin 11); v-SNARE	6e-18
GmaAffx.78631.1.S1_at	3.03988	5.85426e-05	At1g12360	KEU (KEULE); protein transporter	3e-95
GmaAffx.63442.1.S1_at	3.02292	0.000379715	At3g24315	sec20 family protein	4e-07
GmaAffx.14733.1.S1_at	3.02208	0.000425102	At1g26690	emp24/gp25L/p24 family protein	8e-36
Gma.18016.1.S1_at	2.9832	0.000778196	At2g26890	GRV2 (KATAMARI2); binding / heat shock protein binding	6e-77
GmaAffx.36631.1.S1_at	2.9283	0.000434731	At3g59290	(EPSIN3); binding	5e-21
GmaAffx.87342.1.S1_at	2.86731	7.57481e-05	At1g08680	ZIGA4 (ARF GAP-LIKE ZINC FINGER-CONTAINING PROTEIN ZIGA4); DNA binding	2e-10
GmaAffx.8829.1.S1_at	2.84774	0.000167807	At1g08680	ZIGA4 (ARF GAP-LIKE ZINC FINGER-CONTAINING PROTEIN ZIGA4); DNA binding	7e-19
GmaAffx.46426.1.S1_at	2.82716	0.000252852	At1g12360	KEU (KEULE); protein transporter	3e-36
GmaAffx.66865.1.S1_at	2.81949	6.6274e-05	At2g41670	GTP-binding family protein	8e-49
GmaAffx.90919.1.S1_at	2.80541	0.000788291	At5g66030	ATGRIP/GRIP; protein binding	1e-31
GmaAffx.85437.1.S1_at	2.79233	0.000491569	At2g26890	GRV2 (KATAMARI2); binding / heat shock protein binding	1e-116
Gma.6566.1.S1_s_at	2.73509	0.000478911	At1g08680	ZIGA4 (ARF GAP-LIKE ZINC FINGER-CONTAINING PROTEIN ZIGA4); DNA binding	1e-06
GmaAffx.68193.1.S1_at	2.64506	0.000174198	At5g66030	ATGRIP/GRIP; protein binding	5e-11
Gma.3805.1.S1_at	2.63807	0.000228996	At3g24315	sec20 family protein	8e-48
Gma.16431.1.S1_s_at	2.498	0.000137905	At4g02080	ASAR1 (Arabidopsis thaliana secretion-associated RAS super family 2); GTP binding	1e-103
GmaAffx.73646.1.S1_at	2.42978	0.000289017	At1g51740	SYP81 (syntaxin 81)	2e-68
Gma.1708.1.S1_at	2.39574	0.000834735	At1g62020	coatomer protein complex, subunit alpha, putative	4e-89
GmaAffx.80852.1.S1_at	2.35874	0.000541827	At3g24840	SEC14 cytosolic factor, putative / phosphoglyceride transfer protein, putative	2e-72
Gma.2820.1.S1_at	2.33155	0.0002694	At2g38410	VHS domain-containing protein / GAT domain-containing protein	1e-10
Gma.7086.1.S1_at	2.32955	0.00028106	At3g24840	SEC14 cytosolic factor, putative / phosphoglyceride transfer protein, putative	4e-21
GmaAffx.88978.1.A1_at	2.32289	0.000248526	At1g27970	NTF2B (NUCLEAR TRANSPORT FACTOR 2B); Ran GTPase binding / protein transporter	9e-57
Gma.185.1.S1_at	2.31846	0.000248681	At5g46860	VAM3 (syntaxin 22); t-SNARE	3e-81
GmaAffx.48596.1.S1_at	2.225	0.000208369	At5g05760	SYP31 (T-SNARE SED 5); t-SNARE	3e-39
GmaAffx.19881.1.S1_at	2.20562	0.000378323	At4g30790	similar to protein transport protein-related [Arabidopsis thaliana] (TAIR:AT4G27595.1); similar to Ubiquitin [Medicago truncatula] (GB:ABE79505.1); similar to Os02g0179800 [Oryza sativa (japonica cultivar-group)] (GB:NP 001046086.1); contains InterPro dom	9e-43
GmaAffx.1810.1.A1_at	2.13092	0.000857994	At5g05570	transducin family protein / WD-40 repeat family protein	8e-23
Gma.3945.1.S1_at	2.09355	0.000405062	At2g38410	VHS domain-containing protein / GAT domain-containing protein	1e-09
Gma.13222.2.S1_at	2.07104	0.000209169	At1g11890	SEC22 (secretion 22); transporter	1e-100
GmaAffx.90362.1.A1_at	2.06356	0.00027957	At1g11890	SEC22 (secretion 22); transporter	5e-29
GmaAffx.88197.1.S1_at	2.05702	0.000595506	At5g11710	(EPSIN1); binding	7e-87
Gma.12718.1.S1_at	2.04805	0.000569703	At1g75760	ER lumen protein retaining receptor family protein	3e-26
Gma.5153.1.S1_at	1.93605	0.000269218	At4g39220	ATRER1A (Arabidopsis thaliana endoplasmic reticulum retrieval protein 1A)	6e-66
Gma.3115.1.S1_at	1.91125	0.000772983	At3g05420	ACBP4 (ACYL-COA BINDING PROTEIN 4, ACYL-COA-BINDING DOMAIN 4); acyl-CoA binding	2e-91
Gma.1887.1.S1_at	1.90383	0.000926812	At1g02130	ATRAB1B (Arabidopsis thaliana responsive to abscisic acid 1B); GTP binding	1e-105
GmaAffx.90895.1.S1_at	1.8901	0.000390153	At3g05420	ACBP4 (ACYL-COA BINDING PROTEIN 4, ACYL-COA-BINDING DOMAIN 4); acyl-CoA binding	3e-99
Gma.8627.2.S1_at	1.82583	0.000542232	At5g59840	Ras-related GTP-binding family protein	9e-44
GmaAffx.93378.1.S1_s_at	1.79149	0.000718849	At1g02130	ATRAB1B (Arabidopsis thaliana responsive to abscisic acid 1B); GTP binding	4e-11
GmaAffx.90286.1.S1_at	1.56686	0.000798425	At5g16880	VHS domain-containing protein / GAT domain-containing protein	7e-66
GmaAffx.58743.1.S1_at	1.56516	0.000989527	At5g50640	CBS domain-containing protein / octicosapeptide/Phox/Bemp1 (PB1) domain-containing protein	2e-30
GmaAffx.71698.1.S1_at	1.55836	0.000399574	At1g27700	similar to unknown protein [Arabidopsis thaliana] (TAIR:AT4G30240.1); similar to t-snare [Medicago truncatula] (GB:ABD33270.1); contains InterPro domain t-snare; (InterPro:IPR010989)	1e-22
GmaAffx.38902.1.S1_at	1.4742	0.000683292	At3g47700	MAG2	5e-14
Metabolism		0
GmaAffx.12889.1.S1_at	10.375	8.7692e-06	At3g13390	SKS11 (SKU5 Similar 11); copper ion binding / oxidoreductase	4e-55
GmaAffx.63015.1.S1_at	10.2631	1.71336e-05	At1g02550	invertase/pectin methylesterase inhibitor family protein	2e-06
GmaAffx.53728.1.S1_at	9.79656	1.3431e-05	At2g16730	BGAL13 (beta-galactosidase 13); beta-galactosidase	1e-109
GmaAffx.3553.1.S1_at	9.66525	8.7692e-06	At5g55850	NOI	3e-13
GmaAffx.78349.1.S1_at	9.53473	1.4847e-05	At5g39400	pollen specific phosphatase, putative / phosphatase and tensin, putative (PTEN1)	4e-60
Gma.15381.1.S1_at	9.307	9.61381e-06	At3g48140	senescence-associated protein, putative	2e-32
Gma.17875.1.S1_at	9.03464	1.00412e-05	At1g55770	invertase/pectin methylesterase inhibitor family protein	1e-11
GmaAffx.93457.1.S1_s_at	8.91518	1.79195e-05	At5g38200	catalytic	1e-180
Gma.6327.1.S1_s_at	8.58312	1.0366e-05	At3g48140	senescence-associated protein, putative	9e-32
Gma.919.1.A1_at	8.4095	4.47276e-05	At1g21460	nodulin MtN3 family protein	4e-05
GmaAffx.86804.1.S1_s_at	7.79229	2.99023e-05	At5g38200	catalytic	5e-73
Gma.5077.1.A1_at	7.6593	3.20234e-05	At4g04930	DES-1-LIKE (fatty acid desaturase 1-like); oxidoreductase	4e-42
GmaAffx.52305.1.A1_at	7.20395	2.07013e-05	At3g17790	ATACP5 (acid phosphatase 5); acid phosphatase/ protein serine/threonine phosphatase	5e-31
GmaAffx.84288.1.S1_s_at	6.96081	3.32399e-05	At4g29460	phospholipase A2 gamma, secretory low molecular weight	7e-31
GmaAffx.13179.1.S1_at	6.94764	2.97485e-05	At2g26570	similar to unknown protein [Arabidopsis thaliana] (TAIR:AT5G42880.1); similar to unknown protein [Arabidopsis thaliana] (TAIR:AT4G33390.1); similar to IMP dehydrogenase/GMP reductase [Medicago truncatula] (GB:ABE88908.1); contains InterPro domain Protein	3e-40
GmaAffx.3378.1.S1_at	6.8462	5.49448e-05	At2g38400	AGT3 (ALANINE:GLYOXYLATE AMINOTRANSFERASE 3); alanine-glyoxylate transaminase	1e-79
Gma.5077.2.S1_at	6.83084	1.67076e-05	At4g04930	DES-1-LIKE (fatty acid desaturase 1-like); oxidoreductase	1e-99
GmaAffx.43835.1.S1_at	6.79809	2.56535e-05	At5g23530	similar to ATGID1C/GID1C (GA INSENSITIVE DWARF1C) [Arabidopsis thaliana] (TAIR:AT5G27320.1); similar to Esterase/lipase/thioesterase [Medicago truncatula] (GB:ABE80317.1); contains InterPro domain Esterase/lipase/thioesterase; (InterPro:IPR000379); contai	9e-06
GmaAffx.37081.1.S1_at	6.65866	2.47761e-05	At1g76490	HMG1 (3-HYDROXY-3-METHYLGLUTARYL COA REDUCTASE)	1e-65
GmaAffx.6841.2.S1_at	6.61235	0.00019866	At1g64660	ATMGL; catalytic/ methionine gamma-lyase	4e-82
GmaAffx.64551.1.S1_at	6.48696	2.26971e-05	At3g12600	ATNUDT16 (Arabidopsis thaliana Nudix hydrolase homolog 16); hydrolase	1e-26
Gma.818.1.A1_at	6.36206	2.87745e-05		Lipin, N-terminal conserved region family protein, expressed [Oryza sativa (japonica cultivar-group)]
GmaAffx.73326.1.S1_at	6.27218	4.22013e-05	At1g15490	hydrolase, alpha/beta fold family protein	1e-98
Gma.7768.2.S1_at	6.23028	3.18375e-05	At3g54020	phosphatidic acid phosphatase-related / PAP2-related	1e-116
GmaAffx.93457.1.S1_at	6.16594	8.64206e-05	At5g38200	catalytic	1e-180
Gma.3360.1.S1_at	6.08547	2.07013e-05	At1g76490	HMG1 (3-HYDROXY-3-METHYLGLUTARYL COA REDUCTASE)	8e-23
Gma.148.1.S1_at	5.96368	3.24629e-05	At1g74320	choline kinase, putative	1e-140
GmaAffx.73326.2.S1_at	5.95191	2.10912e-05	At1g15490	hydrolase, alpha/beta fold family protein	1e-38
GmaAffx.81976.1.S1_at	5.94212	5.14663e-05	At5g51290	ceramide kinase-related	3e-77
Gma.3360.1.S1_a_at	5.93843	2.17558e-05	At1g76490	HMG1 (3-HYDROXY-3-METHYLGLUTARYL COA REDUCTASE)	8e-23
GmaAffx.88683.1.S1_at	5.91636	2.16298e-05	At2g34770	FAH1 (FATTY ACID HYDROXYLASE 1); catalytic	2e-53
Gma.17763.1.A1_at	5.79701	3.73931e-05	At1g12880	ATNUDT12 (Arabidopsis thaliana Nudix hydrolase homolog 12); hydrolase	0.001
Gma.13245.1.S1_at	5.79074	4.73017e-05	At5g51260	acid phosphatase, putative	3e-75
GmaAffx.73287.1.S1_at	5.77923	0.000116095	At3g61580	delta-8 sphingolipid desaturase (SLD1)	3e-34
GmaAffx.48202.1.S1_at	5.76018	6.55377e-05		Myristoyl-acyl carrier protein thioesterase, chloroplast precursor [Gossypium hirsutum (Upland cotton)]
Gma.1573.2.S1_a_at	5.70949	1.75709e-05		S-adenosylmethionine decarboxylase [Malus domestica (Apple) (Malus sylvestris)]	3e-11
GmaAffx.86740.1.S1_at	5.60966	0.000534654	At3g54020	phosphatidic acid phosphatase-related / PAP2-related	5e-15
GmaAffx.142.1.A1_at	5.56709	7.91116e-05	At1g08510	FATB (FATTY ACYL-ACP THIOESTERASES B); acyl carrier/ acyl-ACP thioesterase	1e-45
Gma.17756.1.A1_s_at	5.53323	2.21189e-05	At4g25150	acid phosphatase, putative	2e-31
GmaAffx.11858.1.A1_s_at	5.47129	2.52438e-05	At4g34920	[AT4G34930, 1-phosphatidylinositol phosphodiesterase-related];[AT4G34920, 1-phosphatidylinositol phosphodiesterase-related]	4e-17
Gma.8221.1.A1_at	5.3688	4.44405e-05	At3g45040	phosphatidate cytidylyltransferase family protein	9e-29
Gma.4287.1.S1_at	5.28224	0.000230899	At1g10740	similar to unknown protein [Arabidopsis thaliana] (TAIR:AT1G23330.1); similar to Os05g0408300 [Oryza sativa (japonica cultivar-group)] (GB:NP 001055523.1); similar to Lipase precursor (Triacylglycerol lipase) [Contains: Lipase 86 kDa form; Lipase 46 kDa f	2e-92
Gma.6551.1.S1_s_at	5.27885	2.42342e-05	At4g20870	fatty acid hydroxylase, putative	9e-24
Gma.11848.1.S1_at	5.25183	3.85729e-05	At5g20410	MGD2 (monogalactosyldiacylglycerol synthase 2); 1,2-diacylglycerol 3-beta-galactosyltransferase/ transferase, transferring glycosyl groups	1e-118
Gma.16614.1.S1_at	5.2129	0.000188131	At5g51460	ATTPPA (Arabidopsis thaliana trehalose-6-phosphate phosphatase); trehalose-phosphatase	1e-145
GmaAffx.8279.1.S1_at	5.19862	0.000196875	At5g01670	aldose reductase, putative	5e-22
GmaAffx.70969.1.S1_at	5.1907	9.31972e-05	At1g07645	lactoylglutathione lyase family protein / glyoxalase I family protein	5e-51
GmaAffx.78262.1.S1_at	5.11171	4.11076e-05	At1g08510	FATB (FATTY ACYL-ACP THIOESTERASES B); acyl carrier/ acyl-ACP thioesterase	4e-36
GmaAffx.66407.1.A1_at	5.09676	3.39908e-05	At5g47470	nodulin MtN21 family protein	1e-25
GmaAffx.56975.1.S1_at	5.07332	0.000384739	At1g76490	HMG1 (3-HYDROXY-3-METHYLGLUTARYL COA REDUCTASE)	4e-15
Gma.7596.1.S1_at	4.97791	5.49448e-05	At2g46210	delta-8 sphingolipid desaturase, putative	1e-147
GmaAffx.86559.1.S1_at	4.97617	0.000298734	At5g57240	oxysterol-binding family protein	4e-33
Gma.8731.1.S1_at	4.81776	2.36664e-05	At3g58490	phosphatidic acid phosphatase family protein / PAP2 family protein	1e-36
GmaAffx.69905.1.A1_at	4.81153	3.24023e-05	At5g06300	carboxy-lyase	2e-59
Gma.8030.1.S1_at	4.81021	3.24629e-05	At2g02970	nucleoside phosphatase family protein / GDA1/CD39 family protein	8e-39
GmaAffx.26760.1.S1_at	4.7885	3.37727e-05	At2g02970	nucleoside phosphatase family protein / GDA1/CD39 family protein	2e-53
Gma.12977.1.S1_at	4.68493	3.45451e-05	At3g06780	glycine-rich protein	2e-13
GmaAffx.62117.1.S1_at	4.68154	3.46635e-05	At4g29530	2,3-diketo-5-methylthio-1-phosphopentane phosphatase family	1e-32
GmaAffx.38388.1.S1_at	4.61869	3.07896e-05	At1g69640	acid phosphatase, putative	0.005
Gma.14666.1.S1_at	4.57118	9.02266e-05	At4g29530	2,3-diketo-5-methylthio-1-phosphopentane phosphatase family	3e-17
Gma.8731.2.S1_at	4.55597	2.5612e-05	At3g58490	phosphatidic acid phosphatase family protein / PAP2 family protein	4e-46
GmaAffx.37699.1.S1_at	4.54145	0.000156404	At2g14750	APK (APS KINASE); ATP binding / kinase/ transferase, transferring phosphorus-containing groups	3e-51
GmaAffx.18441.1.S1_at	4.5389	7.78155e-05	At3g23600	dienelactone hydrolase family protein	2e-09
GmaAffx.67976.1.S1_at	4.49834	6.33295e-05	At5g48930	transferase family protein	3e-47
GmaAffx.91971.1.S1_at	4.4973	8.15191e-05	At1g73480	hydrolase, alpha/beta fold family protein	2e-50
Gma.16532.1.S1_at	4.46246	0.000116528	At5g55060	catalytic	2e-27
Gma.8400.1.S1_at	4.40869	2.54141e-05	At1g69640	acid phosphatase, putative	8e-94
Gma.2069.1.S1_at	4.4068	3.24629e-05	At2g38670	PECT1 (PHOSPHORYLETHANOLAMINE CYTIDYLYLTRANSFERASE 1); ethanolamine-phosphate cytidylyltransferase	1e-134
GmaAffx.86904.1.S1_at	4.39925	0.000613744	At3g12670	EMB2742 (EMBRYO DEFECTIVE 2742); CTP synthase	1e-119
Gma.6886.1.A1_at	4.25587	9.8804e-05	At2g43900	endonuclease/exonuclease/phosphatase family protein	2e-46
GmaAffx.36315.1.S1_at	4.24841	2.80511e-05	At4g08330	similar to protein-methionine-S-oxide reductase [Arabidopsis thaliana] (TAIR:AT2G17705.1); similar to hypothetical protein MtrDRAFT AC152348g2v1 [Medicago truncatula] (GB:ABE86174.1); similar to Os01g0833400 [Oryza sativa (japonica cultivar-group)] (GB:NP	8e-38
GmaAffx.89783.1.S1_s_at	4.21264	5.25559e-05	At1g76490	HMG1 (3-HYDROXY-3-METHYLGLUTARYL COA REDUCTASE)	6e-20
GmaAffx.91526.1.S1_s_at	4.1914	0.000479745	At2g26570	similar to unknown protein [Arabidopsis thaliana] (TAIR:AT5G42880.1); similar to unknown protein [Arabidopsis thaliana] (TAIR:AT4G33390.1); similar to IMP dehydrogenase/GMP reductase [Medicago truncatula] (GB:ABE88908.1); contains InterPro domain Protein	2e-29
GmaAffx.83700.1.S1_at	4.15246	5.0444e-05	At1g14230	nucleoside phosphatase family protein / GDA1/CD39 family protein	6e-05
Gma.13094.1.S1_at	4.13361	2.93576e-05	At4g11820	BAP1 (hydroxymethylglutaryl-CoA synthase); acetyl-CoA C-acetyltransferase/ hydroxymethylglutaryl-CoA synthase	1e-141
GmaAffx.66322.1.S1_at	4.1255	5.95213e-05	At4g02500	ATXT2; UDP-xylosyltransferase/ transferase/ transferase, transferring glycosyl groups	4e-18
GmaAffx.38388.1.S1_s_at	4.07549	2.87633e-05	At1g69640	acid phosphatase, putative	0.005
GmaAffx.41681.1.S1_s_at	4.05297	0.000426783	At2g17630	phosphoserine aminotransferase, putative	6e-40
GmaAffx.32413.1.S1_at	4.0411	0.000284726	At1g79900	ATMBAC2/BAC2 (Arabidopsis mitochondrial basic amino acid carrier 2); L-ornithine transporter/ binding / carnitine:acyl carnitine antiporter	3e-55
GmaAffx.13133.1.S1_at	4.02754	0.000739972	At5g28050	cytidine/deoxycytidylate deaminase family protein	1e-36
GmaAffx.91971.1.S1_s_at	4.01462	5.97112e-05	At1g73480	hydrolase, alpha/beta fold family protein	2e-50
GmaAffx.29951.2.S1_at	3.99218	0.000176205	At3g06483	PDK (PYRUVATE DEHYDROGENASE KINASE); ATP binding / [pyruvate dehydrogenase (lipoamide)] kinase	1e-60
Gma.5014.1.S1_at	3.98172	3.23741e-05	At1g01050	inorganic pyrophosphatase, putative (soluble) / pyrophosphate phospho-hydrolase, putative / PPase, putative	1e-108
GmaAffx.28362.1.S1_at	3.97234	0.00016708	At1g79900	ATMBAC2/BAC2 (Arabidopsis mitochondrial basic amino acid carrier 2); L-ornithine transporter/ binding / carnitine:acyl carnitine antiporter	6e-07
GmaAffx.24387.1.A1_at	3.92404	0.000133342	At3g50620	nodulation protein-related	9e-08
GmaAffx.37736.1.S1_at	3.90017	6.40281e-05	At1g36050	similar to unknown protein [Arabidopsis thaliana] (TAIR:AT1G22200.1); similar to Serolo (GB:ABF95668.1); similar to Os04g0455900 [Oryza sativa (japonica cultivar-group)] (GB:NP 001052965.1); contains InterPro domain Protein of unknown function DUF1692; (I	8e-52
GmaAffx.68814.1.S1_at	3.87573	0.000107869	At4g10960	[AT4G10955, lipase class 3 family protein];[AT4G10960, UGE5 (UDP-D-glucose/UDP-D-galactose 4-epimerase 5); UDP-glucose 4-epimerase/ protein dimerization]	5e-63
GmaAffx.84887.1.S1_at	3.84161	0.000196479	At1g78690	phospholipid/glycerol acyltransferase family protein	8e-90
GmaAffx.26500.1.S1_at	3.81547	4.81895e-05	At5g60760	2-phosphoglycerate kinase-related	8e-26
Gma.8117.1.A1_at	3.79711	0.000980718	At3g52780	ATPAP20/PAP20; acid phosphatase/ protein serine/threonine phosphatase	2e-74
GmaAffx.45236.1.S1_at	3.77508	0.000143635	At2g01880	ATPAP7/PAP7 (purple acid phosphatase 7); acid phosphatase/ protein serine/threonine phosphatase	1e-112
Gma.4589.2.S1_at	3.75647	4.24359e-05	At1g76490	HMG1 (3-HYDROXY-3-METHYLGLUTARYL COA REDUCTASE)	1e-165
GmaAffx.87056.1.S1_at	3.74779	0.000161649	At4g35790	ATPLDDELTA (Arabidopsis thaliana phospholipase D delta); phospholipase D	1e-19
GmaAffx.36238.1.S1_at	3.71442	0.000146134	At4g10955	[AT4G10955, lipase class 3 family protein];[AT4G10960, UGE5 (UDP-D-glucose/UDP-D-galactose 4-epimerase 5); UDP-glucose 4-epimerase/ protein dimerization]	1e-68
GmaAffx.87437.1.S1_at	3.70373	4.0706e-05	At3g28007	nodulin MtN3 family protein	1e-60
GmaAffx.92970.1.S1_s_at	3.68221	0.00040553	At5g58730	pfkB-type carbohydrate kinase family protein	1e-48
Gma.3988.1.S1_at	3.65372	9.81157e-05	At1g80160	lactoylglutathione lyase family protein / glyoxalase I family protein	4e-69
Gma.11469.1.S1_at	3.6387	0.00020073	At3g15820	[AT3G15830, phosphatidic acid phosphatase-related / PAP2-related];[AT3G15820, phosphatidic acid phosphatase-related / PAP2-related]	4e-07
GmaAffx.62204.1.S1_s_at	3.60211	4.62457e-05	At4g12110	SMO1-1 (STEROL-4ALPHA-METHYL OXIDASE 1-1); catalytic	2e-21
Gma.4831.3.S1_at	3.59218	0.000338477	At1g72880	acid phosphatase survival protein SurE, putative	1e-22
GmaAffx.66139.1.S1_at	3.58902	4.22013e-05	At2g26830	EMB1187 (EMBRYO DEFECTIVE 1187); kinase/ phosphotransferase, alcohol group as acceptor	8e-68
Gma.17849.1.S1_at	3.57962	0.00078398	At5g17660	methyltransferase	6e-28
Gma.11165.1.S1_at	3.54191	4.7407e-05	At2g02970	nucleoside phosphatase family protein / GDA1/CD39 family protein	1e-39
GmaAffx.67403.1.S1_at	3.5353	4.35989e-05	At3g15830	phosphatidic acid phosphatase-related / PAP2-related	4e-27
Gma.4831.1.S1_a_at	3.49911	0.000250485	At1g72880	acid phosphatase survival protein SurE, putative	2e-57
Gma.16688.1.A1_at	3.4867	8.81177e-05	At1g51580	KH domain-containing protein	7e-30
GmaAffx.79869.1.S1_at	3.48663	5.97112e-05	At2g26830	EMB1187 (EMBRYO DEFECTIVE 1187); kinase/ phosphotransferase, alcohol group as acceptor	4e-50
GmaAffx.75533.1.S1_at	3.4625	0.000305913	At1g35580	CINV1 (CYTOSOLIC INVERTASE 1); beta-fructofuranosidase	2e-57
GmaAffx.1336.1.S1_at	3.45909	0.000512677	At5g13640	ATPDAT (Arabidopsis thaliana phospholipid:diacylglycerol acyltransferase); phosphatidylcholine-sterol O-acyltransferase	9e-60
Gma.16096.1.A1_at	3.45624	0.00038142	At3g02410	serine esterase	4e-51
GmaAffx.34646.2.S1_at	3.452	0.000641137	At5g53460	GLT1 (NADH-dependent glutamate synthase 1 gene)	3e-13
GmaAffx.83381.1.S1_at	3.44869	0.000235219	At3g01040	GAUT13 (Galacturonosyltransferase 13); polygalacturonate 4-alpha-galacturonosyltransferase/ transferase, transferring glycosyl groups / transferase, transferring hexosyl groups	6e-58
Gma.4831.2.S1_at	3.44788	0.000316042	At1g72880	acid phosphatase survival protein SurE, putative	6e-24
GmaAffx.92275.1.A1_s_at	3.44529	0.000857994	At5g11650	hydrolase, alpha/beta fold family protein	7e-63
GmaAffx.92823.1.S1_at	3.42783	0.00060554	At1g22650	beta-fructofuranosidase, putative / invertase, putative / saccharase, putative / beta-fructosidase, putative	1e-105
GmaAffx.92651.1.S1_s_at	3.40708	5.77421e-05	At2g36310	inosine-uridine preferring nucleoside hydrolase family protein	1e-63
GmaAffx.23331.1.S1_at	3.40613	0.000152328	At1g30300	similar to phosphonate metabolism protein-related [Arabidopsis thaliana] (TAIR:AT4G03610.1); similar to Os03g0643200 [Oryza sativa (japonica cultivar-group)] (GB:NP 001050752.1); similar to Os12g0615500 [Oryza sativa (japonica cultivar-group)] (GB:NP 0010	5e-15
GmaAffx.38163.1.S1_at	3.31311	4.92148e-05	At1g11390	ABC1 family protein	5e-21
Gma.5869.1.S1_at	3.29543	5.44811e-05	At1g22650	beta-fructofuranosidase, putative / invertase, putative / saccharase, putative / beta-fructosidase, putative	1e-131
Gma.12760.1.A1_at	3.27276	0.000119502	At5g51880	oxidoreductase, acting on paired donors, with incorporation or reduction of molecular oxygen, 2-oxoglutarate as one donor, and incorporation of one atom each of oxygen into both donors	4e-07
Gma.3046.1.S1_at	3.26569	7.94932e-05	At4g12110	SMO1-1 (STEROL-4ALPHA-METHYL OXIDASE 1-1); catalytic	2e-89
GmaAffx.11913.1.A1_at	3.22149	0.000109718		Peroxidase precursor [Trifolium repens (Creeping white clover)]
Gma.13853.1.A1_at	3.20197	0.000685637	At4g33625	similar to HAD-superfamily phosphatase subfamily IIIC; TonB box, N-terminal [Medicago truncatula] (GB:ABD28541.1); contains InterPro domain HAD-superfamily phosphatase subfamily IIIC; (InterPro:IPR010033)	5e-08
Gma.5790.1.S1_x_at	3.18272	0.000592521	At5g23670	LCB2 (Serine palmitoyltransferase LCB2 (long chain base) subunit gene); serine C-palmitoyltransferase	0
Gma.6211.3.A1_at	3.16483	6.32009e-05	At5g41080	glycerophosphoryl diester phosphodiesterase family protein	4e-27
Gma.4872.1.A1_at	3.13541	0.000193797	At3g10370	glycerol-3-phosphate dehydrogenase, putative	2e-33
GmaAffx.20702.1.S1_at	3.12931	0.000144722	At4g25440	ATNUDT10 (ARABIDOPSIS THALIANA NUDIX HYDROLASE HOMOLOG 10); catalytic	8e-21
Gma.2795.1.S1_at	3.12771	0.000317143	At4g22550	phosphatidic acid phosphatase-related / PAP2-related	0.0001
Gma.2508.2.S1_a_at	3.12706	0.000637436	At1g48300	similar to soluble diacylglycerol acyltransferase [Arachis hypogaea] (GB:AAX62735.1); contains InterPro domain Thioredoxin-like fold; (InterPro:IPR012336); contains InterPro domain Thioredoxin fold; (InterPro:IPR012335)	0.001
GmaAffx.18441.2.S1_at	3.11521	0.000246747	At3g23600	dienelactone hydrolase family protein	6e-53
Gma.2133.1.S1_at	3.09293	0.000137141	At5g17540	transferase family protein	1e-112
GmaAffx.70662.1.S1_at	3.05457	0.000171829		Glycosyl hydrolases family 16 protein, expressed [Oryza sativa (japonica cultivar-group)]
GmaAffx.92641.1.S1_s_at	3.04197	0.000635056		Cytochrome P450 like TBP [Nicotiana tabacum (Common tobacco)]	2e-15
GmaAffx.47260.1.S1_at	3.03359	0.000149496	At1g75210	5' nucleotidase family protein	1e-131
Gma.4831.1.S1_at	3.02236	0.000390443	At1g72880	acid phosphatase survival protein SurE, putative	2e-57
GmaAffx.5970.1.S1_at	3.00828	0.000186844	At3g09560	lipin family protein	1e-143
Gma.1765.1.A1_at	3.00351	0.000271651		IMP dehydrogenase/GMP reductase [Medicago truncatula (Barrel medic)]
GmaAffx.76926.1.S1_at	2.99749	0.000179779	At1g12880	ATNUDT12 (Arabidopsis thaliana Nudix hydrolase homolog 12); hydrolase	2e-29
GmaAffx.92823.1.S1_s_at	2.98716	0.000388194	At1g22650	beta-fructofuranosidase, putative / invertase, putative / saccharase, putative / beta-fructosidase, putative	1e-105
GmaAffx.88038.1.S1_at	2.98594	0.000765454	At5g04070	short-chain dehydrogenase/reductase (SDR) family protein	3e-76
GmaAffx.69321.1.S1_at	2.98215	0.000568298	At5g58730	pfkB-type carbohydrate kinase family protein	2e-58
GmaAffx.4029.1.S1_at	2.94088	9.2553e-05	At1g30620	MUR4 (MURUS 4); catalytic	4e-40
GmaAffx.84363.1.S1_at	2.90548	0.000762271	At4g25720	glutamine cyclotransferase family protein	4e-63
Gma.12739.1.A1_at	2.90251	0.00019941	At5g57300	UbiE/COQ5 methyltransferase family protein	6e-31
GmaAffx.48853.1.S1_at	2.89355	7.42871e-05	At5g53050	hydrolase, alpha/beta fold family protein	6e-37
GmaAffx.47472.1.S1_at	2.88262	0.000531024	At3g15830	phosphatidic acid phosphatase-related / PAP2-related	7e-17
GmaAffx.1301.92.S1_s_at	2.87643	0.000661248		Putative senescence-associated protein [Pisum sativum (Garden pea)]	2.1e-47
GmaAffx.8081.1.S1_at	2.86238	0.000743913	At3g25900	ATHMT-1/HMT-1; homocysteine S-methyltransferase	4e-59
GmaAffx.9859.1.S1_at	2.85314	0.000105664	At2g36310	inosine-uridine preferring nucleoside hydrolase family protein	1e-101
Gma.7424.1.S1_at	2.83371	0.000533601	At5g13170	nodulin MtN3 family protein	5e-73
Gma.16417.1.S1_at	2.82366	0.000176265	At3g46440	UXS5 (UDP-Xyl synthase 5); catalytic	1e-56
Gma.10668.1.S1_at	2.80825	0.000168049	At4g10030	hydrolase, alpha/beta fold family protein	1e-49
Gma.10801.1.S1_at	2.80365	0.000248681	At3g54020	phosphatidic acid phosphatase-related / PAP2-related	1e-108
GmaAffx.93361.1.S1_at	2.77672	0.000104171	At5g51880	oxidoreductase, acting on paired donors, with incorporation or reduction of molecular oxygen, 2-oxoglutarate as one donor, and incorporation of one atom each of oxygen into both donors	1e-83
Gma.13552.1.A1_at	2.77257	0.00050451	At3g25900	ATHMT-1/HMT-1; homocysteine S-methyltransferase	2e-26
Gma.1179.1.S1_at	2.76897	6.40398e-05	At3g16150	L-asparaginase, putative / L-asparagine amidohydrolase, putative	1e-159
GmaAffx.40455.2.S1_s_at	2.7611	0.000823456	At3g05260	short-chain dehydrogenase/reductase (SDR) family protein	1e-44
GmaAffx.41240.1.S1_at	2.74579	0.000105962	At2g39290	PGPS1 (PHOSPHATIDYLGLYCEROLPHOSPHATE+SYNTHASE+1); CDP-alcohol phosphatidyltransferase	1e-75
GmaAffx.91690.1.S1_at	2.73345	0.000146134	At2g23070	casein kinase II alpha chain, putative	1e-172
GmaAffx.78583.1.S1_at	2.73048	0.000809267	At4g08180	oxysterol-binding family protein	1e-142
Gma.15547.1.S1_at	2.69638	0.000187202	At2g16280	very-long-chain fatty acid condensing enzyme, putative	1e-108
Gma.16749.1.S1_at	2.69177	0.000154453	At3g62660	GATL7 (Galacturonosyltransferase-like 7); polygalacturonate 4-alpha-galacturonosyltransferase/ transferase, transferring glycosyl groups / transferase, transferring hexosyl groups	1e-133
GmaAffx.83009.1.S1_at	2.67825	0.000105664	At5g23670	LCB2 (Serine palmitoyltransferase LCB2 (long chain base) subunit gene); serine C-palmitoyltransferase	2e-79
Gma.4878.1.S1_at	2.6675	8.09702e-05	At3g57550	AGK2 (GUANYLATE KINASE-ENCODING GENE 1)	8e-88
GmaAffx.33180.1.S1_at	2.63406	0.00023301	At1g08510	FATB (FATTY ACYL-ACP THIOESTERASES B); acyl carrier/ acyl-ACP thioesterase	2e-48
Gma.1694.1.S1_at	2.63186	0.000481448	At4g32270	similar to unknown protein [Arabidopsis thaliana] (TAIR:AT5G25340.1); similar to Ubiquitin [Medicago truncatula] (GB:ABE81772.1); contains domain no description (G3D.3.10.20.90); contains domain Ubiquitin-like (SSF54236)	1e-28
GmaAffx.90767.1.S1_s_at	2.62092	9.99078e-05	At2g39570	ACT domain-containing protein	9e-44
Gma.6392.1.S1_at	2.61731	0.000193469	At3g14270	phosphatidylinositol-4-phosphate 5-kinase family protein	1e-121
Gma.11261.1.S1_at	2.60272	7.30039e-05	At3g06580	GAL1 (GALACTOSE KINASE 1); ATP binding / galactokinase	5e-29
GmaAffx.6841.1.S1_at	2.57658	0.000150793	At1g64660	ATMGL; catalytic/ methionine gamma-lyase	1e-71
GmaAffx.91690.1.S1_s_at	2.57127	9.02914e-05	At2g23070	casein kinase II alpha chain, putative	1e-172
Gma.1451.1.S1_at	2.56426	0.000229683	At2g39570	ACT domain-containing protein	1e-149
GmaAffx.59792.1.S1_at	2.55661	0.000971782	At5g54160	ATOMT1 (O-METHYLTRANSFERASE 1)	2e-15
Gma.10400.2.S1_at	2.53635	0.000230899	At3g43220	phosphoinositide phosphatase family protein	3e-19
GmaAffx.45359.1.S1_at	2.50401	0.000410225	At5g44100	CKL7 (Casein Kinase I-like 7); casein kinase I/ kinase	1e-09
GmaAffx.86220.1.S1_at	2.49406	0.000130929	At1g30300	similar to phosphonate metabolism protein-related [Arabidopsis thaliana] (TAIR:AT4G03610.1); similar to Os03g0643200 [Oryza sativa (japonica cultivar-group)] (GB:NP 001050752.1); similar to Os12g0615500 [Oryza sativa (japonica cultivar-group)] (GB:NP 0010	3e-73
Gma.5777.1.S1_at	2.47771	0.000568044	At4g22220	ISU1 (Iron-sulfur cluster assembly complex protein)	2e-65
Gma.3848.1.S1_at	2.46454	0.000123758	At1g36050	similar to unknown protein [Arabidopsis thaliana] (TAIR:AT1G22200.1); similar to Serolo (GB:ABF95668.1); similar to Os04g0455900 [Oryza sativa (japonica cultivar-group)] (GB:NP 001052965.1); contains InterPro domain Protein of unknown function DUF1692; (I	1e-137
GmaAffx.8655.1.S1_at	2.45882	0.000158805	At5g14310	similar to unknown protein [Arabidopsis thaliana] (TAIR:AT3G27320.1); similar to CXE carboxylesterase [Actinidia deliciosa] (GB:ABB89022.1); contains InterPro domain Esterase/lipase/thioesterase; (InterPro:IPR000379); contains InterPro domain Alpha/beta h	4e-38
Gma.1559.1.S1_at	2.42554	0.000131698	At1g69230	SP1L2	1e-06
GmaAffx.28627.1.S1_at	2.40518	0.000244361	At1g27600	glycosyl transferase family 43 protein	2e-33
GmaAffx.17973.1.S1_at	2.40333	0.000119754	At2g28760	UXS6; catalytic	3e-46
GmaAffx.62478.1.S1_at	2.34903	0.00020607	At4g01040	glycosyl hydrolase family 18 protein	5e-20
GmaAffx.3550.1.S1_at	2.3482	0.000385631	At3g23920	BMY7/TR-BAMY (beta-amylase 7); beta-amylase	1e-164
GmaAffx.91690.1.A1_at	2.34634	0.000194403	At2g23070	casein kinase II alpha chain, putative	1e-172
GmaAffx.23479.1.S1_at	2.31968	0.000405662	At4g31600	UDP-glucuronic acid/UDP-N-acetylgalactosamine transporter-related	1e-12
Gma.1333.1.S1_at	2.31432	0.00020826	At5g18640	lipase class 3 family protein	1e-115
GmaAffx.86292.1.S1_at	2.30592	0.000257984	At3g10370	glycerol-3-phosphate dehydrogenase, putative	1e-162
GmaAffx.41534.1.S1_at	2.29554	0.000236757	At1g01090	PDH-E1 ALPHA (PYRUVATE DEHYDROGENASE E1 ALPHA); pyruvate dehydrogenase (acetyl-transferring)	1e-101
Gma.13192.1.S1_at	2.27903	0.000499839	At3g54690	sugar isomerase (SIS) domain-containing protein / CBS domain-containing protein	1e-145
GmaAffx.82533.1.S1_at	2.26411	0.000469131	At1g11390	ABC1 family protein	2e-42
GmaAffx.52457.1.S1_at	2.24969	0.00027618	At1g11390	ABC1 family protein	6e-23
Gma.8203.2.S1_a_at	2.24836	0.000851199	At2g41880	GK-1 (GUANYLATE KINASE 1); guanylate kinase	8e-05
GmaAffx.53575.1.S1_at	2.19868	0.00021449	At2g03450	ATPAP9/PAP9 (purple acid phosphatase 9); acid phosphatase/ protein serine/threonine phosphatase	1e-117
GmaAffx.47608.1.S1_at	2.19726	0.000537839	At1g69640	acid phosphatase, putative	4e-77
GmaAffx.90176.1.S1_s_at	2.19451	0.000239477	At5g18640	lipase class 3 family protein	3e-80
Gma.10988.2.S1_at	2.17107	0.000559831		Probable ribose-5-phosphate isomerase [Arabidopsis thaliana (Mouse-ear cress)]
GmaAffx.51147.1.S1_at	2.16597	0.000642841	At3g61690	nucleotidyltransferase	8e-48
Gma.5606.1.S1_at	2.1632	0.000678468	At5g02230	haloacid dehalogenase-like hydrolase family protein	5e-99
Gma.16253.1.S1_at	2.08934	0.000529165	At4g37680	HHP4 (heptahelical protein 4); receptor	8e-80
GmaAffx.86250.1.S1_at	2.06402	0.000171528	At4g02920	similar to unknown protein [Arabidopsis thaliana] (TAIR:AT1G03340.1); similar to IMP dehydrogenase/GMP reductase [Medicago truncatula] (GB:ABE86673.1)	3e-32
GmaAffx.58497.1.S1_at	2.05399	0.000268052	At3g14270	phosphatidylinositol-4-phosphate 5-kinase family protein	5e-87
GmaAffx.8973.2.S1_at	2.0339	0.000196293	At3g58490	phosphatidic acid phosphatase family protein / PAP2 family protein	5e-23
GmaAffx.57225.1.S1_at	1.99893	0.000856391	At5g57300	UbiE/COQ5 methyltransferase family protein	2e-85
GmaAffx.78697.1.S1_at	1.97357	0.000282124	At1g05790	lipase class 3 family protein	3e-43
GmaAffx.12659.1.S1_at	1.96573	0.000588981	At2g44260	unknown protein [Arabidopsis thaliana] (TAIR:AT2G44230.1)	1e-60
GmaAffx.74155.1.S1_at	1.96179	0.000538679	At2g39770	CYT1 (CYTOKINESIS DEFECTIVE 1); nucleotidyltransferase	2e-56
GmaAffx.92540.1.S1_at	1.91476	0.000672609	At4g19180	nucleoside phosphatase family protein / GDA1/CD39 family protein	2e-15
Gma.1880.1.A1_x_at	1.89655	0.000578807		Oleosin 1 [Arachis hypogaea (Peanut)]
Gma.7819.1.A1_at	1.84542	0.000647012	At5g15070	acid phosphatase	3e-72
Gma.4228.1.S1_at	1.82522	0.000426783	At1g54130	RSH3 (RELA/SPOT HOMOLOG 3); catalytic	1e-179
GmaAffx.87912.1.S1_at	1.73642	0.000431236	At5g53120	SPDS3 (SPERMIDINE SYNTHASE 3)	4e-53
GmaAffx.48678.1.S1_at	1.70365	0.000815377	At1g36050	similar to unknown protein [Arabidopsis thaliana] (TAIR:AT1G22200.1); similar to Serolo (GB:ABF95668.1); similar to Os04g0455900 [Oryza sativa (japonica cultivar-group)] (GB:NP 001052965.1); contains InterPro domain Protein of unknown function DUF1692; (I	5e-29
GmaAffx.18444.1.S1_at	1.62215	0.000546867	At4g11570	haloacid dehalogenase-like hydrolase family protein	0.0001
Gma.11261.2.S1_s_at	1.57345	0.000748321	At3g06580	GAL1 (GALACTOSE KINASE 1); ATP binding / galactokinase	0
Gma.10625.1.S1_at	1.56114	0.000695668	At5g18280	ATAPY2 (APYRASE 2)	4e-77
GmaAffx.32909.2.S1_at	1.53995	0.000491569	At2g44970	lipase-related	2e-22
Gma.15179.1.S1_at	1.53965	0.000720125	At3g48560	CSR1 (CHLORSULFURON/IMIDAZOLINONE RESISTANT 1)	2e-83
GmaAffx.89060.1.S1_at	1.50608	0.000686838	At5g06900	CYP93D1 (cytochrome P450, family 93, subfamily D, polypeptide 1); oxygen binding	1e-31
Gma.1928.3.S1_a_at	1.448	0.000689118	At5g26667	uridylate kinase	8e-94
No Homology to Known Proteins		0
GmaAffx.79807.1.S1_at	10.7808	8.7692e-06		No BLASTX match
GmaAffx.43840.1.S1_at	10.3601	8.7692e-06		No BLASTX match
GmaAffx.49287.1.A1_at	10.1096	1.00412e-05		No BLASTX match
Gma.1154.1.S1_at	9.60488	1.3431e-05		No BLASTX match
GmaAffx.57166.1.S1_at	8.87467	1.4847e-05		No BLASTX match
GmaAffx.57538.1.A1_at	8.86528	1.00412e-05		No BLASTX match
GmaAffx.79807.2.S1_at	8.57533	6.6558e-05		No BLASTX match
Gma.11635.1.S1_at	8.46416	2.48566e-05		No BLASTX match
GmaAffx.7003.1.S1_at	8.09598	2.5074e-05		No BLASTX match
GmaAffx.84099.1.A1_at	8.07611	1.3431e-05		No BLASTX match
Gma.13317.1.A1_at	8.06633	1.3431e-05		No BLASTX match
GmaAffx.37988.1.S1_at	8.06043	2.27836e-05		No BLASTX match
Gma.7841.1.S1_at	8.04362	1.53247e-05		No BLASTX match
GmaAffx.31026.1.A1_at	7.94671	1.51578e-05		No BLASTX match
GmaAffx.5228.1.S1_at	7.87382	1.71336e-05		No BLASTX match
GmaAffx.21062.1.A1_at	7.81458	2.10912e-05		No BLASTX match
GmaAffx.29723.1.A1_at	7.74141	5.32773e-05		No BLASTX match
GmaAffx.34714.1.S1_at	7.59865	2.2542e-05		No BLASTX match
GmaAffx.70509.1.A1_at	7.49451	1.67076e-05		No BLASTX match
GmaAffx.73253.1.S1_at	7.46203	0.000191938		No BLASTX match
GmaAffx.93590.1.S1_at	7.26347	2.46649e-05		No BLASTX match
GmaAffx.70698.1.A1_at	7.21233	2.93576e-05		No BLASTX match
GmaAffx.71944.2.S1_s_at	7.06667	0.00010951		No BLASTX match
Gma.14239.1.A1_at	6.97664	1.67076e-05		No BLASTX match
Gma.3395.1.S1_at	6.68332	0.000274416		No BLASTX match
Gma.368.1.S1_at	6.49833	2.42342e-05		No BLASTX match
Gma.13095.1.A1_at	6.48368	2.66779e-05		No BLASTX match
Gma.4289.1.S1_at	6.37347	8.18891e-05		No BLASTX match
GmaAffx.11999.1.S1_at	6.36323	1.94282e-05		No BLASTX match
Gma.13424.1.A1_at	6.24308	1.67076e-05		No BLASTX match
GmaAffx.62071.1.S1_at	6.22394	2.21371e-05		No BLASTX match
GmaAffx.80499.1.S1_at	6.20053	0.000161148		No BLASTX match
GmaAffx.69307.1.S1_at	6.15655	4.35328e-05		No BLASTX match
Gma.9219.1.A1_at	6.0809	2.52438e-05		No BLASTX match
Gma.12614.1.A1_at	6.06539	2.19925e-05		No BLASTX match
GmaAffx.41000.1.S1_at	5.96576	0.000464042		No BLASTX match
GmaAffx.73080.1.S1_at	5.95217	0.000160678		No BLASTX match
GmaAffx.28300.1.S1_s_at	5.83031	3.24023e-05		No BLASTX match
GmaAffx.59681.1.S1_at	5.81044	3.74376e-05		No BLASTX match
GmaAffx.51022.1.S1_at	5.7944	9.23236e-05		No BLASTX match
GmaAffx.10009.1.A1_at	5.71979	6.8133e-05		No BLASTX match
GmaAffx.7719.1.S1_at	5.51592	3.73931e-05		No BLASTX match
Gma.15993.1.A1_at	5.28325	5.31122e-05		No BLASTX match
GmaAffx.10586.1.A1_at	5.273	7.49629e-05		No BLASTX match
GmaAffx.39600.1.S1_at	5.26246	0.000394373		No BLASTX match
Gma.233.1.S1_at	5.26067	3.65059e-05		No BLASTX match
GmaAffx.32348.1.A1_at	5.17245	3.39908e-05		No BLASTX match
GmaAffx.83133.1.S1_at	5.16167	0.000173004		No BLASTX match
Gma.17354.1.S1_at	5.13674	0.000208369		No BLASTX match
GmaAffx.13627.1.S1_at	5.12634	0.00011747		No BLASTX match
GmaAffx.93590.1.S1_s_at	5.11983	6.55377e-05		No BLASTX match
GmaAffx.43275.2.S1_at	5.11178	2.21371e-05		No BLASTX match
GmaAffx.39277.1.A1_at	5.10224	2.21542e-05		No BLASTX match
GmaAffx.33324.1.S1_s_at	5.07646	0.000511957		No BLASTX match
GmaAffx.29150.1.S1_at	4.98479	2.50546e-05		No BLASTX match
GmaAffx.79321.1.S1_at	4.9822	5.14897e-05		No BLASTX match
GmaAffx.58958.1.S1_at	4.97505	5.39189e-05		No BLASTX match
GmaAffx.1857.1.A1_at	4.95972	2.52611e-05		No BLASTX match
Gma.12834.1.A1_at	4.93735	6.94994e-05		No BLASTX match
Gma.14085.2.A1_at	4.90061	0.000205687		No BLASTX match
GmaAffx.76839.1.S1_at	4.89199	5.04368e-05		No BLASTX match
GmaAffx.78593.1.S1_at	4.867	6.49731e-05		No BLASTX match
Gma.12559.1.A1_at	4.85962	3.18375e-05		No BLASTX match
GmaAffx.93313.1.S1_at	4.85356	0.000574357		No BLASTX match
GmaAffx.36404.1.S1_at	4.78058	0.000133048		No BLASTX match
Gma.13127.1.S1_at	4.71218	9.83832e-05		No BLASTX match
Gma.14140.1.A1_at	4.70115	0.000708535		No BLASTX match
GmaAffx.80172.1.A1_at	4.68014	0.000232813		No BLASTX match
GmaAffx.1297.1.S1_at	4.66227	0.000220948		No BLASTX match
Gma.15207.1.A1_at	4.62216	0.000162077		No BLASTX match
GmaAffx.89823.1.S1_at	4.614	0.000905072		No BLASTX match
Gma.8751.1.A1_s_at	4.60416	3.44949e-05		No BLASTX match
Gma.14260.1.A1_at	4.58734	0.000144397		No BLASTX match
GmaAffx.30219.1.A1_at	4.52729	0.000154322		No BLASTX match
GmaAffx.64367.1.S1_at	4.46596	0.000575489		No BLASTX match
Gma.7922.1.A1_a_at	4.44702	7.41249e-05		No BLASTX match
GmaAffx.32206.1.S1_at	4.44505	6.2815e-05		No BLASTX match
GmaAffx.48416.1.S1_at	4.34947	8.34846e-05		No BLASTX match
GmaAffx.16686.1.S1_at	4.30965	0.000115993		No BLASTX match
Gma.14190.1.A1_at	4.30547	0.000856527		No BLASTX match
GmaAffx.4245.6.S1_at	4.29787	3.61087e-05		No BLASTX match
GmaAffx.84324.1.S1_at	4.28661	5.93015e-05		No BLASTX match
GmaAffx.39130.1.S1_at	4.27344	0.000107869		No BLASTX match
GmaAffx.60595.1.S1_at	4.26235	7.00575e-05		No BLASTX match
Gma.1942.2.S1_s_at	4.24314	0.000180798		No BLASTX match
GmaAffx.64295.1.S1_at	4.23998	0.000361106		No BLASTX match
GmaAffx.66288.1.S1_at	4.22606	3.54877e-05		No BLASTX match
Gma.15817.1.S1_at	4.22571	8.97801e-05		No BLASTX match
GmaAffx.48150.1.S1_at	4.21318	4.76473e-05		No BLASTX match
GmaAffx.11376.1.S1_at	4.21193	3.39908e-05		No BLASTX match
GmaAffx.68845.1.S1_at	4.19747	3.65059e-05		No BLASTX match
Gma.10536.1.S1_at	4.18825	3.88191e-05		No BLASTX match
GmaAffx.42438.1.S1_at	4.1666	0.00020452		No BLASTX match
GmaAffx.32117.1.S1_at	4.15427	4.24359e-05		No BLASTX match
GmaAffx.34402.1.A1_at	4.15195	0.000857505		No BLASTX match
GmaAffx.59979.1.S1_at	4.13395	6.16479e-05		No BLASTX match
GmaAffx.57445.1.A1_at	4.12262	0.000391556		No BLASTX match
Gma.15536.1.A1_at	4.11459	9.68178e-05		No BLASTX match
GmaAffx.31622.1.S1_at	4.11047	9.08112e-05		No BLASTX match
Gma.5474.1.A1_at	4.09621	0.000137503		No BLASTX match
GmaAffx.1736.1.S1_at	4.08711	5.72513e-05		No BLASTX match
GmaAffx.36292.1.S1_at	4.06806	0.000877958		No BLASTX match
Gma.5163.1.A1_at	4.05531	5.49448e-05		No BLASTX match
Gma.7066.1.S1_at	4.01386	0.000652418		No BLASTX match
Gma.13806.1.A1_at	3.9637	3.49577e-05		No BLASTX match
Gma.17043.1.S1_at	3.95912	0.000242428		No BLASTX match
GmaAffx.78029.1.S1_at	3.95513	0.000485295		No BLASTX match
Gma.7485.1.S1_at	3.95111	0.000816065		No BLASTX match
Gma.8175.1.A1_at	3.94503	6.65343e-05		No BLASTX match
GmaAffx.22311.1.S1_at	3.94069	0.000520231		No BLASTX match
Gma.242.1.A1_at	3.93885	0.00026127		No BLASTX match
GmaAffx.24984.1.A1_at	3.93587	4.533e-05		No BLASTX match
GmaAffx.22262.1.S1_at	3.86162	0.000174355		No BLASTX match
GmaAffx.78543.1.A1_at	3.84523	0.000697658		No BLASTX match
Gma.755.1.S1_at	3.84465	4.56581e-05		No BLASTX match
GmaAffx.25413.1.S1_at	3.84	0.000119384		No BLASTX match
GmaAffx.33975.1.A1_at	3.82356	0.000197232		No BLASTX match
GmaAffx.64080.1.S1_at	3.78338	8.18472e-05		No BLASTX match
GmaAffx.78543.2.S1_at	3.73149	0.000335164		No BLASTX match
GmaAffx.6608.1.A1_at	3.72229	0.000476911		No BLASTX match
GmaAffx.42547.1.A1_at	3.70748	0.000660073		No BLASTX match
GmaAffx.57252.1.S1_at	3.66978	5.34962e-05		No BLASTX match
GmaAffx.18412.2.S1_at	3.66023	8.4713e-05		No BLASTX match
GmaAffx.77086.1.S1_at	3.65945	0.000669687		No BLASTX match
Gma.12451.1.S1_at	3.65181	9.42676e-05		No BLASTX match
GmaAffx.84138.1.A1_at	3.64426	0.000899661		No BLASTX match
GmaAffx.13310.1.S1_at	3.60541	9.19747e-05		No BLASTX match
GmaAffx.378.2.S1_at	3.59706	4.72073e-05		No BLASTX match
GmaAffx.43132.1.A1_at	3.58245	6.65671e-05		No BLASTX match
Gma.10691.6.S1_at	3.55974	0.000375906		No BLASTX match
GmaAffx.32693.1.S1_at	3.53803	8.38256e-05		No BLASTX match
GmaAffx.78482.1.S1_at	3.52934	0.000661633		No BLASTX match
GmaAffx.10578.1.S1_at	3.5269	7.94932e-05		No BLASTX match
GmaAffx.378.1.S1_at	3.51193	0.000171107		No BLASTX match
GmaAffx.70034.1.S1_at	3.4588	0.000962597		No BLASTX match
Gma.2720.1.S1_at	3.4475	0.000183168		No BLASTX match
Gma.1780.1.S1_at	3.41639	0.000747065		No BLASTX match
Gma.17440.1.S1_at	3.40957	0.000886284		No BLASTX match
GmaAffx.5942.1.S1_at	3.40934	0.000570278		No BLASTX match
Gma.14187.1.A1_at	3.37651	0.000603416		No BLASTX match
GmaAffx.79103.1.S1_at	3.36119	5.54739e-05		No BLASTX match
Gma.2899.1.S1_at	3.30169	0.000109707		No BLASTX match
Gma.12149.2.S1_at	3.27334	0.000192946		No BLASTX match
GmaAffx.66562.1.S1_at	3.27042	0.000182505		No BLASTX match
GmaAffx.83853.1.S1_at	3.22078	0.000222954		No BLASTX match
GmaAffx.86008.1.S1_at	3.20069	5.25288e-05		No BLASTX match
GmaAffx.75556.1.S1_at	3.18773	0.00022433		No BLASTX match
GmaAffx.69857.1.A1_at	3.13866	0.000130307		No BLASTX match
Gma.12149.1.S1_at	3.11338	6.02707e-05		No BLASTX match
GmaAffx.40889.1.S1_at	3.11309	0.000152906		No BLASTX match
GmaAffx.19339.1.S1_at	3.07509	0.00068895		No BLASTX match
GmaAffx.75481.3.S1_at	3.05949	0.000372435		No BLASTX match
GmaAffx.33971.1.A1_at	3.05422	0.0001127		No BLASTX match
Gma.13465.1.A1_at	3.05125	0.000846702		No BLASTX match
Gma.17112.1.S1_at	3.05015	0.000760376		No BLASTX match
GmaAffx.47448.1.S1_at	3.01521	0.000280385		No BLASTX match
GmaAffx.39418.1.S1_at	3.01063	0.000269218		No BLASTX match
GmaAffx.11343.1.S1_at	2.99325	0.000195938		No BLASTX match
Gma.17182.1.S1_at	2.96039	0.000783788		No BLASTX match
GmaAffx.83450.1.A1_at	2.9311	0.000217582		No BLASTX match
Gma.7480.1.S1_a_at	2.9048	0.000928391		No BLASTX match
GmaAffx.12881.1.S1_at	2.89962	0.000621002		No BLASTX match
GmaAffx.47523.1.S1_at	2.84425	0.000311591		No BLASTX match
Gma.14147.1.A1_at	2.81618	0.000448104		No BLASTX match
GmaAffx.90854.1.S1_at	2.80571	0.00017478		No BLASTX match
Gma.14093.1.A1_at	2.79991	0.000146137		No BLASTX match
GmaAffx.29043.1.A1_at	2.79328	0.000699404		No BLASTX match
GmaAffx.42973.1.S1_at	2.79072	0.000242145		No BLASTX match
GmaAffx.69539.1.S1_at	2.76706	0.000120109		No BLASTX match
GmaAffx.37353.1.S1_at	2.75549	0.000907867		No BLASTX match
GmaAffx.91294.1.S1_at	2.74681	0.000449584		No BLASTX match
Gma.9473.1.S1_at	2.73108	9.02266e-05		No BLASTX match
GmaAffx.21292.1.S1_at	2.70955	0.000838488		No BLASTX match
GmaAffx.26975.1.S1_at	2.70931	0.000793785		No BLASTX match
Gma.10400.1.A1_s_at	2.70673	0.000158935		No BLASTX match
GmaAffx.88733.1.A1_s_at	2.69803	9.05559e-05		No BLASTX match
GmaAffx.70535.1.A1_at	2.67868	0.000647719		No BLASTX match
Gma.1605.2.S1_at	2.67387	0.000769566		No BLASTX match
Gma.3036.1.S1_at	2.67333	0.000341694		No BLASTX match
GmaAffx.12932.1.A1_at	2.65683	0.000180758		No BLASTX match
Gma.8309.1.A1_at	2.63528	0.000194736		No BLASTX match
GmaAffx.3027.2.S1_at	2.59411	0.000327577		No BLASTX match
GmaAffx.21063.1.A1_at	2.56781	0.000296165		No BLASTX match
Gma.17572.1.S1_at	2.53307	0.000953966		No BLASTX match
Gma.6609.1.S1_at	2.51469	0.00024187		No BLASTX match
Gma.1327.1.S1_at	2.50483	0.000952715		No BLASTX match
GmaAffx.947.1.S1_at	2.49428	0.00022496		No BLASTX match
Gma.16772.1.S1_at	2.49105	0.000823456		No BLASTX match
GmaAffx.42844.1.S1_at	2.47781	0.000414665		No BLASTX match
GmaAffx.11469.1.S1_at	2.46336	0.000187202		No BLASTX match
GmaAffx.38561.1.A1_at	2.44925	0.000533419		No BLASTX match
GmaAffx.29225.3.S1_at	2.41368	0.000905535		No BLASTX match
GmaAffx.31029.1.A1_at	2.39637	0.00066008		No BLASTX match
GmaAffx.75528.1.S1_at	2.36846	0.000133471		No BLASTX match
GmaAffx.13356.1.S1_at	2.36581	0.000295419		No BLASTX match
GmaAffx.78171.2.S1_at	2.35556	0.000388983		No BLASTX match
GmaAffx.89772.2.S1_at	2.34532	0.000695211		No BLASTX match
GmaAffx.79490.1.A1_at	2.33986	0.000420416		No BLASTX match
GmaAffx.37663.1.S1_at	2.33675	0.000422208		No BLASTX match
GmaAffx.11419.1.S1_at	2.33581	0.000669369		No BLASTX match
Gma.13665.1.S1_at	2.30559	0.000662759		No BLASTX match
GmaAffx.42349.2.S1_at	2.30191	0.000468138		No BLASTX match
GmaAffx.58271.1.S1_at	2.28743	0.000696123		No BLASTX match
Gma.13804.1.A1_at	2.28554	0.000487711		No BLASTX match
GmaAffx.49751.1.S1_at	2.28292	0.000637258		No BLASTX match
Gma.5942.1.A1_at	2.26374	0.000641137		No BLASTX match
Gma.8926.1.S1_at	2.25775	0.000638854		No BLASTX match
GmaAffx.88800.1.A1_at	2.25628	0.000352616		No BLASTX match
GmaAffx.57263.1.S1_at	2.25359	0.000321287		No BLASTX match
Gma.649.1.S1_at	2.25019	0.000747883		No BLASTX match
GmaAffx.50410.1.A1_at	2.21365	0.000182344		No BLASTX match
GmaAffx.40881.1.S1_at	2.20932	0.000240045		No BLASTX match
GmaAffx.46481.1.S1_at	2.19445	0.000816754		No BLASTX match
Gma.3330.1.S1_at	2.17408	0.000499368		No BLASTX match
Gma.12827.1.S1_at	2.17048	0.000810659		No BLASTX match
GmaAffx.79369.1.S1_at	2.16979	0.00016934		No BLASTX match
Gma.7337.1.S1_at	2.16377	0.000295702		No BLASTX match
GmaAffx.83175.1.S1_at	2.15933	0.000193374		No BLASTX match
Gma.6262.1.S1_a_at	2.15136	0.000150793		No BLASTX match
GmaAffx.10709.3.S1_at	2.10478	0.000754918		No BLASTX match
GmaAffx.55784.2.S1_at	2.08066	0.000329198		No BLASTX match
GmaAffx.11691.1.S1_at	2.04757	0.000244361		No BLASTX match
GmaAffx.3280.1.S1_at	2.04342	0.00021602		No BLASTX match
Gma.14137.1.A1_at	1.99124	0.000865585		No BLASTX match
GmaAffx.39987.1.S1_s_at	1.96834	0.000306633		No BLASTX match
Gma.1928.1.S1_at	1.93012	0.000407541		No BLASTX match
GmaAffx.60898.1.S1_at	1.91737	0.000522698		No BLASTX match
Gma.1777.1.A1_at	1.86694	0.000295961		No BLASTX match
GmaAffx.25630.1.S1_at	1.86496	0.000683924		No BLASTX match
GmaAffx.14977.1.S1_at	1.83598	0.000479939		No BLASTX match
GmaAffx.88800.1.A1_x_at	1.80406	0.000830744		No BLASTX match
GmaAffx.46859.1.S1_at	1.77316	0.000543362		No BLASTX match
GmaAffx.42314.1.S1_at	1.76175	0.000531113		No BLASTX match
GmaAffx.15824.1.S1_at	1.74756	0.000693348		No BLASTX match
GmaAffx.32350.1.A1_at	1.73621	0.000721724		No BLASTX match
GmaAffx.47114.1.A1_at	1.72217	0.000647987		No BLASTX match
GmaAffx.85407.1.S1_at	1.71458	0.000415121		No BLASTX match
GmaAffx.87498.1.S1_at	1.63918	0.000551751		No BLASTX match
Gma.14220.1.S1_at	1.6329	0.000878653		No BLASTX match
GmaAffx.79349.1.S1_at	1.63008	0.000921446		No BLASTX match
GmaAffx.74170.1.S1_at	1.6222	0.000727289		No BLASTX match
GmaAffx.32346.1.A1_at	1.60937	0.000747653		No BLASTX match
GmaAffx.25717.1.S1_at	1.58421	0.000951178		No BLASTX match
GmaAffx.25299.1.S1_at	1.54373	0.000536853		No BLASTX match
Gma.18026.1.S1_at	1.48275	0.000493133		No BLASTX match
GmaAffx.24134.1.S1_at	1.47257	0.000803206		No BLASTX match
GmaAffx.57004.1.S1_at	1.44992	0.000557017		No BLASTX match
GmaAffx.54809.1.A1_at	1.40266	0.00060287		No BLASTX match
GmaAffx.59209.1.S1_at	1.38378	0.000703477		No BLASTX match
GmaAffx.83739.1.S1_at	1.35625	0.000786215		No BLASTX match
GmaAffx.22446.1.S1_at	1.25203	0.00080694		No BLASTX match
Post-Transcription		0
GmaAffx.37979.1.S1_at	5.16074	0.000171107	At3g07250	protein kinase family protein	9e-21
Gma.16968.1.S1_at	5.02394	2.48566e-05	At5g07290	(ARABIDOPSIS MEI2-LIKE); RNA binding	4e-26
Gma.6956.1.A1_at	4.87114	3.57346e-05		Mei2-like protein [Arabidopsis thaliana (Mouse-ear cress)]
GmaAffx.86874.1.S1_at	4.86135	2.84564e-05	At5g07290	(ARABIDOPSIS MEI2-LIKE); RNA binding	5e-89
GmaAffx.86874.1.S1_s_at	4.82799	5.25288e-05	At5g07290	(ARABIDOPSIS MEI2-LIKE); RNA binding	5e-89
Gma.17668.1.A1_at	4.47951	6.01081e-05	At5g07290	(ARABIDOPSIS MEI2-LIKE); RNA binding	1e-60
Gma.13047.2.S1_a_at	4.20675	5.63114e-05	At1g80780	CCR4-NOT transcription complex protein, putative	2e-43
GmaAffx.64334.1.S1_at	3.89684	0.000176765	At2g42520	DEAD box RNA helicase, putative	2e-65
Gma.7605.1.A1_at	3.69139	3.60466e-05	At2g42520	DEAD box RNA helicase, putative	6e-17
Gma.16418.1.A1_at	3.6752	0.000129339	At5g07290	(ARABIDOPSIS MEI2-LIKE); RNA binding	0.0003
GmaAffx.69348.1.S1_at	3.44228	5.0454e-05	At3g58570	DEAD box RNA helicase, putative	1e-60
GmaAffx.92292.1.S1_at	3.2853	7.47595e-05	At5g46250	RNA recognition motif (RRM)-containing protein	2e-13
GmaAffx.79019.1.S1_at	3.23767	7.52142e-05	At3g12640	RNA binding / nucleic acid binding	2e-20
GmaAffx.11840.1.S1_at	3.16797	0.000227731	At5g47050	ATP binding / protein binding / shikimate kinase/ zinc ion binding	4e-38
Gma.6458.1.S1_at	3.14163	6.2454e-05	At5g47050	ATP binding / protein binding / shikimate kinase/ zinc ion binding	4e-13
GmaAffx.25651.1.A1_at	3.08236	0.000171485	At2g25850	nucleotidyltransferase family protein	3e-40
GmaAffx.74051.2.S1_at	3.00747	0.000692532	At1g33980	ATUPF3/UPF3; nucleotide binding	2e-07
GmaAffx.93574.1.S1_at	2.96498	5.7828e-05	At5g46250	RNA recognition motif (RRM)-containing protein	4e-40
GmaAffx.9084.1.S1_at	2.92717	0.000548109	At5g46250	RNA recognition motif (RRM)-containing protein	5e-22
Gma.8235.1.A1_at	2.89603	0.000193897		Helicase, C-terminal [Medicago truncatula (Barrel medic)]
Gma.6963.1.S1_at	2.79321	0.00078597	At4g26650	RNA recognition motif (RRM)-containing protein	2e-05
Gma.3188.1.A1_at	2.69423	0.000270489	At4g14790	ATSUV3 (embryo sac development arrest 15)	2e-14
Gma.6262.2.S1_at	2.6548	0.000135274	At1g07350	transformer serine/arginine-rich ribonucleoprotein, putative	9e-28
GmaAffx.69484.1.S1_at	2.64943	0.000311909	At1g33980	ATUPF3/UPF3; nucleotide binding	1e-22
Gma.923.1.S1_at	2.63147	0.000786215	At2g42520	DEAD box RNA helicase, putative	1e-29
GmaAffx.45005.1.S1_at	2.49449	0.000459036	At2g42520	DEAD box RNA helicase, putative	3e-73
GmaAffx.2747.1.S1_at	2.45742	0.000154147	At3g51620	similar to nucleotidyltransferase family protein [Arabidopsis thaliana] (TAIR:AT3G56320.1); similar to Os11g0114700 [Oryza sativa (japonica cultivar-group)] (GB:NP 001065579.1); similar to nucleotidyltransferase family protein, putative, expressed [Oryza	3e-08
Gma.17533.2.S1_at	2.44166	0.000332574	At2g25590	agenet domain-containing protein	3e-06
GmaAffx.72401.1.S1_at	2.22907	0.000344345	At4g26650	RNA recognition motif (RRM)-containing protein	2e-23
GmaAffx.45005.2.S1_at	2.13208	0.000216565	At2g42520	DEAD box RNA helicase, putative	4e-61
GmaAffx.38017.1.S1_at	1.9912	0.000716857	At2g43410	FPA (FPA)	5e-13
GmaAffx.53528.1.S1_at	1.96535	0.000222021	At4g21670	CPL1 (FIERY 2); double-stranded RNA binding	5e-32
GmaAffx.15193.1.A1_at	1.96312	0.000769657	At1g03140	[AT1G54590, splicing factor Prp18 family protein];[AT1G03140, splicing factor Prp18 family protein]	1e-83
Gma.7508.1.S1_at	1.92246	0.000427285	At4g21670	CPL1 (FIERY 2); double-stranded RNA binding	2e-17
GmaAffx.28341.1.S1_at	1.87776	0.000235842	At4g32440	agenet domain-containing protein	4e-13
GmaAffx.12941.1.S1_at	1.72134	0.000621002	At5g53180	polypyrimidine tract-binding protein, putative / heterogeneous nuclear ribonucleoprotein, putative	3e-28
Protein Destination & Storage		0
GmaAffx.70497.1.A1_at	7.83312	1.67076e-05	At1g65240	aspartyl protease family protein	2e-16
GmaAffx.65447.1.S1_at	7.75927	2.93774e-05	At1g05820	protease-associated (PA) domain-containing protein	1e-11
GmaAffx.81178.1.S1_at	7.08899	1.74425e-05	At5g25340	similar to unknown protein [Arabidopsis thaliana] (TAIR:AT4G32270.1); similar to Ubiquitin [Medicago truncatula] (GB:ABE81772.1); contains domain no description (G3D.3.10.20.90); contains domain Ubiquitin-like (SSF54236)	1e-16
Gma.13067.2.S1_at	6.37908	1.72793e-05	at5g38895	zinc finger (C3HC4-type RING finger) family protein	1e-07
GmaAffx.86728.2.S1_at	6.31415	5.78598e-05	At1g32540	LOL1 (LSD ONE LIKE 1)	2e-16
Gma.16148.1.S1_at	6.03327	3.6316e-05	At1g51200	zinc finger (AN1-like) family protein	5e-53
Gma.2448.1.S1_at	5.87037	2.16298e-05	At2g26850	F-box family protein	5e-24
Gma.7260.2.A1_a_at	5.38194	3.59384e-05	At2g26850	F-box family protein	1e-19
Gma.7057.3.S1_a_at	5.37016	2.04779e-05	At1g05840	aspartyl protease family protein	2e-29
Gma.15331.1.A1_at	5.19275	7.40713e-05	At3g61790	seven in absentia (SINA) family protein	1e-71
Gma.227.1.S1_at	5.13712	0.000100398	At1g20160	subtilase family protein	0
GmaAffx.82262.1.S1_at	5.05595	6.29701e-05	At3g51770	ETO1 (ETHYLENE OVERPRODUCER 1)	1e-74
GmaAffx.70287.1.S1_at	5.05005	2.53737e-05	At3g54650	F-box family protein (FBL17)	3e-07
GmaAffx.23963.1.S1_at	4.95754	2.66779e-05	At4g01575	serine protease inhibitor, Kazal-type family protein	5e-08
Gma.7260.1.A1_a_at	4.95238	2.26971e-05	At2g26850	F-box family protein	1e-111
Gma.7195.1.A1_at	4.88049	0.000301218	At2g31980	cysteine proteinase inhibitor-related	1e-14
GmaAffx.41550.1.S1_at	4.8478	4.35328e-05	At3g11420	fringe-related protein	2e-43
GmaAffx.33438.1.A1_at	4.78218	2.28818e-05	At5g12120	ubiquitin-associated (UBA)/TS-N domain-containing protein	1e-12
Gma.18083.1.S1_at	4.78073	6.72414e-05	At2g02960	zinc finger (C3HC4-type RING finger) family protein	5e-37
GmaAffx.51723.1.A1_at	4.7644	6.05571e-05	At3g58040	seven in absentia (SINA) family protein	1e-85
GmaAffx.83307.2.S1_at	4.75636	3.46635e-05	At3g61790	seven in absentia (SINA) family protein	4e-95
GmaAffx.34626.1.S1_at	4.69703	3.20234e-05	At4g01575	serine protease inhibitor, Kazal-type family protein	2e-15
Gma.4406.3.A1_a_at	4.68338	9.13076e-05	At1g77710	Identical to Probable ubiquitin-fold modifier 1 precursor [Arabidopsis Thaliana] (GB:Q9CA23); similar to Os01g0962400 [Oryza sativa (japonica cultivar-group)] (GB:NP 001045478.1); similar to Probable ubiquitin-fold modifier 1 precursor (Protein PR46A) (GB	5e-11
GmaAffx.86728.3.S1_s_at	4.54451	3.43776e-05	At1g32540	LOL1 (LSD ONE LIKE 1)	2e-32
GmaAffx.88494.1.S1_at	4.4766	6.57842e-05	At3g58040	seven in absentia (SINA) family protein	2e-39
Gma.17947.1.S1_at	4.43034	0.000207661	At2g29500	17.6 kDa class I small heat shock protein (HSP17.6B-CI)	1e-63
GmaAffx.90938.1.S1_at	4.36197	6.63155e-05	At3g24800	PRT1 (PROTEOLYSIS 1); ubiquitin-protein ligase	8e-37
GmaAffx.4543.1.S1_at	4.28132	0.000305913	At3g24800	PRT1 (PROTEOLYSIS 1); ubiquitin-protein ligase	3e-14
Gma.17830.1.S1_at	4.17524	4.93475e-05	At4g39910	ATUBP3 (UBIQUITIN-SPECIFIC PROTEASE 3); ubiquitin-specific protease	3e-47
Gma.1467.1.S1_at	4.12987	6.55377e-05	At4g39910	ATUBP3 (UBIQUITIN-SPECIFIC PROTEASE 3); ubiquitin-specific protease	2e-46
GmaAffx.10281.1.S1_at	4.10997	0.0002241	At3g20015	pepsin A	6e-11
GmaAffx.69311.1.S1_at	4.0698	2.94227e-05	At3g46230	ATHSP17.4 (Arabidopsis thaliana heat shock protein 17.4)	4e-40
Gma.17830.1.A1_at	4.05169	8.73539e-05	At4g39910	ATUBP3 (UBIQUITIN-SPECIFIC PROTEASE 3); ubiquitin-specific protease	3e-47
GmaAffx.53665.1.S1_s_at	4.03699	3.44602e-05	At3g24800	PRT1 (PROTEOLYSIS 1); ubiquitin-protein ligase	0.0004
GmaAffx.57775.1.S1_s_at	4.00736	3.60466e-05	At4g27960	[AT4G27960, UBC9 (UBIQUITIN CONJUGATING ENZYME 9); ubiquitin-protein ligase];[AT5G53300, UBC10 (ubiquitin-conjugating enzyme 10); ubiquitin-protein ligase]	4e-40
GmaAffx.93268.1.S1_at	4.00341	5.66763e-05	At2g29500	17.6 kDa class I small heat shock protein (HSP17.6B-CI)	3e-57
Gma.4406.3.A1_x_at	3.99094	0.000124725	At1g77710	Identical to Probable ubiquitin-fold modifier 1 precursor [Arabidopsis Thaliana] (GB:Q9CA23); similar to Os01g0962400 [Oryza sativa (japonica cultivar-group)] (GB:NP 001045478.1); similar to Probable ubiquitin-fold modifier 1 precursor (Protein PR46A) (GB	5e-11
GmaAffx.87879.1.S1_at	3.97247	9.02869e-05	At5g43100	aspartyl protease family protein	1e-36
GmaAffx.53904.1.S1_at	3.96446	0.000115874	At4g17070	similar to Os03g0100300 [Oryza sativa (japonica cultivar-group)] (GB:NP 001048644.1); contains InterPro domain Peptidyl-prolyl cis-trans isomerase, cyclophilin type; (InterPro:IPR002130)	4e-39
GmaAffx.69544.1.S1_s_at	3.93513	0.000226345	At5g12020	17.6 kDa class II heat shock protein (HSP17.6-CII)	2e-32
GmaAffx.77149.1.S1_at	3.84154	8.18472e-05	At5g24870	zinc finger (C3HC4-type RING finger) family protein	3e-06
GmaAffx.69544.1.S1_x_at	3.79391	0.000187202	At5g12020	17.6 kDa class II heat shock protein (HSP17.6-CII)	2e-32
GmaAffx.69544.1.S1_at	3.70549	0.000243355	At5g12020	17.6 kDa class II heat shock protein (HSP17.6-CII)	2e-32
Gma.4940.1.S1_at	3.64367	3.65059e-05	At3g66654	peptidyl-prolyl cis-trans isomerase cyclophilin-type family protein	1e-66
Gma.7766.1.S1_at	3.62411	0.000490873	At5g12020	17.6 kDa class II heat shock protein (HSP17.6-CII)	8e-36
Gma.8973.1.S1_at	3.62181	0.000237146	At5g64920	CIP8 (COP1-INTERACTING PROTEIN 8); protein binding / zinc ion binding	7e-61
Gma.16766.1.S1_at	3.62013	0.000142032	At4g32600	zinc finger (C3HC4-type RING finger) family protein	3e-28
GmaAffx.32575.2.S1_s_at	3.61781	3.59384e-05	At5g61880	signaling molecule-related	3e-29
GmaAffx.81462.1.S1_at	3.61293	0.00030872	At5g39250	F-box family protein	5e-51
Gma.3422.1.S1_at	3.60995	0.00047744	At4g13830	J20 (DNAJ-LIKE 20); heat shock protein binding	6e-49
GmaAffx.86515.1.S1_at	3.5702	0.000981129		Heat shock protein DnaJ, N-terminal [Medicago truncatula (Barrel medic)]	7e-08
GmaAffx.57556.1.S1_at	3.55076	0.0001034	At3g08970	DNAJ heat shock N-terminal domain-containing protein	2e-39
GmaAffx.85212.1.S1_at	3.51349	0.000288397	At5g39250	F-box family protein	8e-06
GmaAffx.79104.1.S1_at	3.49211	0.00028166	At4g32940	GAMMA-VPE (Vacuolar processing enzyme gamma); cysteine-type endopeptidase	2e-47
GmaAffx.13269.1.S1_at	3.41479	0.000165459	At2g44680	CKB4 (CASEIN KINASE II BETA SUBUNIT 4); protein kinase CK2/ protein kinase CK2 regulator	4e-55
Gma.3735.3.S1_at	3.34261	9.97958e-05	At2g02760	ATUBC2 (UBIQUITING-CONJUGATING ENZYME 2); ubiquitin-protein ligase	2e-63
Gma.5750.3.S1_x_at	3.32874	8.42636e-05	At4g17890	UBP20 (UBIQUITIN-SPECIFIC PROTEASE 20); DNA binding	1e-108
Gma.3147.1.S1_s_at	3.32468	0.000445903	At1g51200	zinc finger (AN1-like) family protein	1e-43
Gma.3735.3.S1_x_at	3.31307	8.86872e-05	At2g02760	ATUBC2 (UBIQUITING-CONJUGATING ENZYME 2); ubiquitin-protein ligase	2e-63
Gma.5750.3.S1_a_at	3.28987	0.000154453	At4g17890	UBP20 (UBIQUITIN-SPECIFIC PROTEASE 20); DNA binding	1e-108
GmaAffx.25874.1.S1_at	3.2794	8.18891e-05	At2g25560	DNAJ heat shock N-terminal domain-containing protein	3e-21
Gma.721.1.A1_at	3.23636	0.000145064	At5g42940	zinc finger (C3HC4-type RING finger) family protein	5e-45
GmaAffx.8082.1.A1_at	3.1895	9.1488e-05	At2g44060	late embryogenesis abundant family protein / LEA family protein	2e-11
GmaAffx.3701.2.S1_at	3.18722	8.24244e-05	At3g22490	late embryogenesis abundant protein, putative / LEA protein, putative	3e-14
GmaAffx.20083.1.A1_at	3.16331	0.000288153	At2g24860	chaperone protein dnaJ-related	5e-41
Gma.6572.1.S1_at	3.12523	7.63995e-05	At1g79930	HSP91 (Heat shock protein 91)	4e-53
GmaAffx.93424.1.S1_s_at	3.10874	8.06052e-05	At4g05050	UBQ11 (UBIQUITIN 11); protein binding	7e-98
Gma.5966.1.S1_at	3.10347	0.000119754	At4g32940	GAMMA-VPE (Vacuolar processing enzyme gamma); cysteine-type endopeptidase	1e-125
Gma.11105.1.A1_at	3.08578	0.000530511	At1g61770	DNAJ heat shock N-terminal domain-containing protein	6e-36
GmaAffx.87467.1.S1_at	3.08479	0.000393479	At1g52560	26.5 kDa class I small heat shock protein-like (HSP26.5-P)	1e-39
Gma.13670.1.A1_at	3.06546	9.99971e-05	At1g27910	U-box domain-containing protein	6e-34
Gma.283.1.S1_at	3.05852	0.000541778	At5g23210	SCPL34; serine carboxypeptidase	8e-32
GmaAffx.17100.1.S1_at	3.01289	0.000198038	At5g12430	DNAJ heat shock N-terminal domain-containing protein	3e-41
GmaAffx.92596.1.S1_s_at	2.99549	0.000208378	At1g51200	zinc finger (AN1-like) family protein	1e-39
GmaAffx.67613.1.S1_at	2.98953	0.000377446	At1g61770	DNAJ heat shock N-terminal domain-containing protein	4e-53
Gma.8301.1.S1_a_at	2.90369	7.21977e-05	At1g23260	MMZ1 (MMS ZWEI HOMOLOGE 1); ubiquitin-protein ligase	4e-71
Gma.13305.1.S1_at	2.84211	0.000183042	At5g32440	similar to unknown protein [Arabidopsis thaliana] (TAIR:AT1G80040.1); similar to Os06g0642900 [Oryza sativa (japonica cultivar-group)] (GB:NP 001058174.1); similar to Ubiquitin system component Cue; UBA-like [Medicago truncatula] (GB:ABE77893.1); contains	2e-15
Gma.5750.1.S1_a_at	2.81899	0.000117744	At4g17890	UBP20 (UBIQUITIN-SPECIFIC PROTEASE 20); DNA binding	1e-144
Gma.13670.2.S1_at	2.78458	0.000114413	At1g67530	armadillo/beta-catenin repeat family protein / U-box domain-containing family protein	9e-47
GmaAffx.28960.1.A1_s_at	2.78422	0.000533571	At5g42940	zinc finger (C3HC4-type RING finger) family protein	2e-22
Gma.1721.1.S1_at	2.76424	0.000119384	At5g61500	autophagy 3 (APG3)	1e-116
Gma.18003.1.A1_a_at	2.75992	0.000309622	At5g47040	Lon protease homolog 1, mitochondrial (LON)	0.0001
Gma.5088.1.A1_s_at	2.74476	0.000222621	At5g53360	seven in absentia (SINA) family protein	8e-29
GmaAffx.93424.1.S1_x_at	2.73477	0.00029443	At4g05050	UBQ11 (UBIQUITIN 11); protein binding	7e-98
GmaAffx.50231.1.S1_at	2.72484	8.92665e-05	At1g48790	mov34 family protein	1e-19
GmaAffx.71324.1.S1_at	2.67306	0.000793542	At5g59550	zinc finger (C3HC4-type RING finger) family protein	8e-13
Gma.10691.4.S1_s_at	2.62006	0.000167628	At1g64230	UBC28; ubiquitin-protein ligase	1e-65
Gma.12500.1.S1_at	2.60827	0.000111684	At1g48790	mov34 family protein	1e-114
Gma.17733.1.S1_s_at	2.551	0.000136518	At2g38870	protease inhibitor, putative	9e-15
GmaAffx.42257.2.S1_s_at	2.53451	0.000524451	At4g12770	[AT4G12770, heat shock protein binding];[AT4G12780, auxilin-related]	7e-62
GmaAffx.91367.1.S1_s_at	2.5262	9.89173e-05	At5g53300	UBC10 (ubiquitin-conjugating enzyme 10); ubiquitin-protein ligase	7e-79
GmaAffx.69544.2.S1_at	2.52584	0.000348183	At5g12020	17.6 kDa class II heat shock protein (HSP17.6-CII)	8e-51
Gma.4991.1.S1_at	2.47794	0.000143635	At5g42000	ORMDL family protein	3e-77
GmaAffx.87774.1.S1_at	2.46792	0.000142051	At3g24800	PRT1 (PROTEOLYSIS 1); ubiquitin-protein ligase	2e-12
Gma.17965.1.S1_at	2.43619	0.000521637	At2g33430	plastid developmental protein DAG, putative	4e-06
GmaAffx.9985.1.S1_at	2.41151	0.000174805	At5g06410	DNAJ heat shock N-terminal domain-containing protein	2e-07
GmaAffx.17775.2.S1_at	2.40477	0.000614525	At5g27280	zinc finger (DNL type) family protein	3e-18
Gma.6701.3.S1_a_at	2.39595	0.000101973	At5g61670	similar to chaperone protein dnaJ-related [Arabidopsis thaliana] (TAIR:AT5G06130.2); similar to Os02g0651300 [Oryza sativa (japonica cultivar-group)] (GB:NP 001047593.1); similar to Os02g0535000 [Oryza sativa (japonica cultivar-group)] (GB:NP 001047038.1)	2e-37
GmaAffx.17775.1.S1_at	2.35734	0.000198726	At5g27280	zinc finger (DNL type) family protein	7e-45
GmaAffx.44109.1.S1_at	2.30342	0.000261096	At1g48790	mov34 family protein	2e-24
Gma.3701.1.S1_at	2.30167	0.000513748	At2g18465	DNAJ heat shock N-terminal domain-containing protein	1e-15
Gma.11119.5.S1_at	2.28788	0.000150182	At4g27960	[AT4G27960, UBC9 (UBIQUITIN CONJUGATING ENZYME 9); ubiquitin-protein ligase];[AT5G53300, UBC10 (ubiquitin-conjugating enzyme 10); ubiquitin-protein ligase]	4e-84
Gma.8301.3.S1_x_at	2.27513	0.000164091	At1g23260	MMZ1 (MMS ZWEI HOMOLOGE 1); ubiquitin-protein ligase	6e-67
GmaAffx.30928.1.S1_s_at	2.26953	0.000175664	At5g22060	ATJ2 (Arabidopsis thaliana DnaJ homologue 2)	1e-37
Gma.5088.2.S1_at	2.25786	0.000149496	At3g61790	seven in absentia (SINA) family protein	2e-88
Gma.11119.5.S1_x_at	2.21939	0.000147971	At4g27960	[AT4G27960, UBC9 (UBIQUITIN CONJUGATING ENZYME 9); ubiquitin-protein ligase];[AT5G53300, UBC10 (ubiquitin-conjugating enzyme 10); ubiquitin-protein ligase]	4e-84
GmaAffx.17775.2.S1_s_at	2.21878	0.000395901	At5g27280	zinc finger (DNL type) family protein	3e-18
GmaAffx.93268.1.S1_s_at	2.21004	0.000192571	At2g29500	17.6 kDa class I small heat shock protein (HSP17.6B-CI)	3e-57
GmaAffx.65766.1.S1_at	2.18972	0.000184632	At5g32440	similar to unknown protein [Arabidopsis thaliana] (TAIR:AT1G80040.1); similar to Os06g0642900 [Oryza sativa (japonica cultivar-group)] (GB:NP 001058174.1); similar to Ubiquitin system component Cue; UBA-like [Medicago truncatula] (GB:ABE77893.1); contains	3e-52
GmaAffx.88302.1.S1_at	2.18067	0.000346552	At5g60750	CAAX amino terminal protease family protein	2e-11
Gma.8301.3.S1_at	2.14988	0.000190627	At1g23260	MMZ1 (MMS ZWEI HOMOLOGE 1); ubiquitin-protein ligase	6e-67
Gma.12513.2.S1_a_at	2.10576	0.000720036	At5g60750	CAAX amino terminal protease family protein	2e-53
Gma.10933.1.S1_a_at	2.10492	0.000599249	At1g65350	UBQ13 (ubiquitin 13)	2e-40
Gma.10804.1.S1_at	2.10009	0.000718339	At1g80920	J8; heat shock protein binding / unfolded protein binding	3e-37
Gma.10435.1.S1_at	2.07098	0.000632427	At3g17000	UBC32 (ubiquitin-conjugating enzyme 31); ubiquitin-protein ligase	1e-104
Gma.11119.4.S1_x_at	2.06976	0.00025428	At4g27960	[AT4G27960, UBC9 (UBIQUITIN CONJUGATING ENZYME 9); ubiquitin-protein ligase];[AT5G53300, UBC10 (ubiquitin-conjugating enzyme 10); ubiquitin-protein ligase]	1e-84
GmaAffx.72322.1.S1_at	2.06431	0.000608977	At5g48570	peptidyl-prolyl cis-trans isomerase, putative / FK506-binding protein, putative	1e-95
Gma.10804.2.A1_s_at	2.05631	0.000703625	At1g80920	J8; heat shock protein binding / unfolded protein binding	0.0004
Gma.3995.1.S1_at	2.01021	0.00054158	At1g29260	PEX7 (peroxin 7)	3e-06
Gma.11119.4.S1_at	1.99693	0.000244284	At4g27960	[AT4G27960, UBC9 (UBIQUITIN CONJUGATING ENZYME 9); ubiquitin-protein ligase];[AT5G53300, UBC10 (ubiquitin-conjugating enzyme 10); ubiquitin-protein ligase]	1e-84
GmaAffx.23660.1.S1_at	1.91554	0.000437245	At2g21190	[AT2G21190, ER lumen protein retaining receptor family protein];[AT4G38790, ER lumen protein retaining receptor family protein]	4e-36
GmaAffx.55629.1.S1_at	1.88517	0.00058454	At3g14400	UBP25 (UBIQUITIN-SPECIFIC PROTEASE 25); ubiquitin-specific protease	1e-80
Gma.10632.1.S1_a_at	1.87227	0.000244209	At1g77710	Identical to Probable ubiquitin-fold modifier 1 precursor [Arabidopsis Thaliana] (GB:Q9CA23); similar to Os01g0962400 [Oryza sativa (japonica cultivar-group)] (GB:NP 001045478.1); similar to Probable ubiquitin-fold modifier 1 precursor (Protein PR46A) (GB	9e-43
GmaAffx.50783.1.S1_at	1.85417	0.000547014	At2g21950	SKIP6 (SKP1 INTERACTING PARTNER 6); ubiquitin-protein ligase	1e-34
Gma.13927.3.S1_at	1.85189	0.000453988	At3g07565	similar to unknown protein [Arabidopsis thaliana] (TAIR:AT1G10820.2); similar to OSJNBa0067K08.3 [Oryza sativa (japonica cultivar-group)] (GB:CAE03109.1); similar to Os05g0305700 [Oryza sativa (japonica cultivar-group)] (GB:NP 001055150.1); similar to H03	5e-06
Gma.4991.2.S1_at	1.84469	0.000760425	At1g01230	ORMDL family protein	2e-21
Gma.5718.1.A1_s_at	1.84465	0.000291899	At5g05080	UBC22 (ubiquitin-conjugating enzyme 18); ubiquitin-protein ligase	2e-08
GmaAffx.4924.1.S1_at	1.81702	0.000557433	At3g54650	F-box family protein (FBL17)	2e-52
Gma.11246.1.S1_at	1.78588	0.000587759	At4g38600	KAK (KAKTUS)	4e-60
Gma.2318.1.S1_at	1.76599	0.000981546	At2g44900	armadillo/beta-catenin repeat family protein / F-box family protein	1e-148
GmaAffx.90471.1.A1_at	1.69437	0.000737192	At1g51200	zinc finger (AN1-like) family protein	3e-45
GmaAffx.32609.1.S1_at	1.68744	0.00096112	At1g70150	pentatricopeptide (PPR) repeat-containing protein	9e-48
Gma.7789.2.S1_at	1.57873	0.000676565	At4g05320	UBQ10 (POLYUBIQUITIN 10); protein binding	0
Gma.11974.1.S1_s_at	1.57258	0.000914325	At5g56340	zinc finger (C3HC4-type RING finger) family protein	0.003
Gma.17965.2.S1_s_at	1.51193	0.000576999	At2g33430	plastid developmental protein DAG, putative	8e-44
GmaAffx.57046.2.S1_at	1.50715	0.000806437	At5g66070	zinc finger (C3HC4-type RING finger) family protein	2e-33
Gma.6633.2.S1_at	1.41057	0.000691763	At1g50490	UBC20 (ubiquitin-conjugating enzyme 20); ubiquitin-protein ligase	4e-42
Gma.3735.3.S1_s_at	1.40515	0.000864646	At2g02760	ATUBC2 (UBIQUITING-CONJUGATING ENZYME 2); ubiquitin-protein ligase	2e-63
GmaAffx.82941.1.S1_at	1.29923	0.000998808	At2g45270	glycoprotease M22 family protein	2e-27
Protein Synthesis		0
GmaAffx.92707.1.S1_at	5.41374	2.28818e-05	At3g08730	ATPK1 (P70 RIBOSOMAL S6 KINASE); kinase/ protein binding	3e-32
GmaAffx.13173.1.S1_at	4.93966	0.000150365	At5g51840	similar to ACI13 [Lycopersicon esculentum] (GB:AAY97863.1); contains InterPro domain tRNA-binding arm; (InterPro:IPR010978)	5e-10
Gma.3835.1.S1_at	4.82908	5.53016e-05	At3g08720	ATPK19/ATPK2 (ARABIDOPSIS THALIANA SERINE/THREONINE PROTEIN KINASE 19, ARABIDOPSIS THALIANA SERINE/THREONINE PROTEIN KINASE 2); kinase	1e-112
GmaAffx.57988.1.S1_at	4.56326	3.58274e-05	At1g77840	eukaryotic translation initiation factor 5, putative / eIF-5, putative	6e-33
GmaAffx.8295.1.A1_at	3.66969	6.2592e-05		Eukaryotic translation initiation factor 5 [Phaseolus vulgaris (Kidney bean) (French bean)]
GmaAffx.79235.1.S1_at	3.54542	0.000105716	At3g08720	ATPK19/ATPK2 (ARABIDOPSIS THALIANA SERINE/THREONINE PROTEIN KINASE 19, ARABIDOPSIS THALIANA SERINE/THREONINE PROTEIN KINASE 2); kinase	1e-08
Gma.2135.1.S1_a_at	3.00705	0.000196758	At1g13020	eukaryotic translation initiation factor, putative (EIF4B5)
GmaAffx.5298.1.S1_at	2.9508	9.7603e-05	At4g27130	eukaryotic translation initiation factor SUI1, putative	2e-51
GmaAffx.40177.1.S1_at	2.91832	0.000103362	At1g13020	eukaryotic translation initiation factor, putative (EIF4B5)	1e-14
GmaAffx.24401.1.S1_at	2.91026	0.000125227	At3g06180	structural constituent of ribosome	7e-38
GmaAffx.75978.2.S1_at	2.29686	0.000115899		Translation initiation factor IF5; eIF4-gamma/eIF5/eIF2-epsilon [Medicago truncatula (Barrel medic)]
GmaAffx.75978.2.S1_x_at	2.17612	0.000159661		Translation initiation factor IF5; eIF4-gamma/eIF5/eIF2-epsilon [Medicago truncatula (Barrel medic)]
GmaAffx.91357.1.S1_at	1.94604	0.000206373	AT1G77840	eukaryotic translation initiation factor 5, putative / eIF-5, putative	8e-46
Gma.16348.2.A1_at	1.66961	0.000368985	At1g26910	60S ribosomal protein L10 (RPL10B)	4e-16
GmaAffx.85481.2.A1_at	1.59021	0.000626987	At2g17360	40S ribosomal protein S4 (RPS4A)	3e-42
GmaAffx.58231.1.S1_at	1.58008	0.000549961	At2g18020	[AT4G36130, 60S ribosomal protein L8 (RPL8C)];[AT2G18020, EMB2296 (EMBRYO DEFECTIVE 2296); structural constituent of ribosome]	2e-51
Secondary Metabolism		0
GmaAffx.9455.1.S1_at	10.9525	8.7692e-06	At3g01270	pectate lyase family protein	5e-13
GmaAffx.78268.1.S1_at	9.40056	3.46635e-05	At1g14420	AT59 (Arabidopsis homolog of tomato LAT59); lyase/ pectate lyase	1e-60
Gma.5146.1.S1_at	6.84748	2.21371e-05	At4g16770	oxidoreductase, 2OG-Fe(II) oxygenase family protein	4e-87
Gma.12925.1.A1_at	6.38208	3.61087e-05		Glucosyltransferase [Glycine max (Soybean)]	0.0005
GmaAffx.64349.1.S1_at	5.46795	2.74591e-05	At3g55140	pectate lyase family protein	1e-71
Gma.6225.2.S1_at	5.19562	0.000171139	At1g58440	XF1; oxidoreductase	3e-25
GmaAffx.20777.2.S1_at	5.15142	3.24023e-05	At4g37760	squalene monooxygenase, putative / squalene epoxidase, putative	1e-41
GmaAffx.93183.1.S1_s_at	4.92876	0.000128352	At3g02470	SAMDC (S-ADENOSYLMETHIONINE DECARBOXYLASE); adenosylmethionine decarboxylase	8e-43
GmaAffx.93183.1.S1_at	4.88699	0.000526892	At3g02470	SAMDC (S-ADENOSYLMETHIONINE DECARBOXYLASE); adenosylmethionine decarboxylase	8e-43
GmaAffx.45050.1.S1_at	4.85399	3.50566e-05	At3g01270	pectate lyase family protein	3e-08
Gma.14085.1.S1_at	4.77519	0.000613693	At4g37760	squalene monooxygenase, putative / squalene epoxidase, putative	2e-06
GmaAffx.20777.1.S1_at	4.07003	8.81177e-05	At4g37760	squalene monooxygenase, putative / squalene epoxidase, putative	1e-116
GmaAffx.37038.1.S1_at	3.88053	0.000813675	At1g35190	oxidoreductase, 2OG-Fe(II) oxygenase family protein	3e-53
Gma.17886.1.A1_at	3.86029	0.00053454	At1g52340	ABA2 (ABA DEFICIENT 2); oxidoreductase	2e-17
Gma.6225.1.S1_at	3.75495	0.00015905	At1g58440	XF1; oxidoreductase	1e-114
Gma.5790.3.S1_a_at	2.50156	0.000238244	At3g48780	serine C-palmitoyltransferase, putative	2e-12
GmaAffx.84622.1.S1_at	2.20112	0.000721805	At1g35190	oxidoreductase, 2OG-Fe(II) oxygenase family protein	6e-45
Gma.1055.1.S1_at	2.05992	0.000401953	At4g26850	VTC2 (VITAMIN C DEFECTIVE 2)	1e-136
Signal Transduction		0
GmaAffx.64699.1.S1_at	10.6256	8.7692e-06	At2g19030	RALFL11 (RALF-LIKE 11)	0.002
GmaAffx.58015.1.S1_at	10.5835	1.28344e-05	At2g33775	RALFL19 (RALF-LIKE 19)	1e-17
GmaAffx.84818.1.S1_at	9.96131	8.7692e-06	At5g35390	leucine-rich repeat transmembrane protein kinase, putative	1e-28
GmaAffx.43921.1.S1_at	9.14525	1.00412e-05		Putative calcium-dependent protein kinase [Isatis tinctoria (Dyer's woad) (Isatis indigotica)]
GmaAffx.80188.1.A1_at	8.89178	1.06033e-05		Calcium-dependent calmodulin-independent protein kinase isoform 2 [Cicer arietinum (Chickpea) (Garbanzo)]
GmaAffx.55767.1.S1_at	8.52729	2.2542e-05	At4g20780	calcium-binding protein, putative	4e-24
GmaAffx.61072.3.S1_at	8.22892	1.28344e-05	At1g79860	ATROPGEF12/MEE64/ROPGEF12 (KINASE PARTNER PROTEIN-LIKE, maternal effect embryo arrest 64); Rho guanyl-nucleotide exchange factor	1e-58
GmaAffx.73263.1.S1_at	8.06335	1.67076e-05	At4g00720	shaggy-related protein kinase theta / ASK-theta (ASK8)	1e-54
GmaAffx.902.1.S1_s_at	7.78922	6.24945e-05	At5g65530	protein kinase, putative	4e-52
GmaAffx.24583.1.S1_at	7.74271	5.11604e-05	At3g56050	protein kinase family protein	8e-13
GmaAffx.55848.1.S1_at	7.73035	5.57581e-05	At1g18670	IBS1 (IMPAIRED IN BABA-INDUCED STERILITY 1); kinase	0.0001
GmaAffx.9280.1.S1_at	7.70277	1.34938e-05	At5g12480	CPK7 (CALMODULIN-DOMAIN PROTEIN KINASE 7); calcium- and calmodulin-dependent protein kinase/ kinase	6e-66
Gma.9548.1.S1_at	7.64664	1.28344e-05	At4g00720	shaggy-related protein kinase theta / ASK-theta (ASK8)	9e-66
GmaAffx.92539.1.S1_at	7.21211	6.6558e-05	At5g65530	protein kinase, putative	4e-71
GmaAffx.87402.1.S1_at	7.16028	1.3431e-05	At3g07070	protein kinase family protein	3e-36
Gma.10334.1.S1_at	6.92712	2.56535e-05	At3g52290	IQD3 (IQ-domain 3); calmodulin binding	4e-51
Gma.15500.1.S1_at	6.8679	2.42423e-05	At2g43290	MSS3 (MULTICOPY SUPPRESSORS OF SNF4 DEFICIENCY IN YEAST 3); calcium ion binding	8e-64
GmaAffx.27695.1.S1_at	6.81642	4.27144e-05	At3g20530	protein kinase family protein	1e-16
GmaAffx.34663.1.A1_at	6.8142	1.75709e-05	At3g50390	transducin family protein / WD-40 repeat family protein	4e-06
GmaAffx.88122.1.S1_at	6.80528	7.19141e-05	At3g12620	protein phosphatase 2C family protein / PP2C family protein	1e-127
GmaAffx.71803.1.S1_at	6.80511	2.2542e-05	At3g21510	AHP1 (HISTIDINE-CONTAINING PHOSPHOTRANSMITTER 3); histidine phosphotransfer kinase	7e-07
GmaAffx.18586.2.A1_at	6.77153	5.90572e-05	At4g29950	microtubule-associated protein	9e-20
Gma.15500.2.A1_at	6.56838	1.67076e-05		Calcium-binding EF-hand [Medicago truncatula (Barrel medic)]
GmaAffx.89567.1.A1_at	6.54518	4.5564e-05	At5g04870	CPK1 (calcium-dependent protein kinase isoform AK1); calcium- and calmodulin-dependent protein kinase/ kinase	4e-41
Gma.10334.2.S1_at	6.53861	2.26877e-05	At3g52290	IQD3 (IQ-domain 3); calmodulin binding	0.0005
Gma.7768.1.A1_s_at	6.49545	2.39116e-05	At2g37940	similar to phosphatidic acid phosphatase-related / PAP2-related [Arabidopsis thaliana] (TAIR:AT3G54020.1); similar to Os01g0850100 [Oryza sativa (japonica cultivar-group)] (GB:NP 001044812.1); similar to hypothetical protein PY02331 [Plasmodium yoelii yoe	6e-47
GmaAffx.38185.1.S1_at	6.42442	2.61797e-05	At1g61860	protein kinase, putative	6e-27
GmaAffx.39172.1.S1_at	6.34004	2.28818e-05	At1g12390	cornichon family protein	2e-36
Gma.13090.1.S1_at	6.23617	0.000120428	At1g16760	protein kinase family protein	3e-82
GmaAffx.69216.1.S1_at	6.06381	1.67076e-05	At4g18640	MRH1 (morphogenesis of root hair 1); ATP binding / protein serine/threonine kinase	1e-08
Gma.3983.1.A1_at	6.04195	4.35328e-05	At4g14780	protein kinase, putative	8e-10
Gma.648.1.S1_at	6.03407	4.743e-05	At4g21540	diacylglycerol kinase	4e-23
GmaAffx.18586.2.A1_s_at	5.99543	5.32732e-05	At4g29950	microtubule-associated protein	9e-20
Gma.1701.1.S1_at	5.79536	2.56535e-05	At5g58950	protein kinase family protein	1e-144
GmaAffx.78815.1.S1_at	5.76334	2.3074e-05	At3g25600	calmodulin, putative	1e-63
GmaAffx.43741.1.S1_at	5.7443	2.26971e-05	At5g54130	calcium ion binding	3e-13
Gma.10292.1.S1_at	5.72584	2.16298e-05	At1g07870	protein kinase family protein	9e-67
GmaAffx.58549.1.S1_at	5.67945	0.000266347	At1g54320	LEM3 (ligand-effect modulator 3) family protein / CDC50 family protein	2e-35
Gma.8417.1.S1_at	5.63445	5.27568e-05	At4g09570	CPK4 (calcium-dependent protein kinase 4); calcium- and calmodulin-dependent protein kinase/ kinase	0
GmaAffx.15214.3.S1_at	5.60506	4.42302e-05		Ras small GTPase, Rab type [Medicago truncatula (Barrel medic)]
GmaAffx.5174.1.S1_at	5.40265	2.52418e-05	At2g37940	similar to phosphatidic acid phosphatase-related / PAP2-related [Arabidopsis thaliana] (TAIR:AT3G54020.1); similar to Os01g0850100 [Oryza sativa (japonica cultivar-group)] (GB:NP 001044812.1); similar to hypothetical protein PY02331 [Plasmodium yoelii yoe	6e-10
GmaAffx.24880.1.S1_at	5.28593	3.10675e-05	At5g24240	phosphatidylinositol 3- and 4-kinase family protein / ubiquitin family protein	4e-52
GmaAffx.77531.1.S1_at	5.16336	2.48566e-05	At4g21540	diacylglycerol kinase	4e-43
GmaAffx.52979.1.S1_at	5.15621	3.61087e-05	At2g43040	NPG1 (NO POLLEN GERMINATION 1); calmodulin binding	3e-31
GmaAffx.23909.1.S1_at	5.1517	0.000120434	At5g66210	CPK28 (calcium-dependent protein kinase 28); calcium- and calmodulin-dependent protein kinase	5e-63
GmaAffx.22343.3.S1_s_at	5.08227	2.21371e-05	At1g54320	LEM3 (ligand-effect modulator 3) family protein / CDC50 family protein	1e-17
Gma.15815.1.S1_at	5.06977	6.47683e-05	At5g60860	AtRABA1f (Arabidopsis Rab GTPase homolog A1f); GTP binding	1e-102
GmaAffx.42023.1.S1_at	5.06586	4.42302e-05	At5g19330	armadillo/beta-catenin repeat family protein / BTB/POZ domain-containing protein	3e-81
GmaAffx.91270.1.S1_s_at	5.02184	5.55153e-05	At5g19330	armadillo/beta-catenin repeat family protein / BTB/POZ domain-containing protein	2e-35
Gma.14610.1.A1_at	5.0061	4.00152e-05	At3g05140	protein kinase family protein	3e-19
GmaAffx.76430.1.S1_at	4.99428	3.73324e-05	At2g46500	phosphatidylinositol 3- and 4-kinase family protein / ubiquitin family protein	1e-40
GmaAffx.78460.2.S1_at	4.88609	0.000153269	At1g07870	protein kinase family protein	3e-07
GmaAffx.18586.1.S1_at	4.86971	0.000254179	At4g29950	microtubule-associated protein	3e-36
GmaAffx.19467.1.S1_at	4.82813	9.81724e-05	At5g18910	protein kinase family protein	3e-40
Gma.10196.1.A1_at	4.68438	0.000211262	At3g59830	ankyrin protein kinase, putative	4e-18
GmaAffx.55784.1.S1_at	4.66937	2.311e-05	At4g33770	inositol 1,3,4-trisphosphate 5/6-kinase family protein	6e-42
Gma.2356.1.A1_at	4.63961	0.000169397	At5g41990	WNK8 (Arabidopsis WNK kinase 8); kinase	0.001
GmaAffx.22343.1.S1_at	4.43067	4.18526e-05	At1g54320	LEM3 (ligand-effect modulator 3) family protein / CDC50 family protein	1e-137
GmaAffx.93499.1.S1_at	4.39296	0.00011859	At5g41990	WNK8 (Arabidopsis WNK kinase 8); kinase	4e-19
Gma.8083.1.S1_at	4.34109	0.000479954	At3g26090	RGS1 (REGULATOR OF G-PROTEIN SIGNALING 1); signal transducer	9e-61
GmaAffx.24353.1.S1_at	4.34052	0.000193797	At1g07870	protein kinase family protein	2e-25
Gma.3852.1.S1_at	4.33624	2.97485e-05	At5g27840	TOPP8 (Type one serine/threonine protein phosphatase 8); protein phosphatase type 1	1e-159
Gma.8433.1.A1_at	4.32896	3.04357e-05	At2g40116	phosphoinositide-specific phospholipase C family protein	0
Gma.7146.1.A1_at	4.29749	9.02914e-05	At3g07880	Rho GDP-dissociation inhibitor family protein	6e-57
GmaAffx.51881.1.A1_at	4.2243	6.11068e-05	At4g22910	signal transducer	0.002
GmaAffx.24580.1.A1_at	4.14882	0.000127191	At1g78940	protein kinase family protein	0.003
Gma.555.1.S1_at	4.14836	4.00152e-05	At4g28540	CKL6/PAPK1 (Casein Kinase I-like 6); casein kinase I/ kinase	9e-17
Gma.4723.1.A1_at	4.0822	0.000120182	At1g55320	similar to Rhodopsin-like GPCR superfamily [Medicago truncatula] (GB:ABE89148.1); similar to Os05g0447500 [Oryza sativa (japonica cultivar-group)] (GB:NP 001055694.1); contains InterPro domain TRAP240; (InterPro:IPR009401)	1e-62
GmaAffx.19051.1.S1_at	4.07485	0.000198468	At1g14000	protein kinase family protein / ankyrin repeat family protein	9e-08
GmaAffx.22343.2.S1_at	4.07034	6.80838e-05	At1g54320	LEM3 (ligand-effect modulator 3) family protein / CDC50 family protein	2e-39
Gma.15222.1.S1_at	4.0631	0.00011723	At4g08170	inositol 1,3,4-trisphosphate 5/6-kinase family protein	3e-39
GmaAffx.77602.1.S1_at	4.01866	0.000122618	At3g17090	protein phosphatase 2C family protein / PP2C family protein	2e-45
GmaAffx.48094.1.A1_at	3.99422	7.54701e-05		C2 [Medicago truncatula (Barrel medic)]
Gma.13247.1.S1_at	3.97216	8.43027e-05	At2g07180	protein kinase, putative	5e-56
Gma.1400.3.S1_s_at	3.96295	0.000587921	At5g25110	CIPK25 (CBL-INTERACTING PROTEIN KINASE 25); kinase	6e-37
GmaAffx.89301.1.A1_at	3.90184	0.000315698		Calcium-dependent protein kinase CDPK1444 [Medicago truncatula (Barrel medic)]
GmaAffx.93526.1.S1_s_at	3.88863	5.61874e-05	At3g02800	phosphoprotein phosphatase	6e-44
GmaAffx.24353.3.S1_at	3.88313	3.37727e-05	At1g07870	protein kinase family protein	2e-51
GmaAffx.80794.1.S1_at	3.87927	3.65059e-05	At4g18700	CIPK12 (CIPK12); kinase	1e-33
Gma.9585.1.A1_at	3.87858	5.14663e-05	At5g35380	protein kinase family protein	2e-21
GmaAffx.76119.1.S1_at	3.85173	0.000115066	At3g59830	ankyrin protein kinase, putative	5e-34
GmaAffx.32575.3.S1_x_at	3.83205	3.88974e-05	At3g59280	TXR1 (THAXTOMIN A RESISTANT 1)	9e-44
Gma.7046.1.S1_at	3.81795	0.00023365	At5g47520	AtRABA5a (Arabidopsis Rab GTPase homolog A5a); GTP binding	1e-105
GmaAffx.83547.1.S1_at	3.81743	5.10918e-05	At4g31750	protein phosphatase 2C, putative / PP2C, putative	2e-30
Gma.10215.1.S1_a_at	3.80283	4.57189e-05	At3g59350	serine/threonine protein kinase, putative	1e-177
GmaAffx.32575.3.S1_at	3.78489	6.43536e-05	At3g59280	TXR1 (THAXTOMIN A RESISTANT 1)	9e-44
GmaAffx.17486.1.S1_s_at	3.76475	0.000171041	At5g27840	TOPP8 (Type one serine/threonine protein phosphatase 8); protein phosphatase type 1	2e-21
GmaAffx.71287.1.S1_at	3.75441	5.73882e-05	At4g23160	protein kinase family protein	1e-17
GmaAffx.22343.2.S1_s_at	3.75275	6.56068e-05	At1g54320	LEM3 (ligand-effect modulator 3) family protein / CDC50 family protein	2e-39
Gma.1400.1.S1_at	3.74386	0.00067582	At5g25110	CIPK25 (CBL-INTERACTING PROTEIN KINASE 25); kinase	1e-22
GmaAffx.56513.1.S1_at	3.70319	0.00040271	At5g60550	GRIK2 (GEMINIVIRUS REP INTERACTING KINASE 2); kinase	3e-17
Gma.8183.1.S1_at	3.66331	0.000876543	At5g66250	kinectin-related	4e-35
Gma.4443.1.S1_at	3.63712	0.000160678	At4g28540	CKL6/PAPK1 (Casein Kinase I-like 6); casein kinase I/ kinase	2e-24
GmaAffx.78222.1.A1_at	3.62538	0.000316042	At5g08160	ATPK3 (Arabidopsis thaliana serine/threonine protein kinase 3); kinase	8e-63
Gma.2430.2.S1_a_at	3.62039	0.00025868	At5g60860	AtRABA1f (Arabidopsis Rab GTPase homolog A1f); GTP binding	1e-35
GmaAffx.67667.1.S1_at	3.60147	5.63114e-05	At3g53570	AFC1 (ARABIDOPSIS FUS3-COMPLEMENTING GENE 1); kinase	2e-27
GmaAffx.6086.1.S1_at	3.58551	8.97346e-05	At3g07890	RabGAP/TBC domain-containing protein	2e-70
GmaAffx.42010.1.A1_at	3.58252	0.000116528	At1g18670	IBS1 (IMPAIRED IN BABA-INDUCED STERILITY 1); kinase	1e-10
GmaAffx.57766.1.S1_at	3.57542	4.30929e-05	At4g32830	ATAUR1 (ATAURORA1); histone serine kinase(H3-S10 specific) / kinase/ protein serine/threonine kinase	2e-40
GmaAffx.5774.1.S1_at	3.52939	0.000733001	At2g43290	MSS3 (MULTICOPY SUPPRESSORS OF SNF4 DEFICIENCY IN YEAST 3); calcium ion binding	2e-31
GmaAffx.32419.1.S1_at	3.49266	0.000165071	At3g03440	armadillo/beta-catenin repeat family protein	1e-106
GmaAffx.91935.1.S1_at	3.47353	0.000123173	At3g51300	ARAC11/AtROP1/ROP1/ROP1AT (rho-related protein from plants 1); GTP binding / GTPase/ protein binding	2e-44
GmaAffx.72010.1.S1_at	3.45546	0.000359425	At4g17640	CKB2 (casein kinase II beta chain 2); protein kinase CK2 regulator	3e-25
GmaAffx.92868.1.S1_s_at	3.40911	4.35328e-05	At3g43810	CAM7 (CALMODULIN 7); calcium ion binding	5e-81
Gma.5243.1.S1_at	3.39325	0.000491569	At4g19110	protein kinase, putative	1e-09
GmaAffx.60973.1.S1_at	3.37619	8.79305e-05	At1g47380	protein phosphatase 2C-related / PP2C-related	5e-11
Gma.8607.1.S1_at	3.37604	0.000189057	At1g53510	ATMPK18 (Arabidopsis thaliana MAP kinase 8); MAP kinase	1e-104
GmaAffx.88113.1.S1_at	3.37087	0.000152197	At3g06270	protein phosphatase 2C, putative / PP2C, putative	2e-71
Gma.6084.1.S1_at	3.35251	0.000232943	At1g04700	protein kinase family protein	8e-19
GmaAffx.52213.1.S1_at	3.33226	4.69014e-05	At3g13340	WD-40 repeat family protein	5e-22
Gma.5547.1.A1_a_at	3.31793	4.54658e-05	At4g32830	ATAUR1 (ATAURORA1); histone serine kinase(H3-S10 specific) / kinase/ protein serine/threonine kinase	1e-62
GmaAffx.78222.2.S1_at	3.30607	7.91116e-05	At5g08160	ATPK3 (Arabidopsis thaliana serine/threonine protein kinase 3); kinase	1e-105
Gma.2430.1.S1_at	3.30056	0.000114196	At5g60860	AtRABA1f (Arabidopsis Rab GTPase homolog A1f); GTP binding	1e-108
Gma.1711.1.S1_at	3.28326	0.000175181	At2g37250	ADK/ATPADK1 (ADENOSINE KINASE); nucleotide kinase	1e-99
Gma.10271.1.S1_at	3.24447	0.000301446	At3g17980	C2 domain-containing protein	6e-61
Gma.17431.1.S1_at	3.23646	9.59811e-05	At1g01140	CIPK9 (CBL-INTERACTING PROTEIN KINASE 9); kinase	1e-81
GmaAffx.93499.1.S1_s_at	3.2319	0.00019608	At5g41990	WNK8 (Arabidopsis WNK kinase 8); kinase	4e-19
GmaAffx.90753.1.S1_at	3.22798	0.000840182	At3g10190	calmodulin, putative	7e-15
Gma.14108.1.A1_at	3.22662	0.000911588	At3g53570	AFC1 (ARABIDOPSIS FUS3-COMPLEMENTING GENE 1); kinase	8e-33
Gma.8561.1.S1_at	3.19297	4.73017e-05	At4g31750	protein phosphatase 2C, putative / PP2C, putative	3e-25
Gma.7640.1.S1_at	3.18804	0.00024814	At4g32070	octicosapeptide/Phox/Bem1p (PB1) domain-containing protein / tetratricopeptide repeat (TPR)-containing protein	3e-20
Gma.17500.1.S1_at	3.17338	0.000485581	At1g22870	protein kinase family protein	2e-98
Gma.6718.1.S1_at	3.1065	0.000937254	At5g60550	GRIK2 (GEMINIVIRUS REP INTERACTING KINASE 2); kinase	2e-91
GmaAffx.93526.1.S1_at	3.06894	6.00387e-05	At3g02800	phosphoprotein phosphatase	6e-44
GmaAffx.86351.1.S1_at	3.06448	0.000755559	At3g07500	far-red impaired responsive family protein / FAR1 family protein	2e-07
Gma.1143.2.S1_at	2.95045	0.000625117	At5g25510	serine/threonine protein phosphatase 2A (PP2A) regulatory subunit B', putative	3e-56
GmaAffx.88272.1.S1_s_at	2.93866	0.00021467	At4g19110	protein kinase, putative	6e-10
GmaAffx.88272.2.S1_at	2.93426	0.000184206	At4g19110	protein kinase, putative	1e-86
Gma.7774.1.S1_at	2.92562	8.52221e-05	At5g04510	PDK1 (3-PHOSPHOINOSITIDE-DEPENDENT PROTEIN KINASE 1); kinase	1e-107
GmaAffx.91234.1.S1_at	2.90517	0.000671204	At5g66850	MAPKKK5 (Mitogen-activated protein kinase kinase kinase 5); kinase	7e-49
Gma.15213.1.S1_at	2.90454	8.18539e-05	At3g13340	WD-40 repeat family protein	1e-141
GmaAffx.82538.1.S1_at	2.89361	0.000104897	At2g37550	ASP1 (PDE1 SUPPRESSOR 1); DNA binding	2e-67
Gma.12848.1.A1_at	2.89149	0.000286295		Octicosapeptide/Phox/Bem1p; CBS [Medicago truncatula (Barrel medic)]
GmaAffx.33430.1.A1_at	2.86845	0.000430948		Putative MAP protein kinase [Arabidopsis thaliana (Mouse-ear cress)]
GmaAffx.54670.1.S1_at	2.85954	0.000233599	At1g12680	PEPKR2 (PHOSPHOENOLPYRUVATE CARBOXYLASE-RELATED KINASE 2); kinase	4e-15
Gma.5195.1.S1_at	2.81805	0.000912601	At5g03730	CTR1 (CONSTITUTIVE TRIPLE RESPONSE 1); kinase/ protein threonine/tyrosine kinase	1e-153
GmaAffx.92229.1.S1_at	2.81593	6.01226e-05	At1g26480	GRF12 (GENERAL REGULATORY FACTOR 12); protein phosphorylated amino acid binding	9e-75
Gma.1400.2.S1_at	2.7841	0.000121596	At5g25110	CIPK25 (CBL-INTERACTING PROTEIN KINASE 25); kinase	1e-105
Gma.1324.1.S1_at	2.78403	0.000163541	At2g17800	ARAC1/ATGP2/ATRAC1/AtROP3/RAC1/ROP3 (Rho-related protein from plants 3); GTP binding	1e-96
GmaAffx.74468.1.A1_at	2.7795	0.000141337	At2g37840	protein kinase family protein	6e-69
GmaAffx.42094.1.S1_at	2.75537	0.000757	At3g07890	RabGAP/TBC domain-containing protein	5e-52
GmaAffx.88116.1.S1_at	2.73711	0.000740617	At3g10540	3-phosphoinositide-dependent protein kinase, putative	4e-27
Gma.1324.2.S1_s_at	2.73088	0.000180168	At3g51300	ARAC11/AtROP1/ROP1/ROP1AT (rho-related protein from plants 1); GTP binding / GTPase/ protein binding	1e-42
GmaAffx.92229.1.S1_s_at	2.72293	7.49508e-05	At1g26480	GRF12 (GENERAL REGULATORY FACTOR 12); protein phosphorylated amino acid binding	9e-75
GmaAffx.86092.1.S1_at	2.70896	9.20132e-05	At3g20830	protein kinase family protein	1e-43
Gma.14414.1.S1_at	2.68275	9.667e-05	At1g47380	protein phosphatase 2C-related / PP2C-related	5e-82
GmaAffx.11959.1.S1_at	2.67797	0.000514021	At1g30270	CIPK23 (CBL-INTERACTING PROTEIN KINASE 23); kinase	5e-17
Gma.15617.2.S1_at	2.66525	0.000697812	At1g03060	WD-40 repeat family protein / beige-related	1e-62
GmaAffx.90647.1.S1_at	2.65057	0.000791848	At2g03890	phosphatidylinositol 3- and 4-kinase family protein	3e-16
GmaAffx.15583.1.S1_at	2.61711	0.000386471	At4g28540	CKL6/PAPK1 (Casein Kinase I-like 6); casein kinase I/ kinase	1e-06
GmaAffx.60613.1.S1_at	2.59225	0.000899595	At1g22870	protein kinase family protein	3e-23
Gma.7017.2.S1_s_at	2.58605	0.000463871	At3g49660	transducin family protein / WD-40 repeat family protein	9e-49
GmaAffx.30148.1.S1_at	2.56899	0.000147923	At4g02660	WD-40 repeat family protein / beige-related	2e-65
GmaAffx.88203.1.S1_at	2.56477	0.000582927	At5g19280	KAPP (Kinase-associated protein phosphatase); protein phosphatase type 2C	3e-59
GmaAffx.72771.1.S1_at	2.5325	0.000985491	At1g10240	FRS11 (FAR1-RELATED SEQUENCE 11); zinc ion binding	3e-70
GmaAffx.26356.1.S1_at	2.52277	0.000174355	At1g30270	CIPK23 (CBL-INTERACTING PROTEIN KINASE 23); kinase	0
Gma.18035.1.S1_at	2.48746	0.00018679	At4g31750	protein phosphatase 2C, putative / PP2C, putative	6e-14
Gma.1635.1.S1_at	2.45735	0.000668289	At1g18260	suppressor of lin-12-like protein-related / sel-1 protein-related	4e-68
GmaAffx.45359.2.S1_at	2.43682	0.000260812	At4g28540	CKL6/PAPK1 (Casein Kinase I-like 6); casein kinase I/ kinase	1e-141
GmaAffx.61072.1.A1_at	2.40511	0.000222954	At1g52240	ATROPGEF11/ROPGEF11 (KINASE PARTNER PROTEIN-LIKE); Rho guanyl-nucleotide exchange factor	5e-71
GmaAffx.21590.1.S1_at	2.40275	0.00061666	At4g28600	NPGR2 (NO POLLEN GERMINATION RELATED 2); calmodulin binding	4e-45
Gma.8607.1.S1_a_at	2.37389	0.000336851	At1g53510	ATMPK18 (Arabidopsis thaliana MAP kinase 8); MAP kinase	1e-104
GmaAffx.79990.1.S1_s_at	2.37167	0.000287793	At2g26660	SPX (SYG1/Pho81/XPR1) domain-containing protein	8e-42
GmaAffx.82805.1.S1_at	2.36832	0.000134478	At1g68140	similar to unknown protein [Arabidopsis thaliana] (TAIR:AT1G77770.2); similar to Pm27 [Prunus mume] (GB:BAE48661.1); contains InterPro domain Protein of unknown function DUF1644; (InterPro:IPR012866)	2e-15
Gma.3216.3.A1_at	2.3626	0.000147786	At2g26660	SPX (SYG1/Pho81/XPR1) domain-containing protein	2e-44
Gma.6101.1.S1_at	2.30533	0.000276113	At3g43810	CAM7 (CALMODULIN 7); calcium ion binding	1e-80
Gma.8607.2.S1_at	2.29403	0.000264141	At3g14720	ATMPK19 (Arabidopsis thaliana MAP kinase 19); MAP kinase	6e-11
GmaAffx.78269.1.S1_at	2.23116	0.000923004	At1g03060	WD-40 repeat family protein / beige-related	6e-13
Gma.11182.3.S1_at	2.17022	0.000199474	At1g51660	ATMKK4 (MITOGEN-ACTIVATED PROTEIN KINASE KINASE 4); MAP kinase kinase/ kinase	4e-06
Gma.2322.2.S1_at	2.13714	0.000746478	At5g16480	tyrosine specific protein phosphatase family protein	1e-13
GmaAffx.61170.1.S1_at	2.12553	0.000589827	At1g01540	protein kinase family protein	3e-25
GmaAffx.42424.1.S1_at	2.12391	0.000208446	At5g19330	armadillo/beta-catenin repeat family protein / BTB/POZ domain-containing protein	7e-54
Gma.134.1.S1_at	2.11024	0.000153125	At3g29160	AKIN11 (Arabidopsis SNF1 kinase homolog 11, SNF1-RELATED PROTEIN KINASE 1.2); protein kinase	0
Gma.6036.1.A1_at	2.06416	0.000586498		Inositol 1, 3, 4-trisphosphate 56-kinase [Medicago truncatula (Barrel medic)]
GmaAffx.93258.1.S1_at	1.98282	0.000522662	At5g59220	protein phosphatase 2C, putative / PP2C, putative	2e-44
GmaAffx.91234.1.S1_s_at	1.95594	0.000744909	At5g66850	MAPKKK5 (Mitogen-activated protein kinase kinase kinase 5); kinase	7e-49
Gma.6615.1.S1_at	1.94773	0.000428948	At2g37250	ADK/ATPADK1 (ADENOSINE KINASE); nucleotide kinase	1e-106
GmaAffx.72950.1.S1_at	1.9423	0.000907203	At3g17660	AGD15 (ARF-GAP DOMAIN 15); DNA binding	6e-22
GmaAffx.18301.1.S1_at	1.90473	0.000442958	At1g18260	suppressor of lin-12-like protein-related / sel-1 protein-related	2e-69
GmaAffx.29096.1.S1_at	1.87046	0.000536853	At3g53570	AFC1 (ARABIDOPSIS FUS3-COMPLEMENTING GENE 1); kinase	2e-10
GmaAffx.52184.1.S1_at	1.83223	0.000688453	At2g37840	protein kinase family protein	3e-36
Gma.2566.1.S1_at	1.79528	0.000483328	At2g17290	CPK6 (CALCIUM-DEPENDENT PROTEIN KINASE 6); anion channel/ calcium- and calmodulin-dependent protein kinase/ kinase	1e-115
GmaAffx.82446.1.S1_at	1.7591	0.000691754	At5g63610	HEN3 (HUA ENHANCER 3); kinase	7e-85
GmaAffx.86758.1.S1_at	1.67306	0.000657374	At4g27100	RAB GTPase activator	6e-13
GmaAffx.17728.1.S1_at	1.60836	0.000691201	At2g17290	CPK6 (CALCIUM-DEPENDENT PROTEIN KINASE 6); anion channel/ calcium- and calmodulin-dependent protein kinase/ kinase	2e-62
GmaAffx.69025.1.S1_at	1.58434	0.000962529	At2g24990	[AT5G37350, RIO1 family protein];[AT2G24990, RIO1 family protein]	5e-21
Gma.11182.1.S1_at	1.57303	0.000998453	At1g51660	ATMKK4 (MITOGEN-ACTIVATED PROTEIN KINASE KINASE 4); MAP kinase kinase/ kinase	1e-106
GmaAffx.58605.1.S1_at	1.56025	0.000891592	At5g66850	MAPKKK5 (Mitogen-activated protein kinase kinase kinase 5); kinase	2e-89
GmaAffx.25275.1.S1_at	1.54105	0.000960618	At1g69340	appr-1-p processing enzyme family protein	4e-36
Gma.6036.2.S1_at	1.50659	0.000888617	At5g16760	inositol 1,3,4-trisphosphate 5/6-kinase	4e-55
GmaAffx.77186.1.S1_at	1.4163	0.000712765	At3g48195	phox (PX) domain-containing protein	1e-144
GmaAffx.54041.1.S1_at	1.39229	0.000641287	At5g54780	RAB GTPase activator	4e-98
Transcription		#N/A
GmaAffx.11797.1.S1_at	7.34058	2.48566e-05	At1g04500	zinc finger CONSTANS-related	2e-25
Gma.423.1.S1_at	7.1932	2.3074e-05	At2g45820	DNA-binding protein, putative	1e-27
GmaAffx.50295.1.S1_at	6.80519	1.45171e-05	At2g41835	zinc finger (C2H2 type, AN1-like) family protein	1e-17
Gma.13067.1.S1_at	6.5984	1.72793e-05	At5g15790	zinc finger (C3HC4-type RING finger) family protein	3e-49
GmaAffx.56241.2.S1_at	6.51976	0.000157808	At5g62020	AT-HSFB2A (Arabidopsis thaliana heat shock transcription factor B2A); DNA binding / transcription factor	7e-14
GmaAffx.76966.1.S1_at	6.43707	3.20234e-05	At3g58120	bZIP transcription factor family protein	2e-48
Gma.17024.1.S1_at	6.15684	2.47761e-05	At1g69710	zinc finger protein, putative / regulator of chromosome condensation (RCC1) family protein	1e-10
GmaAffx.21019.1.S1_at	6.02183	0.000167405		G-box binding factor [Glycine max (Soybean)]
GmaAffx.2741.1.A1_at	5.93332	0.000195846	At5g03510	zinc finger (C2H2 type) family protein	2e-07
GmaAffx.51171.1.S1_at	5.23501	3.60466e-05	At2g36400	AtGRF3 (GROWTH-REGULATING FACTOR 3)	5e-20
Gma.11106.2.S1_at	5.05956	0.000168049	At3g54340	AP3 (APETALA 3); DNA binding / transcription factor	4e-09
GmaAffx.265.2.S1_at	5.01173	0.000197729	At3g16350	myb family transcription factor	8e-64
GmaAffx.28190.1.S1_at	4.94807	0.000100399	at5g56340	zinc finger (C3HC4-type RING finger) family protein	1e-12
Gma.13143.1.S1_at	4.94136	3.39908e-05	At3g53710	AGD6; DNA binding	2e-16
Gma.11106.1.S1_a_at	4.879	0.000127191	At3g54340	AP3 (APETALA 3); DNA binding / transcription factor	5e-55
Gma.17010.1.S1_at	4.82348	5.01154e-05	At1g19270	ubiquitin interaction motif-containing protein / LIM domain-containing protein	3e-89
GmaAffx.5267.1.S1_at	4.81718	0.000128832	At5g51980	WD-40 repeat family protein / zfwd2 protein (ZFWD2), putative	1e-29
Gma.4522.1.S1_at	4.8024	2.39116e-05	At3g09770	zinc finger (C3HC4-type RING finger) family protein	2e-48
Gma.5359.1.S1_at	4.68652	9.19953e-05		gb|AAK19615.1| GHMYB10 [Gossypium hirsutum]	4e-05
Gma.11163.1.S1_at	4.6816	5.14663e-05	At3g10820	transcription elongation factor-related	5e-13
GmaAffx.85277.1.S1_at	4.67683	3.24023e-05	At5g01960	zinc finger (C3HC4-type RING finger) family protein	1e-107
Gma.15829.2.S1_a_at	4.6574	6.92794e-05	At3g02830	ZFN1 (ZINC FINGER PROTEIN 1); nucleic acid binding	1e-53
Gma.15829.1.S1_at	4.64262	8.53928e-05	At3g02830	ZFN1 (ZINC FINGER PROTEIN 1); nucleic acid binding	1e-138
GmaAffx.17706.2.S1_at	4.59918	0.000135333	At1g69330	zinc finger (C3HC4-type RING finger) family protein	0.0002
GmaAffx.66026.1.S1_at	4.56472	2.68123e-05	At2g03070	similar to NPH4 (NON-PHOTOTROPHIC HYPOCOTYL), transcription factor [Arabidopsis thaliana] (TAIR:AT5G20730.3); similar to hypothetical protein Os03g31010 [Oryza sativa (japonica cultivar-group)] (GB:AAP20836.1)	3e-29
GmaAffx.7014.1.S1_at	4.50545	0.000368608	At3g53710	AGD6; DNA binding	8e-59
Gma.15829.4.S1_s_at	4.48832	4.45432e-05	At3g02830	ZFN1 (ZINC FINGER PROTEIN 1); nucleic acid binding	4e-11
Gma.750.1.A1_s_at	4.46374	0.000114331	At3g16350	myb family transcription factor	1e-06
GmaAffx.8854.1.S1_at	4.45213	3.65464e-05	At3g58120	bZIP transcription factor family protein	6e-39
Gma.8356.1.S1_at	4.44002	4.59298e-05	At2g03070	similar to NPH4 (NON-PHOTOTROPHIC HYPOCOTYL), transcription factor [Arabidopsis thaliana] (TAIR:AT5G20730.3); similar to hypothetical protein Os03g31010 [Oryza sativa (japonica cultivar-group)] (GB:AAP20836.1)	7e-23
GmaAffx.81530.1.S1_at	4.3867	5.55942e-05	At1g19270	ubiquitin interaction motif-containing protein / LIM domain-containing protein	1e-45
GmaAffx.88088.1.A1_at	4.38564	0.0001034	At5g09790	ATXR5 (Trithorax- related protein 5); DNA binding	7e-22
GmaAffx.56241.1.S1_at	4.34703	0.000377573	At5g62020	AT-HSFB2A (Arabidopsis thaliana heat shock transcription factor B2A); DNA binding / transcription factor	1e-41
GmaAffx.51181.1.S1_at	4.34583	0.000378261	At5g22380	ANAC090 (Arabidopsis NAC domain containing protein 90); transcription factor	2e-44
GmaAffx.57982.1.S1_at	4.13776	0.000247324	At3g27810	ATMYB21 (MYB DOMAIN PROTEIN 21); DNA binding / transcription factor	1e-67
GmaAffx.17706.2.S1_s_at	4.06649	3.4656e-05	At1g69330	zinc finger (C3HC4-type RING finger) family protein	0.0002
GmaAffx.17706.1.S1_s_at	3.90267	0.000210103	At1g69330	zinc finger (C3HC4-type RING finger) family protein	3e-71
GmaAffx.60471.1.S1_at	3.862	6.02707e-05	At1g20670	DNA-binding bromodomain-containing protein	0.0007
Gma.11891.1.S1_at	3.80347	7.25575e-05	At5g53430	SDG29 (SET DOMAIN GROUP 29); DNA binding	1e-33
GmaAffx.7201.1.S1_at	3.79636	8.71893e-05	At5g47310	similar to unknown protein [Arabidopsis thaliana] (TAIR:AT4G17486.1); similar to hypothetical protein 25.t00041 [Brassica oleracea] (GB:ABD64953.1); contains InterPro domain Protein of unknown function DUF862, eukaryotic; (InterPro:IPR008580)	2e-71
GmaAffx.67782.1.S1_at	3.78424	8.82936e-05	At3g20740	FIE (FERTILIZATION-INDEPENDENT ENDOSPERM 1); nucleotide binding / transcription factor	3e-81
Gma.3176.2.S1_a_at	3.77908	3.60466e-05	At1g07470	[AT1G07480, transcription factor IIA large subunit / TFIIA large subunit (TFIIA-L)];[AT1G07470, transcription factor IIA large subunit, putative / TFIIA large subunit, putative]	1e-22
Gma.3176.1.S1_a_at	3.76723	9.36641e-05	At1g07470	[AT1G07480, transcription factor IIA large subunit / TFIIA large subunit (TFIIA-L)];[AT1G07470, transcription factor IIA large subunit, putative / TFIIA large subunit, putative]	5e-23
GmaAffx.83217.1.S1_at	3.75386	0.000130516	At3g53710	AGD6; DNA binding	4e-14
GmaAffx.13242.1.S1_at	3.70121	0.000242427	At4g11400	ARID/BRIGHT DNA-binding domain-containing protein / ELM2 domain-containing protein / Myb-like DNA-binding domain-containing protein	3e-22
Gma.5133.1.S1_at	3.67765	0.000134925	At2g47850	zinc finger (CCCH-type) family protein	2e-09
GmaAffx.2820.1.S1_s_at	3.67675	6.44831e-05	AT5G16540	zinc finger (CCCH-type) family protein	1e-32
GmaAffx.8182.1.S1_at	3.63903	0.000269078	At4g27470	zinc finger (C3HC4-type RING finger) family protein	1e-23
GmaAffx.5013.1.S1_at	3.6278	0.000286388	At1g22640	MYB3 (myb domain protein 3); DNA binding / transcription factor	9e-51
GmaAffx.77396.1.S1_at	3.62233	0.000117457		0
GmaAffx.89975.1.S1_s_at	3.60451	0.000196409	At4g14410	basic helix-loop-helix (bHLH) family protein	4e-26
Gma.782.2.S1_at	3.58691	0.000237369	At5g40350	MYB24 (myb domain protein 24); DNA binding / transcription factor	2e-63
Gma.1100.1.S1_at	3.51771	7.94932e-05	At2g23780	zinc finger (C3HC4-type RING finger) family protein	5e-60
GmaAffx.74995.1.S1_at	3.5175	0.000110745	At4g29000	tesmin/TSO1-like CXC domain-containing protein	2e-96
Gma.15753.1.S1_at	3.43277	0.000167807	At4g31270	transcription factor	2e-20
GmaAffx.34274.1.S1_at	3.39553	0.000115993	At4g24440	transcription initiation factor IIA gamma chain / TFIIA-gamma (TFIIA-S)	0.0002
Gma.15744.2.S1_at	3.39144	0.000224543	At3g07170	sterile alpha motif (SAM) domain-containing protein	1e-26
GmaAffx.29248.2.S1_at	3.29707	0.000594383	At5g56270	WRKY2 (WRKY DNA-binding protein 2); transcription factor	4e-27
Gma.1673.1.S1_at	3.26492	0.000202608	At1g50640	ATERF3/ERF3 (ETHYLENE RESPONSIVE ELEMENT BINDING FACTOR 3); DNA binding / protein binding / transcription factor/ transcriptional repressor	2e-29
Gma.16980.1.S1_at	3.21068	0.000219002	At2g32930	ZFN2 (ZINC FINGER PROTEIN 2); nucleic acid binding	2e-21
Gma.8559.1.S1_at	3.18011	4.743e-05	At3g53710	AGD6; DNA binding	2e-88
Gma.3585.1.S1_at	3.1548	0.000832178	At2g02090	CHR19/ETL1 (chromatin remodeling 19); ATP binding / DNA binding / helicase	7e-95
GmaAffx.29248.1.S1_at	3.13682	6.03675e-05	At5g56270	WRKY2 (WRKY DNA-binding protein 2); transcription factor	3e-06
GmaAffx.50854.1.S1_at	3.11395	5.25615e-05	At3g09770	zinc finger (C3HC4-type RING finger) family protein	3e-15
GmaAffx.2820.1.S1_at	3.09227	6.989e-05	AT5G16540	zinc finger (CCCH-type) family protein	1e-32
GmaAffx.77227.1.S1_at	3.08906	0.000238244	At4g27910	PHD finger protein-related / SET domain-containing protein (TX4)	4e-59
Gma.18002.1.S1_at	3.08654	0.000437245	At3g27810	ATMYB21 (MYB DOMAIN PROTEIN 21); DNA binding / transcription factor	1e-68
Gma.4622.1.S1_at	3.07402	0.00058454	At3g52800	zinc finger (AN1-like) family protein	4e-25
GmaAffx.88509.3.S1_x_at	3.04725	0.000166397	At1g07480	transcription factor IIA large subunit / TFIIA large subunit (TFIIA-L)	1e-30
GmaAffx.74352.1.S1_at	3.02261	0.000534934		0
GmaAffx.88509.3.S1_at	2.98581	8.43027e-05	At1g07480	transcription factor IIA large subunit / TFIIA large subunit (TFIIA-L)	1e-30
Gma.672.1.A1_at	2.95394	0.000182262	At1g50440	zinc finger (C3HC4-type RING finger) family protein	1e-30
Gma.672.2.S1_at	2.94023	0.000189057	At1g50440	zinc finger (C3HC4-type RING finger) family protein	2e-57
Gma.9641.1.A1_at	2.92104	0.000532935	At3g58630	transcription factor	4e-15
Gma.1732.1.S1_at	2.92045	5.85841e-05	At1g14685	BPC2 (BASIC PENTACYSTEINE 2)	2e-39
GmaAffx.15283.1.S1_at	2.91934	7.8729e-05	At2g36720	PHD finger transcription factor, putative	6e-45
Gma.4846.1.S1_at	2.87958	0.000741066	At1g53320	AtTLP7 (TUBBY LIKE PROTEIN 7); phosphoric diester hydrolase/ transcription factor	1e-152
GmaAffx.70101.1.S1_x_at	2.83814	0.000146134	At5g56270	WRKY2 (WRKY DNA-binding protein 2); transcription factor	2e-51
GmaAffx.89975.1.S1_at	2.83805	0.000113155	At4g14410	basic helix-loop-helix (bHLH) family protein	4e-26
GmaAffx.74394.1.A1_at	2.81553	0.000217223	At3g19580	AZF2 (ARABIDOPSIS ZINC-FINGER PROTEIN 2); nucleic acid binding / transcription factor/ zinc ion binding	2e-11
GmaAffx.70101.1.S1_at	2.80895	0.000287921	At5g56270	WRKY2 (WRKY DNA-binding protein 2); transcription factor	2e-51
GmaAffx.77379.2.S1_at	2.79197	0.000714642	At1g05380	DNA binding	2e-77
GmaAffx.74441.1.A1_at	2.74158	0.000209365	At4g29000	tesmin/TSO1-like CXC domain-containing protein	8e-16
GmaAffx.70101.2.S1_at	2.73872	0.000287793	At5g56270	WRKY2 (WRKY DNA-binding protein 2); transcription factor	1e-27
Gma.6924.1.S1_at	2.73392	0.000297552	At1g50640	ATERF3/ERF3 (ETHYLENE RESPONSIVE ELEMENT BINDING FACTOR 3); DNA binding / protein binding / transcription factor/ transcriptional repressor	3e-37
GmaAffx.4951.1.S1_s_at	2.73347	0.000115627	At4g14410	basic helix-loop-helix (bHLH) family protein	1e-12
GmaAffx.92135.1.S1_s_at	2.70611	9.67716e-05	At1g50640	ATERF3/ERF3 (ETHYLENE RESPONSIVE ELEMENT BINDING FACTOR 3); DNA binding / protein binding / transcription factor/ transcriptional repressor	5e-30
GmaAffx.34274.1.S1_s_at	2.69647	0.000207628	At4g24440	transcription initiation factor IIA gamma chain / TFIIA-gamma (TFIIA-S)	0.0002
Gma.16341.1.A1_s_at	2.67628	0.000647872		0
GmaAffx.21359.1.S1_at	2.66972	0.000465455	At4g11560	bromo-adjacent homology (BAH) domain-containing protein	4e-70
GmaAffx.79029.2.S1_at	2.65602	0.000322731	At1g11100	SNF2 domain-containing protein / helicase domain-containing protein / zinc finger protein-related	3e-89
GmaAffx.50811.2.S1_at	2.64992	0.000524923	At4g28500	ANAC073 (Arabidopsis NAC domain containing protein 73); transcription factor	5e-14
Gma.5465.1.S1_at	2.64099	0.00014128	At5g60050	PRLI-interacting factor-related	4e-07
Gma.676.1.A1_at	2.63395	0.000330847	At1g74700	NUZ	4e-26
GmaAffx.12007.1.A1_at	2.62431	0.000678223		Makorin ring-zinc-finger protein [Pisum sativum (Garden pea)]
Gma.13121.1.S1_a_at	2.62019	0.000273198	At5g48655	zinc finger (C3HC4-type RING finger) family protein	1e-20
Gma.1767.1.A1_at	2.60073	0.000890678		0
GmaAffx.9286.4.S1_at	2.59038	0.00071249	At3g46640	[AT5G59570, myb family transcription factor];[AT3G46640, PCL1 (PHYTOCLOCK 1); DNA binding / transcription factor]	4e-37
Gma.18040.1.S1_at	2.55732	0.000311933	At3g08505	zinc finger (CCCH-type/C3HC4-type RING finger) family protein	1e-100
GmaAffx.1865.2.S1_at	2.54889	0.000225801	At5g52660	myb family transcription factor	5e-51
GmaAffx.79029.1.S1_at	2.49634	0.000624278	At1g61140	EDA16 (embryo sac development arrest 16); ATP binding / DNA binding / helicase/ protein binding / zinc ion binding	9e-44
GmaAffx.59838.1.S1_at	2.48469	0.00028193	At2g47090	nucleic acid binding	2e-22
GmaAffx.72870.1.S1_at	2.4794	0.00015994	At3g08505	zinc finger (CCCH-type/C3HC4-type RING finger) family protein	3e-71
Gma.7753.1.S1_at	2.4722	0.000127737	At5g20910	zinc finger (C3HC4-type RING finger) family protein	4e-91
Gma.11032.1.S1_at	2.4636	0.000339915	At1g79000	HAC1 (P300/CBP acetyltransferase-related protein 2 gene); transcription cofactor	1e-16
GmaAffx.93506.1.S1_at	2.44609	0.000258783	At1g69330	zinc finger (C3HC4-type RING finger) family protein	9e-18
GmaAffx.59797.1.S1_at	2.4237	0.000351737	At1g58110	bZIP family transcription factor	4e-35
GmaAffx.2553.1.S1_at	2.39673	0.000188386	At1g02040	zinc finger (C2H2 type) family protein	4e-12
Gma.8113.1.A1_at	2.38923	0.000454393		No apical meristem (NAM) protein-like [Oryza sativa (japonica cultivar-group)]
Gma.6571.2.S1_a_at	2.37635	0.000270291	At4g24440	transcription initiation factor IIA gamma chain / TFIIA-gamma (TFIIA-S)	4e-52
Gma.17498.1.S1_at	2.36925	0.000213402	At3g55530	zinc finger (C3HC4-type RING finger) family protein	3e-89
Gma.2758.1.S1_at	2.3655	0.000298284	At4g28190	ULT1 (ULTRAPETALA1); DNA binding	1e-103
GmaAffx.49105.1.S1_at	2.36373	0.000274514	At5g09850	transcription elongation factor-related	7e-40
GmaAffx.54607.1.S1_at	2.34597	0.00080395	At4g37280	MRG family protein	6e-66
Gma.13066.1.A1_at	2.33195	0.00028166	At1g70790	C2 domain-containing protein	5e-59
GmaAffx.47424.1.S1_at	2.31788	0.000681277	At3g62240	zinc finger (C2H2 type) family protein	2e-18
Gma.13264.1.A1_at	2.31445	0.000423008	At5g09850	transcription elongation factor-related	1e-14
GmaAffx.91449.1.S1_at	2.31387	0.000100811	At1g13960	WRKY4 (WRKY DNA-binding protein 4); transcription factor	9e-49
Gma.4731.1.S1_at	2.30539	0.000215486	At1g58110	bZIP family transcription factor	9e-50
GmaAffx.77379.1.S1_at	2.28942	0.000806733	At1g05380	DNA binding	0.0003
Gma.7145.1.S1_at	2.23147	0.000465168	At2g48160	PWWP domain-containing protein	1e-17
Gma.2655.2.S1_a_at	2.2028	0.000768324	At5g54680	ILR3 (IAA-LEUCINE RESISTANT3); DNA binding / transcription factor	9e-64
Gma.2426.2.S1_a_at	2.16077	0.000196758	At5g49710	similar to unknown protein [Arabidopsis thaliana] (TAIR:AT4G24590.1); similar to unknown protein [Primula vulgaris] (GB:ABB82569.1)	3e-40
GmaAffx.67019.1.S1_at	2.14564	0.000394012	At3g21430	DNA binding	3e-55
Gma.13861.1.S1_at	2.13537	0.000182065	At5g16540	ZFN3 (ZINC FINGER PROTEIN 3); nucleic acid binding	2e-24
GmaAffx.10908.2.S1_at	2.05655	0.000642786	At3g28917	MIF2 (MINI ZINC FINGER 2); DNA binding	8e-23
Gma.6153.1.S1_at	2.03821	0.000345621		0
GmaAffx.82109.1.S1_at	2.01464	0.000728276	At5g07900	mitochondrial transcription termination factor family protein / mTERF family protein	6e-15
GmaAffx.86574.1.S1_at	2.00487	0.000770813	At4g13980	AT-HSFA5 (Arabidopsis thaliana heat shock transcription factor A5); DNA binding / transcription factor	5e-20
Gma.7043.1.S1_at	1.96662	0.000560027	At5g44080	bZIP transcription factor family protein	8e-19
Gma.12465.2.S1_at	1.94004	0.000435624	At3g17100	transcription factor	2e-36
GmaAffx.39416.1.S1_at	1.91338	0.000439118	At3g19950	zinc finger (C3HC4-type RING finger) family protein	1e-51
GmaAffx.93636.1.S1_s_at	1.88563	0.000248526	At3g01320	similar to paired amphipathic helix repeat-containing protein [Arabidopsis thaliana] (TAIR:AT1G70060.1); similar to ATSIN3/SIN3 (Arabidopsis thaliana sin3 homolog) [Arabidopsis thaliana] (TAIR:AT1G24190.1); similar to unknown protein [Arabidopsis thaliana	3e-63
GmaAffx.2820.1.A1_at	1.82798	0.000371768	At1g04990	zinc finger (CCCH-type) family protein	1e-32
GmaAffx.77396.1.A1_at	1.82231	0.000367746		0
Gma.13299.2.S1_at	1.73468	0.00053476	At3g06190	ATBPM2; protein binding	2e-44
GmaAffx.92920.1.S1_s_at	1.73084	0.000351017	At5g19910	SOH1 family protein	4e-68
Gma.11306.1.S1_s_at	1.70822	0.000385585	At3g02790	zinc finger (C2H2 type) family protein	1e-43
Gma.8502.1.A1_at	1.6959	0.000524451	At5g47670	CCAAT-box binding transcription factor family protein / leafy cotyledon 1-related (L1L)	3e-43
GmaAffx.92632.1.S1_at	1.6821	0.000818264	At1g79000	HAC1 (P300/CBP acetyltransferase-related protein 2 gene); transcription cofactor	5e-51
GmaAffx.3641.1.S1_at	1.65889	0.000761581	At2g35530	bZIP transcription factor family protein	1e-39
GmaAffx.93636.1.S1_x_at	1.64127	0.000638953	At3g01320	similar to paired amphipathic helix repeat-containing protein [Arabidopsis thaliana] (TAIR:AT1G70060.1); similar to ATSIN3/SIN3 (Arabidopsis thaliana sin3 homolog) [Arabidopsis thaliana] (TAIR:AT1G24190.1); similar to unknown protein [Arabidopsis thaliana	3e-63
GmaAffx.14546.1.S1_at	1.62992	0.000696123	At2g33550	gt-2-related	2e-54
Gma.11950.3.S1_at	1.6235	0.00069109	At3g07220	transcriptional activator, putative	7e-63
GmaAffx.91222.1.S1_at	1.58624	0.000960865	At3g48050	[AT3G48060, bromo-adjacent homology (BAH) domain-containing protein];[AT3G48050, bromo-adjacent homology (BAH) domain-containing protein]	3e-22
Gma.7444.1.S1_at	1.54959	0.000877958	At3g16090	zinc finger (C3HC4-type RING finger) family protein	2e-49
Gma.4759.1.A1_at	1.54799	0.00088047		Prokaryotic transcription elongation factor GreA/GreB region [Medicago truncatula (Barrel medic)]
GmaAffx.66669.1.S1_at	1.54595	0.000694786	At1g33420	PHD finger family protein	1e-32
GmaAffx.90489.1.S1_s_at	1.50669	0.000982701	At3g02790	zinc finger (C2H2 type) family protein	2e-41
GmaAffx.35789.1.S1_at	1.50024	0.00057905	At2g36960	TKI1 (TSL-KINASE INTERACTING PROTEIN 1); DNA binding / transcription factor	1e-32
Gma.13122.1.A1_at	1.49544	0.000491569	At4g38960	zinc finger (B-box type) family protein	0.0001
Gma.17732.1.S1_x_at	1.36076	0.000663578	At3g09735	DNA-binding S1FA family protein	0.0002
GmaAffx.6483.1.S1_at	1.35665	0.000807361	At3g08505	zinc finger (CCCH-type/C3HC4-type RING finger) family protein	2e-25
Gma.17732.1.S1_at	1.34492	0.000710852	At3g09735	DNA-binding S1FA family protein	0.0002
Transporter		0
GmaAffx.78316.1.S1_at	10.3217	8.7692e-06	At3g19930	STP4 (SUGAR TRANSPORTER 4); carbohydrate transporter/ sugar porter	3e-46
GmaAffx.34695.1.S1_at	10.0603	2.10912e-05	At3g42640	AHA8 (ARABIDOPSIS H(+)-ATPASE 8); ATPase	1e-34
Gma.16120.1.A1_at	7.57641	0.000154128		Hypothetical protein [Arabidopsis thaliana (Mouse-ear cress)]
Gma.16120.1.A1_x_at	7.47292	9.21533e-05		Hypothetical protein [Arabidopsis thaliana (Mouse-ear cress)]
Gma.4785.1.S1_at	6.70118	5.53978e-05	At1g14560	mitochondrial substrate carrier family protein	2e-47
Gma.18042.1.S1_at	6.3704	4.00152e-05	At1g14560	mitochondrial substrate carrier family protein	2e-69
GmaAffx.43336.1.S1_at	6.27536	3.14223e-05	At3g56950	SIP2;1 (SMALL AND BASIC INTRINSIC PROTEIN 2); transporter	7e-64
Gma.14613.1.A1_at	6.21254	2.53737e-05	At1g16250	kelch repeat-containing F-box family protein	0.009
Gma.3527.1.S1_at	5.84104	3.65464e-05	At3g21180	ACA9 (autoinhibited Ca2+ -ATPase 9); calcium-transporting ATPase/ calmodulin binding	1e-135
Gma.14065.1.A1_at	5.80881	2.10912e-05	At5g64500	membrane protein-related	3e-70
Gma.4648.1.S1_at	5.61527	8.35617e-05	At5g11960	similar to permease-related [Arabidopsis thaliana] (TAIR:AT4G13800.1); similar to hypothetical protein MtrDRAFT AC152551g11v1 [Medicago truncatula] (GB:ABE86250.1); contains InterPro domain Protein of unknown function DUF6, transmembrane; (InterPro:IPR000	2e-33
GmaAffx.18381.1.S1_at	5.6081	0.000108696	At5g48970	mitochondrial substrate carrier family protein	9e-33
GmaAffx.75679.1.S1_at	5.50808	2.21371e-05	At5g64560	magnesium transporter CorA-like family protein (MRS2-2)	3e-85
GmaAffx.60062.1.S1_at	5.43153	3.24023e-05	At5g11960	similar to permease-related [Arabidopsis thaliana] (TAIR:AT4G13800.1); similar to hypothetical protein MtrDRAFT AC152551g11v1 [Medicago truncatula] (GB:ABE86250.1); contains InterPro domain Protein of unknown function DUF6, transmembrane; (InterPro:IPR000	9e-44
GmaAffx.91559.1.S1_s_at	5.40453	0.000222954		Hypothetical protein [Medicago truncatula (Barrel medic)]
GmaAffx.5958.1.A1_at	5.24905	0.000730476	At1g77380	AAP3 (amino acid permease 3); amino acid permease	2e-59
GmaAffx.66056.1.S1_at	4.99674	0.000248681	At1g80660	AHA9 (Arabidopsis H(+)-ATPase 9); hydrogen-exporting ATPase, phosphorylative mechanism	5e-22
GmaAffx.47126.1.A1_at	4.93649	7.30821e-05	At2g22350	RNase H domain-containing protein	1e-06
GmaAffx.70519.1.A1_at	4.93385	0.00014101	At3g13900	haloacid dehalogenase-like hydrolase family protein	1e-11
GmaAffx.79100.1.S1_at	4.83882	0.000264715	At4g27500	PPI1 (PROTON PUMP INTERACTOR 1)	4e-55
GmaAffx.35242.1.S1_at	4.78739	3.168e-05	At1g17500	haloacid dehalogenase-like hydrolase family protein	6e-70
GmaAffx.78790.1.S1_at	4.77935	2.61797e-05	At1g68710	haloacid dehalogenase-like hydrolase family protein	3e-30
GmaAffx.91559.1.S1_at	4.76198	2.61797e-05		Hypothetical protein [Medicago truncatula (Barrel medic)]
GmaAffx.40934.1.S1_at	4.71948	3.24023e-05	At3g02850	SKOR (stelar K+ outward rectifier); cyclic nucleotide binding / outward rectifier potassium channel	9e-75
Gma.16713.2.S1_at	4.61049	4.59433e-05	At5g48970	mitochondrial substrate carrier family protein	2e-28
GmaAffx.28163.2.S1_at	4.52325	3.39908e-05	At4g27940	mitochondrial substrate carrier family protein	2e-11
GmaAffx.55782.1.S1_at	4.43548	2.53605e-05	At5g60660	PIP2;4/PIP2F (plasma membrane intrinsic protein 2;4); water channel	3e-12
GmaAffx.50740.1.S1_at	4.36796	3.52838e-05	At5g55930	ATOPT1 (oligopeptide transporter 1); oligopeptide transporter	3e-53
Gma.7510.1.A1_at	4.32619	3.52188e-05	At1g79610	sodium proton exchanger, putative (NHX6)	5e-51
Gma.16713.2.S1_a_at	4.20652	3.932e-05	At5g48970	mitochondrial substrate carrier family protein	2e-28
GmaAffx.22309.1.S1_at	4.19389	0.000144722	At3g58970	magnesium transporter CorA-like family protein	1e-53
GmaAffx.86058.1.S1_at	4.14376	0.000135337	At3g02850	SKOR (stelar K+ outward rectifier); cyclic nucleotide binding / outward rectifier potassium channel	5e-62
Gma.18090.1.S1_at	4.09182	0.000245082	At4g27500	PPI1 (PROTON PUMP INTERACTOR 1)	9e-08
GmaAffx.67829.1.S1_at	4.04781	0.000200359	At2g28910	CXIP4 (CAX INTERACTING PROTEIN 4); nucleic acid binding / zinc ion binding	1e-22
Gma.1970.1.S1_at	3.97022	0.000981734	At4g31290	ChaC-like family protein	7e-91
Gma.6736.1.S1_at	3.64732	8.86872e-05	At3g56200	amino acid transporter family protein	1e-91
Gma.13518.1.S1_at	3.63396	0.000188386	At5g38820	amino acid transporter family protein	6e-10
Gma.14250.1.S1_at	3.61264	6.38139e-05	At1g80510	amino acid transporter family protein	1e-10
GmaAffx.45132.1.S1_at	3.56932	0.000110993	At4g18050	PGP9 (P-GLYCOPROTEIN 9); ATPase, coupled to transmembrane movement of substances	6e-33
GmaAffx.28163.1.S1_at	3.56473	6.11198e-05	At4g27940	mitochondrial substrate carrier family protein	1e-103
Gma.16713.1.S1_at	3.53123	4.31818e-05	At5g48970	mitochondrial substrate carrier family protein	1e-115
GmaAffx.73726.1.S1_at	3.34315	6.61701e-05	At5g03560	nucleobase:cation symporter	1e-34
GmaAffx.38263.1.S1_at	3.33583	0.000454325	At5g05520	outer membrane OMP85 family protein	3e-05
Gma.11250.3.S1_a_at	3.31581	7.94932e-05	At1g16010	magnesium transporter CorA-like family protein (MRS2-1)	3e-53
GmaAffx.60141.2.S1_at	3.23686	0.000117524	At5g56450	mitochondrial substrate carrier family protein	7e-56
Gma.11250.1.S1_a_at	3.13136	8.74123e-05	At3g19640	magnesium transporter CorA-like family protein (MRS2-3)	2e-56
Gma.3044.2.S1_s_at	3.11301	9.83988e-05	At4g27500	PPI1 (PROTON PUMP INTERACTOR 1)	4e-27
GmaAffx.7824.1.A1_at	3.10006	0.000224448	At5g33406	hAT dimerisation domain-containing protein	1e-51
Gma.17362.1.S1_at	2.99746	0.000291639	At2g24240	potassium channel tetramerisation domain-containing protein	4e-26
GmaAffx.58615.1.S1_at	2.9497	0.000810062	At1g79610	sodium proton exchanger, putative (NHX6)	5e-68
Gma.6736.2.S1_at	2.93703	9.11162e-05	At2g40420	amino acid transporter family protein	3e-19
GmaAffx.11496.1.S1_at	2.89746	5.97112e-05	At5g19600	SULTR3;5 (SULTR3;5); sulfate transporter	2e-52
GmaAffx.84719.1.S1_at	2.79913	8.39111e-05	At5g04160	phosphate translocator-related	6e-55
Gma.3044.1.S1_at	2.79371	0.000388885	At4g27500	PPI1 (PROTON PUMP INTERACTOR 1)	5e-09
GmaAffx.5951.1.S1_at	2.70815	0.000134019	At3g08650	metal transporter family protein	4e-85
GmaAffx.7345.2.S1_at	2.52878	0.00049388	At4g16160	ATOEP16-2/ATOEP16-S; protein translocase	1e-16
GmaAffx.8407.1.S1_at	2.36311	0.000168761	At2g39130	amino acid transporter family protein	2e-74
GmaAffx.67286.1.S1_at	2.19655	0.00080011	At5g51050	mitochondrial substrate carrier family protein	1e-68
Gma.6944.1.S1_at	2.16925	0.0002852	At2g47490	mitochondrial substrate carrier family protein	2e-81
GmaAffx.77587.1.S1_at	2.05288	0.000219002	At5g01500	mitochondrial substrate carrier family protein	6e-88
Gma.2760.1.S1_at	2.02019	0.000532848	At3g12520	SULTR4;2 (sulfate transporter 4;2); sulfate transporter	1e-148
GmaAffx.67652.1.S1_at	1.96068	0.000627156	At3g51870	mitochondrial substrate carrier family protein	5e-25
Gma.7878.1.A1_at	1.93072	0.000534352	At3g26670	similar to permease-related [Arabidopsis thaliana] (TAIR:AT3G23870.1); similar to hypothetical protein ECU03 0170 [Encephalitozoon cuniculi GB-M1] (GB:NP 597528.1); similar to Os02g0518100 [Oryza sativa (japonica cultivar-group)] (GB:NP 001046964.1); cont	4e-20
GmaAffx.67789.1.S1_at	1.89835	0.00028166	At3g26670	similar to permease-related [Arabidopsis thaliana] (TAIR:AT3G23870.1); similar to hypothetical protein ECU03 0170 [Encephalitozoon cuniculi GB-M1] (GB:NP 597528.1); similar to Os02g0518100 [Oryza sativa (japonica cultivar-group)] (GB:NP 001046964.1); cont	1e-103
GmaAffx.52860.2.S1_s_at	1.87455	0.000301942	At2g47490	mitochondrial substrate carrier family protein	7e-30
Gma.17298.2.S1_a_at	1.85288	0.000416534	At2g32040	integral membrane transporter family protein	7e-85
Gma.13872.1.S1_at	1.83767	0.000835257	At4g02050	sugar transporter, putative	1e-117
GmaAffx.76095.1.S1_at	1.5256	0.000540304	At2g47490	mitochondrial substrate carrier family protein	2e-17
Unclassified		#N/A
GmaAffx.46458.1.S1_s_at	10.2277	1.72793e-05	At1g63060	similar to unknown protein [Arabidopsis thaliana] (TAIR:AT5G07330.1); similar to conserved hypothetical protein [Medicago truncatula] (GB:ABE88527.1)	3e-19
GmaAffx.8097.1.S1_at	9.81687	1.51578e-05	At5g28690	expressed protein	6e-15
GmaAffx.34708.1.S1_at	9.58715	1.3431e-05		Hypothetical protein upa9 [Capsicum annuum (Bell pepper)]
Gma.6343.1.S1_at	9.08885	1.28344e-05	At5g03210	unknown protein	0.007
GmaAffx.41230.1.A1_at	9.08868	3.168e-05	At1g13970	similar to unknown protein [Arabidopsis thaliana] (TAIR:AT3G29180.1); similar to unknown protein [Oryza sativa (japonica cultivar-group)] (GB:AAO38509.1); similar to Os12g0577600 [Oryza sativa (japonica cultivar-group)] (GB:NP 001067115.1); similar to exp	3e-65
Gma.12903.1.A1_at	8.82327	1.00412e-05	AT1g06890	Putative integral membrane protein [Arabidopsis thaliana (Mouse-ear cress)]
Gma.7681.2.A1_at	8.5736	1.3431e-05	At4g32480	expressed protein	7e-11
GmaAffx.66228.1.S1_at	8.51227	1.4847e-05	At4g03420	expressed protein	1e-28
Gma.7681.1.S1_at	8.38234	2.87745e-05	At4g32480	expressed protein	4e-35
Gma.15521.2.S1_at	8.14987	1.35475e-05	At1g54070	dormancy/auxin associated protein-related	3e-09
Gma.1294.1.S1_at	7.7965	1.67076e-05	At5g54585	unknown protein	2e-08
GmaAffx.40323.1.S1_at	7.66546	1.3431e-05	At1g13970	similar to unknown protein [Arabidopsis thaliana] (TAIR:AT3G29180.1); similar to unknown protein [Oryza sativa (japonica cultivar-group)] (GB:AAO38509.1); similar to Os12g0577600 [Oryza sativa (japonica cultivar-group)] (GB:NP 001067115.1); similar to exp	2e-26
Gma.10101.1.S1_at	7.66364	3.20587e-05	At5g24105	AGP41	2e-07
Gma.17794.1.S1_at	7.54277	3.6316e-05	At5g38760	similar to unknown protein [Arabidopsis thaliana] (TAIR:AT5G53820.1); similar to pollen coat protein homolog [Brassica rapa] (GB:AAC98699.1); contains InterPro domain Late embryogenesis abundant protein; (InterPro:IPR004238)	1e-10
GmaAffx.15951.1.S1_at	7.3046	1.72793e-05	At4g12000	similar to unknown protein [Arabidopsis thaliana] (TAIR:AT4G22850.1); similar to At1g12450-related [Medicago truncatula] (GB:ABE81486.1); contains domain UNCHARACTERIZED (PTHR12677)	6e-08
GmaAffx.47815.1.A1_at	7.22481	2.3074e-05	At1g63930	similar to unknown protein [Arabidopsis thaliana] (TAIR:AT4G23530.1); similar to Protein of unknown function DUF793 [Medicago truncatula] (GB:ABE83157.1); contains InterPro domain Protein of unknown function DUF793; (InterPro:IPR008511)	7e-21
GmaAffx.79283.1.S1_at	6.99319	7.58027e-05	At1g58120	similar to unknown protein [Arabidopsis thaliana] (TAIR:AT5G01710.1); similar to conserved hypothetical protein [Medicago truncatula] (GB:ABE93079.1)	3e-33
GmaAffx.28178.1.S1_at	6.97518	1.67076e-05	At1g70750	similar to unknown protein [Arabidopsis thaliana] (TAIR:AT5G16720.1); similar to Os03g0708700 [Oryza sativa (japonica cultivar-group)] (GB:NP 001051039.1); similar to Protein of unknown function, DUF593, putative [Oryza sativa (japonica cultivar-group)] (	4e-07
GmaAffx.71944.1.S1_at	6.95787	6.11307e-05	At2g25625	similar to Os05g0575000 [Oryza sativa (japonica cultivar-group)] (GB:NP 001056395.1)	2e-16
GmaAffx.73402.1.S1_at	6.84679	3.6316e-05	At5g13655	hypothetical protein	0.002
GmaAffx.92262.1.S1_at	6.68278	5.07006e-05	At1g63060	similar to unknown protein [Arabidopsis thaliana] (TAIR:AT5G07330.1); similar to conserved hypothetical protein [Medicago truncatula] (GB:ABE88527.1)	0.0004
GmaAffx.86327.1.S1_at	6.6761	1.67076e-05	At5g21080	expressed protein	3e-16
GmaAffx.83107.1.S1_at	6.61014	2.48566e-05	At2g26570	similar to unknown protein [Arabidopsis thaliana] (TAIR:AT5G42880.1); similar to unknown protein [Arabidopsis thaliana] (TAIR:AT4G33390.1); similar to IMP dehydrogenase/GMP reductase [Medicago truncatula] (GB:ABE88908.1); contains InterPro domain Protein	8e-09
GmaAffx.70551.1.A1_at	6.54386	0.000128543	At1g18265	expressed protein	4e-07
Gma.3126.2.S1_at	6.46939	2.21371e-05	At2g19180	similar to unknown protein [Arabidopsis thaliana] (TAIR:AT1G78890.1); similar to At1g16840/F17F16.27-related [Medicago truncatula] (GB:ABE84583.1)	2e-14
Gma.3142.1.S1_s_at	6.46884	0.000981876	At2g46490	similar to unknown protein [Arabidopsis thaliana] (TAIR:AT5G35110.1)	4e-17
Gma.5939.2.S1_at	6.44339	3.24023e-05	At5g22000	CIC7E11; protein binding / zinc ion binding	4e-73
Gma.4870.1.S1_at	6.43972	1.67076e-05	At1g79660	similar to unknown protein [Arabidopsis thaliana] (TAIR:AT1G16170.1); similar to Os08g0266200 [Oryza sativa (japonica cultivar-group)] (GB:NP 001061402.1)	3e-08
Gma.3126.2.S1_x_at	6.42868	4.29747e-05	At2g19180	similar to unknown protein [Arabidopsis thaliana] (TAIR:AT1G78890.1); similar to At1g16840/F17F16.27-related [Medicago truncatula] (GB:ABE84583.1)	2e-14
GmaAffx.88403.1.S1_at	6.4208	1.72793e-05	At3g56930	zinc finger (DHHC type) family protein	4e-67
Gma.14019.1.A1_at	6.33332	0.000152084	At3g09510	hypothetical protein	7e-05
GmaAffx.87670.1.S1_at	6.28342	2.93576e-05	At4g18530	similar to unknown protein [Arabidopsis thaliana] (TAIR:AT1G11170.1); similar to Protein of unknown function DUF707 [Medicago truncatula] (GB:ABE91850.1); contains InterPro domain Protein of unknown function DUF707; (InterPro:IPR007877)	1e-37
GmaAffx.26692.1.S1_at	6.27505	2.26971e-05		Zinc finger, DHHC-type [Medicago truncatula (Barrel medic)]
GmaAffx.36562.2.S1_at	6.24234	5.11621e-05	At2g01480	similar to unknown protein [Arabidopsis thaliana] (TAIR:AT1G14970.1); similar to Hypothetical plant protein [Medicago truncatula] (GB:ABE89193.1); contains InterPro domain Protein of unknown function DUF246, plant; (InterPro:IPR004348)	4e-71
Gma.3916.2.S1_at	6.23654	4.50139e-05	At4g31130	similar to Protein of unknown function DUF1218 [Medicago truncatula] (GB:ABE80387.1); contains InterPro domain Protein of unknown function DUF1218; (InterPro:IPR009606)	3e-66
GmaAffx.88218.1.S1_at	6.22182	2.311e-05	At2g34090	MEE18 (maternal effect embryo arrest 18)	1e-14
GmaAffx.22115.2.S1_at	6.20089	6.65671e-05	At5g35090	similar to unknown protein [Arabidopsis thaliana] (TAIR:AT5G11070.1); similar to conserved hypothetical protein [Medicago truncatula] (GB:ABE80958.1)	2e-10
GmaAffx.45003.1.S1_at	6.20073	2.58649e-05	At5g35460	similar to conserved hypothetical protein [Entamoeba histolytica HM-1:IMSS] (GB:XP 652190.1); similar to Os01g0585100 [Oryza sativa (japonica cultivar-group)] (GB:NP 001043423.1)	1e-30
GmaAffx.62480.1.A1_at	6.1628	1.67076e-05	At5g02390	similar to unknown protein [Arabidopsis thaliana] (TAIR:AT1G07620.1); similar to Os01g0149900 [Oryza sativa (japonica cultivar-group)] (GB:NP 001042029.1); similar to conserved hypothetical protein [Medicago truncatula] (GB:ABE91371.1); similar to Os12g05	2e-37
GmaAffx.18728.1.A1_at	6.16143	1.83701e-05	At4g17970	similar to unknown protein [Arabidopsis thaliana] (TAIR:AT5G46600.1); similar to unknown protein [Arabidopsis thaliana] (TAIR:AT5G46610.1); similar to Os10g0572100 [Oryza sativa (japonica cultivar-group)] (GB:NP 001065461.1); similar to Os02g0673100 [Oryz	2e-12
GmaAffx.37642.1.S1_at	6.14215	1.75709e-05	At1g58120	similar to unknown protein [Arabidopsis thaliana] (TAIR:AT5G01710.1); similar to conserved hypothetical protein [Medicago truncatula] (GB:ABE93079.1)	2e-09
GmaAffx.74742.1.S1_at	6.11579	2.10912e-05	At4g19645	expressed protein	8e-05
GmaAffx.33415.1.A1_at	5.99906	0.000698609	At5g64510	similar to ORF; able to induce HR-like lesions [Nicotiana tabacum] (GB:AAC49976.1); similar to Os01g0767600 [Oryza sativa (japonica cultivar-group)] (GB:NP 001044361.1)	3e-33
GmaAffx.54230.1.S1_at	5.97889	6.02707e-05	At1g28240	similar to hydrolase, acting on carbon-nitrogen (but not peptide) bonds, in linear amides [Arabidopsis thaliana] (TAIR:AT1G53040.2); similar to Os01g0304300 [Oryza sativa (japonica cultivar-group)] (GB:NP 001042838.1); similar to Os05g0531500 [Oryza sativ	2e-88
GmaAffx.66942.1.S1_at	5.85256	2.10912e-05	At3g09320	zinc finger (DHHC type) family protein	6e-46
GmaAffx.87383.1.S1_at	5.75833	2.2542e-05	At2g37980	similar to unknown protein [Arabidopsis thaliana] (TAIR:AT5G01100.1); similar to unknown protein [Arabidopsis thaliana] (TAIR:AT3G54100.1); similar to Os05g0451900 [Oryza sativa (japonica cultivar-group)] (GB:NP 001055708.1); similar to putative axi 1 [Or	8e-78
GmaAffx.89996.1.S1_s_at	5.74021	2.10912e-05	At4g27450	similar to unknown protein [Arabidopsis thaliana] (TAIR:AT3G15450.1); similar to unknown [Glycine max] (GB:AAG00940.1); contains domain no description (G3D.3.60.20.10); contains domain N-terminal nucleophile aminohydrolases (Ntn hydrolases) (SSF56235)	1e-50
GmaAffx.10045.1.S1_at	5.64354	2.42342e-05	At5g22000	CIC7E11; protein binding / zinc ion binding	9e-45
Gma.12511.1.A1_at	5.59393	3.10675e-05	At4g19645	expressed protein	4e-40
GmaAffx.91290.1.S1_at	5.47926	2.66779e-05	At5g25360	similar to unknown protein [Arabidopsis thaliana] (TAIR:AT1G15350.1); similar to hypothetical protein [Glycine max] (GB:AAN03467.1)	4e-50
GmaAffx.74246.1.S1_at	5.47287	3.97789e-05		ref|NP 913535.1| unnamed protein product [Oryza sativa (japonica...	4e-15
GmaAffx.87546.1.S1_at	5.47079	3.71753e-05	At3g09320	zinc finger (DHHC type) family protein	1e-57
GmaAffx.34893.1.A1_at	5.44875	0.000399641	At4g31020	similar to unknown protein [Arabidopsis thaliana] (TAIR:AT2G24320.1); similar to Esterase/lipase/thioesterase [Medicago truncatula] (GB:ABD32255.1); similar to Os02g0796600 [Oryza sativa (japonica cultivar-group)] (GB:NP 001048390.1); contains InterPro do	2e-79
Gma.2731.1.S1_at	5.40778	8.34215e-05	At5g25360	similar to unknown protein [Arabidopsis thaliana] (TAIR:AT1G15350.1); similar to hypothetical protein [Glycine max] (GB:AAN03467.1)	2e-50
Gma.3126.1.S1_a_at	5.40548	5.14663e-05	At2g19180	similar to unknown protein [Arabidopsis thaliana] (TAIR:AT1G78890.1); similar to At1g16840/F17F16.27-related [Medicago truncatula] (GB:ABE84583.1)	8e-14
Gma.3126.1.S1_at	5.39297	2.5074e-05	At2g19180	similar to unknown protein [Arabidopsis thaliana] (TAIR:AT1G78890.1); similar to At1g16840/F17F16.27-related [Medicago truncatula] (GB:ABE84583.1)	8e-14
GmaAffx.69859.1.A1_at	5.39153	7.83671e-05		ref|NP 910479.1| contains EST AU173909(S20694)~similar to Arabid...	1e-07
Gma.12930.1.A1_at	5.36269	8.34215e-05		Hypothetical protein [Medicago truncatula (Barrel medic)]
Gma.11989.1.A1_at	5.32383	0.000850377	At3g13227	serine-rich protein-related	4e-11
GmaAffx.83517.1.A1_at	5.27302	3.52188e-05		ref|XP 474330.1| OSJNBa0018M05.17 [Oryza sativa (japonica cultiv...	0.001
GmaAffx.82831.1.S1_at	5.18503	6.03675e-05	At5g18150	similar to unknown protein [Arabidopsis thaliana] (TAIR:AT5G58375.1); similar to hypothetical protein MtrDRAFT AC156827g5v1 [Medicago truncatula] (GB:ABE86386.1); contains domain UNCHARACTERIZED METHYLTRANSFERASE (PTHR12133:SF1); contains domain UNCHARACT	2e-18
Gma.17839.1.S1_at	5.16429	2.26877e-05	At5g64400	similar to unknown protein [Arabidopsis thaliana] (TAIR:AT5G09570.1); similar to Os03g0685500 [Oryza sativa (japonica cultivar-group)] (GB:NP 001050926.1); similar to unknown [Hyacinthus orientalis] (GB:AAS21010.1); contains InterPro domain CHCH; (InterPr	2e-33
GmaAffx.52526.1.S1_at	5.14475	2.16965e-05	At5g35460	similar to conserved hypothetical protein [Entamoeba histolytica HM-1:IMSS] (GB:XP 652190.1); similar to Os01g0585100 [Oryza sativa (japonica cultivar-group)] (GB:NP 001043423.1)	7e-53
Gma.6784.2.A1_at	5.14168	8.08681e-05		Hypothetical protein At5g19330 [Arabidopsis thaliana (Mouse-ear cress)]
Gma.3112.3.A1_x_at	5.13577	7.88384e-05		Hypothetical protein At1g65840 [Arabidopsis thaliana (Mouse-ear cress)]
GmaAffx.45741.1.S1_at	5.12075	0.000121949	At5g11090	serine-rich protein-related	1e-12
Gma.13878.1.S1_at	5.09101	0.000274514	At4g28290	unknown protein	1e-05
GmaAffx.43923.1.S1_at	5.03692	5.27568e-05		unknown protein [Arabidopsis thaliana]
GmaAffx.88496.1.S1_at	5.02927	3.60466e-05	At3g22290	similar to unknown protein [Arabidopsis thaliana] (TAIR:AT1G36050.1); similar to PREDICTED: hypothetical protein [Strongylocentrotus purpuratus] (GB:XP 792057.2); similar to Os03g0784400 [Oryza sativa (japonica cultivar-group)] (GB:NP 001051473.1); simila	1e-148
GmaAffx.21094.1.S1_at	5.00396	2.95417e-05	At1g76250	similar to hypothetical protein [Oryza sativa (japonica cultivar-group)] (GB:BAD03819.1)	1e-30
GmaAffx.39011.1.S1_at	4.97831	7.22556e-05	At5g43150	similar to hypothetical protein MtrDRAFT AC141109g4v1 [Medicago truncatula] (GB:ABE79896.1)	1e-13
Gma.3112.3.S1_at	4.97657	7.86713e-05		Hypothetical protein At1g65840 [Arabidopsis thaliana (Mouse-ear cress)]
Gma.2221.1.S1_a_at	4.93082	3.04357e-05	At1g05960	binding	1e-25
GmaAffx.4245.5.S1_at	4.93053	0.000141627	At3g62450	similar to hypothetical protein MtrDRAFT AC140551g45v1 [Medicago truncatula] (GB:ABE91880.1)	2e-07
GmaAffx.87759.1.S1_at	4.89075	9.96121e-05		Hypothetical protein [Medicago truncatula (Barrel medic)]
Gma.5939.1.S1_at	4.87083	2.48566e-05	At5g22000	CIC7E11; protein binding / zinc ion binding	5e-31
Gma.12856.1.A1_at	4.85991	6.05389e-05		Hypothetical protein P0459B04.1 [Oryza sativa (japonica cultivar-group)]
Gma.13927.1.A1_at	4.8336	2.84564e-05		OSJNBa0067K08.3 protein [Oryza sativa (japonica cultivar-group)]
GmaAffx.23879.1.S1_at	4.80755	2.28114e-05	At4g27350	similar to unknown protein [Arabidopsis thaliana] (TAIR:AT5G54240.1); similar to membrane lipoprotein lipid attachment site-containing protein -like [Oryza sativa (japonica cultivar-group)] (GB:BAC84042.1); contains InterPro domain Protein of unknown func	2e-25
GmaAffx.75952.1.S1_at	4.75999	2.97485e-05	At5g22000	CIC7E11; protein binding / zinc ion binding	2e-47
GmaAffx.63793.1.S1_at	4.75205	0.000116528	At1g05960	binding	3e-34
Gma.3406.2.A1_at	4.75064	3.61087e-05		Hypothetical protein T4C21 210 [Arabidopsis thaliana (Mouse-ear cress)]
GmaAffx.65469.1.S1_at	4.72843	0.000126748	At1g58350	ZW18	8e-95
GmaAffx.34898.1.S1_at	4.69796	3.23741e-05	At1g76250	similar to hypothetical protein [Oryza sativa (japonica cultivar-group)] (GB:BAD03819.1)	2e-94
Gma.445.1.A1_at	4.69181	2.46649e-05	At2g39650	similar to unknown protein [Arabidopsis thaliana] (TAIR:AT3G07350.1); similar to unknown protein [Oryza sativa (japonica cultivar-group)] (GB:AAP44687.1); similar to expressed protein [Oryza sativa (japonica cultivar-group)] (GB:AAT76408.1); similar to Os	3e-07
Gma.1358.1.S1_at	4.6854	2.93576e-05		Hypothetical protein [Medicago truncatula (Barrel medic)]
GmaAffx.91290.1.S1_s_at	4.65588	5.91109e-05	At5g25360	similar to unknown protein [Arabidopsis thaliana] (TAIR:AT1G15350.1); similar to hypothetical protein [Glycine max] (GB:AAN03467.1)	4e-50
GmaAffx.36562.1.S1_at	4.59776	4.88077e-05	At2g01480	similar to unknown protein [Arabidopsis thaliana] (TAIR:AT1G14970.1); similar to Hypothetical plant protein [Medicago truncatula] (GB:ABE89193.1); contains InterPro domain Protein of unknown function DUF246, plant; (InterPro:IPR004348)	1e-99
GmaAffx.61590.1.S1_at	4.51953	4.81895e-05	At2g39650	similar to unknown protein [Arabidopsis thaliana] (TAIR:AT3G07350.1); similar to unknown protein [Oryza sativa (japonica cultivar-group)] (GB:AAP44687.1); similar to expressed protein [Oryza sativa (japonica cultivar-group)] (GB:AAT76408.1); similar to Os	6e-16
GmaAffx.38046.1.S1_at	4.51811	2.48566e-05	At3g58850	expressed protein	0.001
Gma.3112.3.A1_at	4.51049	8.34891e-05		Hypothetical protein At1g65840 [Arabidopsis thaliana (Mouse-ear cress)]
GmaAffx.61954.1.S1_at	4.47766	9.82636e-05		Similarity to unknown protein [Arabidopsis thaliana (Mouse-ear cress)]
Gma.14033.2.S1_at	4.46569	3.73931e-05	At3g04620	nucleic acid binding	6e-37
GmaAffx.74323.1.S1_at	4.45585	6.68959e-05	At1g63420	similar to unknown protein [Arabidopsis thaliana] (TAIR:AT3G48980.1); similar to unknown protein [Arabidopsis thaliana] (TAIR:AT5G23850.1); similar to OSIGBa0159I10.7 [Oryza sativa (indica cultivar-group)] (GB:CAH67462.1); similar to Os02g0642700 [Oryza s	2e-12
GmaAffx.76524.2.S1_at	4.45105	0.000101602	At5g05250	similar to unknown protein [Arabidopsis thaliana] (TAIR:AT3G56360.1); similar to unknown protein [Oryza sativa (japonica cultivar-group)] (GB:AAP03420.1)	7e-29
GmaAffx.4245.5.S1_x_at	4.41008	5.81665e-05	At3g62450	similar to hypothetical protein MtrDRAFT AC140551g45v1 [Medicago truncatula] (GB:ABE91880.1)	2e-07
Gma.2823.1.S1_at	4.37066	0.000100399	At1g27385	similar to unnamed protein product [Ostreococcus tauri] (GB:CAL52738.1); similar to Os02g0507400 [Oryza sativa (japonica cultivar-group)] (GB:NP 001046922.1); similar to OSIGBa0148P16.4 [Oryza sativa (indica cultivar-group)] (GB:CAH66570.1); contains Inte	2e-18
Gma.13187.1.S1_at	4.36202	2.97485e-05	At3g02910	Identical to UPF0131 protein At3g02910 [Arabidopsis Thaliana] (GB:Q9M8T3); similar to unknown protein [Arabidopsis thaliana] (TAIR:AT5G46720.1); similar to Os03g0854000 [Oryza sativa (japonica cultivar-group)] (GB:NP 001051934.1); similar to Uncharacteris	1e-55
GmaAffx.6954.1.S1_at	4.33848	0.000196099	At5g06560	similar to unknown protein [Arabidopsis thaliana] (TAIR:AT3G11850.2); similar to expressed protein [Oryza sativa (japonica cultivar-group)] (GB:ABA98276.1); similar to Os11g0575900 [Oryza sativa (japonica cultivar-group)] (GB:NP 001068136.1); similar to O	3e-31
Gma.15855.1.S1_at	4.33275	0.000309747	At1g27290	similar to conserved hypothetical protein [Medicago truncatula] (GB:ABE92577.1); contains InterPro domain Penicillin-binding protein, transpeptidase fold; (InterPro:IPR012338)	9e-19
GmaAffx.48967.1.S1_at	4.32568	0.00028166	At1g15060	similar to unknown protein [Arabidopsis thaliana] (TAIR:AT1G73750.1); similar to Os01g0692600 [Oryza sativa (japonica cultivar-group)] (GB:NP 001043943.1); similar to unknown protein [Oryza sativa (japonica cultivar-group)] (GB:BAD82496.1); contains Inter	2e-19
GmaAffx.92643.1.S1_at	4.31227	3.24023e-05	At5g15740	similar to unknown protein [Arabidopsis thaliana] (TAIR:AT3G02250.1); similar to hypothetical protein [Cleome spinosa] (GB:ABD96934.1); similar to Os06g0284200 [Oryza sativa (japonica cultivar-group)] (GB:NP 001057398.1); similar to hypothetical protein [	9e-86
Gma.2017.2.S1_at	4.29199	5.56318e-05	At4g30240	expressed protein	3e-22
Gma.15666.2.S1_at	4.25282	5.94294e-05	At4g32140	similar to membrane protein [Arabidopsis thaliana] (TAIR:AT3G07080.1); similar to H0811D08.4 [Oryza sativa (indica cultivar-group)] (GB:CAJ86111.1); similar to Os04g0645600 [Oryza sativa (japonica cultivar-group)] (GB:NP 001054066.1); contains InterPro do	3e-35
GmaAffx.56909.1.S1_at	4.24968	4.1872e-05	At3g54750	similar to unnamed protein product [Ostreococcus tauri] (GB:CAL52683.1); similar to Os12g0621700 [Oryza sativa (japonica cultivar-group)] (GB:NP 001067304.1); contains domain FAMILY NOT NAMED (PTHR12972); contains domain SUBFAMILY NOT NAMED (PTHR12972:SF3	1e-05
Gma.5088.3.S1_at	4.22407	2.97896e-05		Zinc finger, RING-type; Seven in absentia protein [Medicago truncatula (Barrel medic)]
Gma.5163.2.S1_at	4.20136	3.57346e-05	At4g22850	similar to unknown protein [Arabidopsis thaliana] (TAIR:AT4G12000.1); similar to At1g12450-related [Medicago truncatula] (GB:ABE81486.1); contains domain UNCHARACTERIZED (PTHR12677)	6e-75
GmaAffx.76524.1.S1_at	4.19237	0.000142953	At5g05250	similar to unknown protein [Arabidopsis thaliana] (TAIR:AT3G56360.1); similar to unknown protein [Oryza sativa (japonica cultivar-group)] (GB:AAP03420.1)	2e-07
Gma.17887.1.S1_s_at	4.18623	7.23607e-05	At1g19530	unknown protein	3e-20
Gma.14033.1.A1_at	4.18353	9.31612e-05		F7O18.10 protein [Arabidopsis thaliana (Mouse-ear cress)]
GmaAffx.78895.1.A1_at	4.15452	0.000117697	At3g51760	similar to conserved hypothetical protein [Medicago truncatula] (GB:ABE91126.1)	0.0006
GmaAffx.29629.1.S1_at	4.1318	5.73882e-05	At1g55915	zinc ion binding	8e-28
GmaAffx.91088.1.S1_s_at	4.11973	5.47929e-05		Hypothetical protein At3g04630/F7O18 11 [Arabidopsis thaliana (Mouse-ear cress)]
GmaAffx.47520.2.S1_at	4.11603	8.18891e-05	At5g23520	similar to Os04g0442100 [Oryza sativa (japonica cultivar-group)] (GB:NP 001052880.1); similar to P0076O17.10 [Oryza sativa (japonica cultivar-group)] (GB:CAE02512.1); contains InterPro domain Smr protein/MutS2 C-terminal; (InterPro:IPR002625)	7e-30
Gma.3916.1.S1_a_at	4.11509	5.97112e-05	At4g31130	similar to Protein of unknown function DUF1218 [Medicago truncatula] (GB:ABE80387.1); contains InterPro domain Protein of unknown function DUF1218; (InterPro:IPR009606)	2e-67
GmaAffx.89996.1.S1_at	4.09619	4.8245e-05	At4g27450	similar to unknown protein [Arabidopsis thaliana] (TAIR:AT3G15450.1); similar to unknown [Glycine max] (GB:AAG00940.1); contains domain no description (G3D.3.60.20.10); contains domain N-terminal nucleophile aminohydrolases (Ntn hydrolases) (SSF56235)	1e-50
Gma.3482.1.S1_at	4.09372	0.000560285		Hypothetical protein At3g23080 [Arabidopsis thaliana (Mouse-ear cress)]
Gma.15666.1.A1_at	4.06261	0.00028166	At4g32140	similar to membrane protein [Arabidopsis thaliana] (TAIR:AT3G07080.1); similar to H0811D08.4 [Oryza sativa (indica cultivar-group)] (GB:CAJ86111.1); similar to Os04g0645600 [Oryza sativa (japonica cultivar-group)] (GB:NP 001054066.1); contains InterPro do	2e-56
GmaAffx.69269.1.S1_at	4.05076	5.59945e-05	At4g21720	similar to Os04g0680300 [Oryza sativa (japonica cultivar-group)] (GB:NP 001054285.1); similar to hypothetical protein TTHERM 00059270 [Tetrahymena thermophila SB210] (GB:XP 001007659.1)	9e-44
Gma.16903.1.A1_s_at	4.04416	0.000152142	At3g61600	ATPOB1 (Arabidopsis thaliana POZ/BTB containing-protein 1); protein binding	3e-28
GmaAffx.10053.1.S1_s_at	4.03757	3.24023e-05	At3g61600	ATPOB1 (Arabidopsis thaliana POZ/BTB containing-protein 1); protein binding	5e-94
Gma.5414.1.S1_at	4.02601	6.54686e-05	At3g22290	similar to unknown protein [Arabidopsis thaliana] (TAIR:AT1G36050.1); similar to PREDICTED: hypothetical protein [Strongylocentrotus purpuratus] (GB:XP 792057.2); similar to Os03g0784400 [Oryza sativa (japonica cultivar-group)] (GB:NP 001051473.1); simila	5e-43
GmaAffx.52435.1.S1_at	4.00033	0.000376222	At2g23790	expressed protein	7e-14
GmaAffx.65508.1.S1_at	3.97584	0.000120687	At5g06560	similar to unknown protein [Arabidopsis thaliana] (TAIR:AT3G11850.2); similar to expressed protein [Oryza sativa (japonica cultivar-group)] (GB:ABA98276.1); similar to Os11g0575900 [Oryza sativa (japonica cultivar-group)] (GB:NP 001068136.1); similar to O	2e-39
GmaAffx.89735.1.A1_at	3.94588	0.000120864	At4g13615	four F5 protein-related / 4F5 protein-related	2e-05
Gma.9862.1.A1_at	3.93931	0.000257013	At2g44600	expressed protein	2e-06
GmaAffx.7212.1.A1_at	3.9368	4.59745e-05	At2g20740	similar to unknown protein [Arabidopsis thaliana] (TAIR:AT2G20230.1); similar to Os04g0679900 [Oryza sativa (japonica cultivar-group)] (GB:NP 001054283.1); similar to H0801D08.19 [Oryza sativa (indica cultivar-group)] (GB:CAJ86261.1)	5e-10
Gma.12991.1.A1_at	3.93251	0.000341474		At3g06270 [Arabidopsis thaliana (Mouse-ear cress)]
Gma.14308.1.S1_at	3.93173	6.989e-05	At4g09580	similar to unknown protein [Arabidopsis thaliana] (TAIR:AT1G71940.1); similar to conserved hypothetical protein [Medicago truncatula] (GB:ABE85136.1); similar to Os03g0703900 [Oryza sativa (japonica cultivar-group)] (GB:NP 001051019.1); contains domain UN	1e-107
Gma.15811.1.S1_x_at	3.89383	4.99439e-05	At3g49570	expressed protein	1e-09
GmaAffx.75952.2.S1_at	3.89231	0.000112693	At5g22000	CIC7E11; protein binding / zinc ion binding	4e-40
GmaAffx.34860.1.S1_at	3.88854	5.73882e-05	At1g20460	expressed protein	4e-21
Gma.12124.2.S1_at	3.88849	0.00011349	At4g14500	similar to unknown protein [Arabidopsis thaliana] (TAIR:AT3G23080.1); similar to putative membrane related protein CP5 [Oryza sativa (japonica cultivar-group)] (GB:BAC83004.1); contains InterPro domain Lipid-binding START; (InterPro:IPR002913)	9e-87
GmaAffx.92079.1.A1_s_at	3.87955	4.3521e-05	At3g61600	ATPOB1 (Arabidopsis thaliana POZ/BTB containing-protein 1); protein binding	1e-165
GmaAffx.8437.1.S1_at	3.85743	4.24359e-05	At1g15060	similar to unknown protein [Arabidopsis thaliana] (TAIR:AT1G73750.1); similar to Os01g0692600 [Oryza sativa (japonica cultivar-group)] (GB:NP 001043943.1); similar to unknown protein [Oryza sativa (japonica cultivar-group)] (GB:BAD82496.1); contains Inter	7e-19
GmaAffx.53212.1.S1_at	3.8438	0.0004591		Hypothetical protein [Arabidopsis thaliana (Mouse-ear cress)]
Gma.3406.1.S1_at	3.83811	5.38339e-05	At3g60800	zinc finger (DHHC type) family protein	1e-102
GmaAffx.79694.1.S1_at	3.82891	4.21545e-05	At2g20740	similar to unknown protein [Arabidopsis thaliana] (TAIR:AT2G20230.1); similar to Os04g0679900 [Oryza sativa (japonica cultivar-group)] (GB:NP 001054283.1); similar to H0801D08.19 [Oryza sativa (indica cultivar-group)] (GB:CAJ86261.1)	1e-31
Gma.3147.4.S1_s_at	3.81778	0.000178286		gb|AAQ84334.1| zinc-finger protein [Oryza sativa (indica cultiva...	2e-05
GmaAffx.43754.1.S1_at	3.78676	0.000222095	At2g26570	similar to unknown protein [Arabidopsis thaliana] (TAIR:AT5G42880.1); similar to unknown protein [Arabidopsis thaliana] (TAIR:AT4G33390.1); similar to IMP dehydrogenase/GMP reductase [Medicago truncatula] (GB:ABE88908.1); contains InterPro domain Protein	1e-59
GmaAffx.23322.1.S1_at	3.78339	5.03141e-05	At2g26310	expressed protein	3e-27
GmaAffx.27770.1.S1_at	3.77918	4.99974e-05	At4g31450	zinc finger (C3HC4-type RING finger) family protein	1e-43
GmaAffx.19472.1.S1_at	3.76894	0.000241148	At3g50910	similar to unknown protein [Arabidopsis thaliana] (TAIR:AT5G66480.1); similar to hypothetical protein [Thellun (GB:ABB45854.1); contains domain no description (G3D.3.40.50.300)	4e-20
GmaAffx.16516.1.S1_at	3.76256	9.36641e-05	At3g02250	similar to unknown protein [Arabidopsis thaliana] (TAIR:AT5G15740.1); similar to hypothetical protein [Cleome spinosa] (GB:ABD96934.1); similar to Os06g0284200 [Oryza sativa (japonica cultivar-group)] (GB:NP 001057398.1); similar to hypothetical protein [	2e-44
GmaAffx.91407.1.S1_s_at	3.73056	0.000185036	At4g10810	similar to Os10g0502100 [Oryza sativa (japonica cultivar-group)] (GB:NP 001064990.1); similar to Os02g0826400 [Oryza sativa (japonica cultivar-group)] (GB:NP 001048586.1)	5e-07
GmaAffx.2153.1.S1_at	3.72167	0.000468473		CK1a protein [Brassica oleracea (Wild cabbage)]
GmaAffx.90929.1.S1_at	3.68629	0.000117664	At1g19530	unknown protein	4e-15
Gma.15811.1.S1_at	3.68454	5.22088e-05	At3g49570	expressed protein	1e-09
GmaAffx.22260.2.A1_at	3.67185	0.000274778	At1g32460	unknown protein	2e-05
GmaAffx.50809.1.S1_at	3.66576	0.000318805	At3g43120	auxin-responsive protein-related	2e-46
GmaAffx.32567.1.S1_at	3.64259	0.000339081	At5g20680	similar to unknown protein [Arabidopsis thaliana] (TAIR:AT5G64020.1); similar to Os11g0241900 [Oryza sativa (japonica cultivar-group)] (GB:NP 001067587.1); similar to expressed protein [Oryza sativa (japonica cultivar-group)] (GB:ABA92327.1); contains Int	4e-09
GmaAffx.84226.1.S1_at	3.63679	5.27568e-05	At2g23790	expressed protein	2e-28
GmaAffx.52155.1.S1_at	3.603	7.91116e-05		Hypothetical protein [Cleome spinosa]
Gma.15771.1.S1_at	3.59986	0.000911498	At5g18650	zinc finger (C3HC4-type RING finger) family protein	1e-130
GmaAffx.83375.1.S1_at	3.591	8.41389e-05	At1g58350	ZW18	3e-56
GmaAffx.50328.1.S1_at	3.58426	4.25205e-05	At5g16110	similar to unknown protein [Arabidopsis thaliana] (TAIR:AT3G02555.1); similar to hypothetical protein [Cleome spinosa] (GB:ABD96917.1)	3e-32
GmaAffx.77119.1.S1_at	3.58201	0.000308827		Arabidopsis thaliana genomic DNA, chromosome 5, TAC clone:K19B1 [Arabidopsis thaliana (Mouse-ear cress)]
Gma.12124.1.S1_at	3.57387	0.000521673	At4g14500	similar to unknown protein [Arabidopsis thaliana] (TAIR:AT3G23080.1); similar to putative membrane related protein CP5 [Oryza sativa (japonica cultivar-group)] (GB:BAC83004.1); contains InterPro domain Lipid-binding START; (InterPro:IPR002913)	2e-72
GmaAffx.51885.1.S1_at	3.5726	0.000193797	At4g01290	similar to unknown [Oryza sativa] (GB:AAF00138.1); similar to Os06g0105900 [Oryza sativa (japonica cultivar-group)] (GB:NP 001056560.1)	3e-14
GmaAffx.66478.1.A1_at	3.57189	4.81895e-05	At4g03420	expressed protein	3e-06
GmaAffx.53806.1.S1_at	3.55471	4.22013e-05	At4g01290	similar to unknown [Oryza sativa] (GB:AAF00138.1); similar to Os06g0105900 [Oryza sativa (japonica cultivar-group)] (GB:NP 001056560.1)	2e-18
GmaAffx.85287.2.S1_at	3.54781	5.10918e-05	At5g04830	similar to hypothetical protein AN2221.2 [Asper (GB:XP 659825.1); similar to Os01g0965900 [Oryza sativa (japonica cultivar-group)] (GB:NP 001045497.1); contains domain NTF2-like (SSF54427)	2e-45
GmaAffx.34498.1.S1_at	3.5361	5.0444e-05	At4g39870	similar to unknown protein [Arabidopsis thaliana] (TAIR:AT2G05590.2); similar to Os06g0221100 [Oryza sativa (japonica cultivar-group)] (GB:NP 001057175.1); similar to Os02g0754000 [Oryza sativa (japonica cultivar-group)] (GB:NP 001048151.1); similar to TL	1e-19
Gma.12419.1.S1_at	3.51246	4.17058e-05	At2g16710	hesB-like domain-containing protein	7e-41
GmaAffx.12507.1.S1_at	3.50576	0.000240086		dbj|BAC43443.1| unknown protein [Arabidopsis thaliana]	0.01
GmaAffx.89368.1.S1_s_at	3.50133	0.000768571		dbj|BAD28041.1| hypothetical protein [Oryza sativa (japonica cul...	3e-05
Gma.18011.1.S1_at	3.48942	0.000348669	At3g21570	similar to Os01g0384800 [Oryza sativa (japonica cultivar-group)] (GB:NP 001043098.1)	8e-12
Gma.7127.1.S1_at	3.47403	0.000107575		gb|AAH74174.1| MGC81992 protein [Xenopus laevis]	3e-07
GmaAffx.77409.1.S1_at	3.46764	7.37171e-05	At1g11380	similar to unknown protein [Arabidopsis thaliana] (TAIR:AT5G05350.1); similar to Uncharacterized Cys-rich domain [Medicago truncatula] (GB:ABD32347.1); contains InterPro domain Protein of unknown function Cys-rich; (InterPro:IPR006461)	1e-23
GmaAffx.88163.1.S1_at	3.43883	8.42636e-05	At4g17790	similar to unknown protein [Arabidopsis thaliana] (TAIR:AT1G71940.1); similar to hypothetical protein 23.t00026 [Brassica oleracea] (GB:ABD65614.1); contains domain UNCHARACTERIZED (PTHR12677)	1e-102
Gma.7238.1.S1_at	3.42631	0.000283094	At1g11380	similar to unknown protein [Arabidopsis thaliana] (TAIR:AT5G05350.1); similar to Uncharacterized Cys-rich domain [Medicago truncatula] (GB:ABD32347.1); contains InterPro domain Protein of unknown function Cys-rich; (InterPro:IPR006461)	2e-46
GmaAffx.47525.1.S1_at	3.42369	6.72041e-05	At4g12980	auxin-responsive protein, putative	7e-78
GmaAffx.24306.1.S1_at	3.40255	0.000110819	At5g42610	hypothetical protein	1e-27
Gma.3531.1.S1_s_at	3.39747	0.000186194	At2g27830	similar to pentatricopeptide (PPR) repeat-containing protein [Arabidopsis thaliana] (TAIR:AT4G22760.1); similar to hypothetical protein [Catharanthus roseus] (GB:CAC09928.1)	2e-35
GmaAffx.91283.1.S1_at	3.39276	5.10918e-05	At5g16110	similar to unknown protein [Arabidopsis thaliana] (TAIR:AT3G02555.1); similar to hypothetical protein [Cleome spinosa] (GB:ABD96917.1)	5e-21
GmaAffx.93236.1.S1_s_at	3.39259	7.34775e-05	At4g09580	similar to unknown protein [Arabidopsis thaliana] (TAIR:AT1G71940.1); similar to conserved hypothetical protein [Medicago truncatula] (GB:ABE85136.1); similar to Os03g0703900 [Oryza sativa (japonica cultivar-group)] (GB:NP 001051019.1); contains domain UN	4e-95
Gma.16996.1.A1_at	3.33102	8.43835e-05		Pollen coat-like protein [Arabidopsis thaliana (Mouse-ear cress)]
Gma.1942.1.S1_s_at	3.32891	6.91976e-05	At5g16110	similar to unknown protein [Arabidopsis thaliana] (TAIR:AT3G02555.1); similar to hypothetical protein [Cleome spinosa] (GB:ABD96917.1)	4e-20
GmaAffx.93236.1.S1_at	3.32686	7.60644e-05	At4g09580	similar to unknown protein [Arabidopsis thaliana] (TAIR:AT1G71940.1); similar to conserved hypothetical protein [Medicago truncatula] (GB:ABE85136.1); similar to Os03g0703900 [Oryza sativa (japonica cultivar-group)] (GB:NP 001051019.1); contains domain UN	4e-95
Gma.7029.1.S1_at	3.32525	0.000127646	At4g25030	similar to unknown protein [Arabidopsis thaliana] (TAIR:AT5G45410.3); similar to Os07g0159500 [Oryza sativa (japonica cultivar-group)] (GB:NP 001058932.1); similar to Os10g0580900 [Oryza sativa (japonica cultivar-group)] (GB:NP 001065517.1); similar to un	1e-91
GmaAffx.91088.1.S1_at	3.31407	9.92653e-05		Hypothetical protein At3g04630/F7O18 11 [Arabidopsis thaliana (Mouse-ear cress)]
GmaAffx.60226.1.S1_at	3.30287	4.29105e-05		Hypothetical protein At2g22475/F14M13.2 [Arabidopsis thaliana (Mouse-ear cress)]
Gma.3608.2.S1_s_at	3.29334	8.43835e-05	At4g08540	expressed protein	1e-77
GmaAffx.91070.1.S1_at	3.28346	0.000415031	At3g54680	proteophosphoglycan-related	8e-11
GmaAffx.90921.1.S1_s_at	3.27944	0.00061695	At4g20010	PTAC9 (PLASTID TRANSCRIPTIONALLY ACTIVE9); single-stranded DNA binding	7e-52
GmaAffx.32567.2.S1_at	3.25636	0.000150308	At5g20680	similar to unknown protein [Arabidopsis thaliana] (TAIR:AT5G64020.1); similar to Os11g0241900 [Oryza sativa (japonica cultivar-group)] (GB:NP 001067587.1); similar to expressed protein [Oryza sativa (japonica cultivar-group)] (GB:ABA92327.1); contains Int	2e-67
GmaAffx.69859.1.S1_at	3.2478	5.49448e-05		ref|NP 910479.1| contains EST AU173909(S20694)~similar to Arabid...	1e-07
Gma.15367.1.S1_at	3.23213	0.000256518	At3g59910	similar to unknown protein [Arabidopsis thaliana] (TAIR:AT2G44090.2); similar to expressed protein [Oryza sativa (japonica cultivar-group)] (GB:AAX96769.1); similar to expressed protein [Oryza sativa (japonica cultivar-group)] (GB:ABA92347.2); similar to	0
Gma.5516.1.S1_at	3.22022	7.99513e-05	At5g61820	similar to hypothetical protein [Trifolium pratense] (GB:BAE71234.1); contains InterPro domain Stress up-regulated Nod 19; (InterPro:IPR011692)	3e-88
GmaAffx.76308.1.S1_at	3.20903	7.40713e-05		Hypothetical protein [Phacelia tanacetifolia]
Gma.3857.1.S1_a_at	3.20711	0.000392776	At2g23790	expressed protein	3e-45
GmaAffx.54182.1.S1_at	3.19617	0.000451616	At3g19190	similar to unnamed protein product; gene id:MVI11.11 unknown protein-related [Medicago truncatula] (GB:ABE80517.1); similar to Os06g0267600 [Oryza sativa (japonica cultivar-group)] (GB:NP 001057350.1); contains domain FAMILY NOT NAMED (PTHR13190); contain	6e-37
GmaAffx.85378.1.S1_at	3.17407	0.00011535	At3g12150	similar to unnamed protein product; contains similarity to unknown protein gb|AAF49891.1 gene id:T23B7.11-related [Medicago truncatula] (GB:ABE94640.1); similar to Os02g0195000 [Oryza sativa (japonica cultivar-group)] (GB:NP 001046183.1); contains domain	2e-73
Gma.4078.1.S1_at	3.15343	0.000145066	At5g24105	AGP41	7e-07
GmaAffx.49866.1.S1_at	3.14281	7.43809e-05	At1g09645	expressed protein	1e-09
Gma.3608.1.S1_at	3.12897	0.000283433	At4g08540	expressed protein	1e-147
Gma.10004.1.S1_at	3.11496	0.000304347	At5g36290	similar to unknown protein [Arabidopsis thaliana] (TAIR:AT1G25520.1); similar to Uncharacterized protein family UPF0016 containing protein, expressed [Oryza sativa (japonica cultivar-group)] (GB:ABG22482.1); similar to Os11g0472500 [Oryza sativa (japonica	4e-90
GmaAffx.85058.1.S1_at	3.10095	9.38081e-05	At4g34420	expressed protein	6e-29
GmaAffx.29081.1.S1_at	3.09207	0.000441498	At3g23980	similar to CIP1 (COP1-INTERACTIVE PROTEIN 1) [Arabidopsis thaliana] (TAIR:AT5G41790.1); similar to heavy meromyosin-like protein [Oryza sativa (japonica cultivar-group)] (GB:AAO72706.1); similar to Os01g0911800 [Oryza sativa (japonica cultivar-group)] (GB	2e-61
GmaAffx.64794.1.S1_at	3.05549	0.000477087	At1g13740	similar to unknown protein [Arabidopsis thaliana] (TAIR:AT1G69260.1); similar to Os07g0602900 [Oryza sativa (japonica cultivar-group)] (GB:NP 001060209.1); similar to expressed protein [Oryza sativa (japonica cultivar-group)] (GB:ABF94628.1); similar to O	1e-18
GmaAffx.91283.1.A1_at	3.04482	0.000156404	At5g16110	similar to unknown protein [Arabidopsis thaliana] (TAIR:AT3G02555.1); similar to hypothetical protein [Cleome spinosa] (GB:ABD96917.1)	5e-21
Gma.7175.1.S1_at	3.03806	0.000441574		Hypothetical protein At2g43170 [Arabidopsis thaliana (Mouse-ear cress)]
GmaAffx.67425.1.S1_at	3.03506	0.000293954	At2g36895	expressed protein	2e-74
GmaAffx.7548.1.A1_at	3.03151	0.000684918	At4g28080	binding	7e-32
GmaAffx.92079.1.A1_at	3.0257	6.43536e-05	At3g61600	ATPOB1 (Arabidopsis thaliana POZ/BTB containing-protein 1); protein binding	1e-165
Gma.5384.1.S1_s_at	3.0082	0.000288351	At4g10810	similar to Os10g0502100 [Oryza sativa (japonica cultivar-group)] (GB:NP 001064990.1); similar to Os02g0826400 [Oryza sativa (japonica cultivar-group)] (GB:NP 001048586.1)	2e-06
GmaAffx.80776.2.S1_s_at	3.00352	0.000133165	At1g70160	similar to unknown protein [Arabidopsis thaliana] (TAIR:AT5G54870.1); similar to unknown protein [Arabidopsis thaliana] (TAIR:AT4G27020.1); similar to unknown protein [Oryza sativa (japonica cultivar-group)] (GB:BAD53001.1); similar to unknown protein [Or	1e-59
GmaAffx.91283.1.A1_x_at	3.00311	0.000114232	At5g16110	similar to unknown protein [Arabidopsis thaliana] (TAIR:AT3G02555.1); similar to hypothetical protein [Cleome spinosa] (GB:ABD96917.1)	5e-21
Gma.15512.1.S1_s_at	3.00021	0.000284022	At3g54680	proteophosphoglycan-related	0.0001
Gma.17908.1.S1_s_at	2.98487	5.6398e-05	At1g27350	expressed protein	1e-20
Gma.3406.3.S1_at	2.97128	0.000289383	At3g60800	zinc finger (DHHC type) family protein	7e-28
GmaAffx.11075.1.S1_at	2.96422	9.92916e-05	At3g49720	similar to unknown protein [Arabidopsis thaliana] (TAIR:AT5G65810.1); similar to Os01g0144000 [Oryza sativa (japonica cultivar-group)] (GB:NP 001042001.1); similar to conserved hypothetical protein [Medicago truncatula] (GB:ABE78370.1); contains domain S-	2e-22
GmaAffx.22260.1.S1_at	2.95896	0.000253883	At1g32460	unknown protein	0.0001
GmaAffx.70198.2.S1_at	2.95145	6.01264e-05	At2g19160	expressed protein	7e-07
GmaAffx.88533.1.S1_at	2.94071	5.60953e-05	At1g27290	similar to conserved hypothetical protein [Medicago truncatula] (GB:ABE92577.1); contains InterPro domain Penicillin-binding protein, transpeptidase fold; (InterPro:IPR012338)	1e-31
GmaAffx.4631.1.S1_at	2.94032	0.00017008		Protein kinase [Medicago truncatula (Barrel medic)]
Gma.4945.1.S1_at	2.93834	0.000388498	At3g17740	similar to Os02g0772500 [Oryza sativa (japonica cultivar-group)] (GB:NP 001048265.1); similar to Uncharacterized protein C14orf102 (GB:Q9H7Z3); contains InterPro domain Protein prenyltransferase; (InterPro:IPR008940); contains InterPro domain Protein of u	1e-138
GmaAffx.37445.1.S1_at	2.90818	0.000494075	At1g12970	leucine-rich repeat family protein	1e-67
Gma.15749.1.A1_at	2.90374	0.000110993	At5g65810	similar to unknown protein [Arabidopsis thaliana] (TAIR:AT3G49720.2); similar to Os01g0144000 [Oryza sativa (japonica cultivar-group)] (GB:NP 001042001.1); similar to conserved hypothetical protein [Medicago truncatula] (GB:ABE78370.1); contains domain S-	5e-57
GmaAffx.46198.1.S1_at	2.90028	0.00042053	At2g24100	similar to unknown protein [Arabidopsis thaliana] (TAIR:AT4G30780.1); similar to hypothetical protein MtrDRAFT AC126784g9v2 [Medicago truncatula] (GB:ABE94678.1)	1e-32
GmaAffx.76770.1.S1_at	2.8976	0.000405004	At2g17990	similar to kinectin-related [Arabidopsis thaliana] (TAIR:AT5G66250.3); similar to putative calcium-dependent protein kinase CPK1 adapter protein 2 [Mesembryanthemum crystallinum] (GB:AAR06858.1); contains domain no description (G3D.1.20.58.90)	2e-14
Gma.15263.1.S1_a_at	2.89599	0.000441574	At3g14430	similar to hypothetical protein [Oryza sativa (japonica cultivar-group)] (GB:BAD09102.1)	9e-06
GmaAffx.34747.1.S1_at	2.89587	0.000104299	At1g45180	zinc finger (C3HC4-type RING finger) family protein	9e-10
GmaAffx.15781.1.A1_at	2.88979	0.000372564	At3g54100	similar to unknown protein [Arabidopsis thaliana] (TAIR:AT2G37980.1); similar to unknown protein [Arabidopsis thaliana] (TAIR:AT5G01100.1); similar to Os09g0442900 [Oryza sativa (japonica cultivar-group)] (GB:NP 001063294.1); similar to Os05g0451900 [Oryz	2e-08
Gma.10575.1.S1_at	2.87836	0.000156404	At2g43310	similar to conserved hypothetical protein [Medicago truncatula] (GB:ABE90591.1); contains domain Translational machinery components (SSF53137)	4e-31
Gma.3443.1.S1_at	2.86948	9.38874e-05	At2g23090	similar to hypothetical protein [Cicer arietinum] (GB:CAA10129.1)	7e-34
GmaAffx.51957.1.S1_s_at	2.84561	0.000174355	At3g54680	proteophosphoglycan-related	8e-15
GmaAffx.73517.2.S1_at	2.8287	0.000269309	At3g51640	[AT3G51640, similar to unknown protein [Arabidopsis thaliana] (TAIR:AT3G51650.1); similar to Os11g0113200 [Oryza sativa (japonica cultivar-group)] (GB:NP 001065572.1); similar to Os12g0112600 [Oryza sativa (japonica cultivar-group)] (GB:NP 001065975.1); s	2e-44
GmaAffx.80776.3.S1_at	2.82258	0.000132758	At1g70160	similar to unknown protein [Arabidopsis thaliana] (TAIR:AT5G54870.1); similar to unknown protein [Arabidopsis thaliana] (TAIR:AT4G27020.1); similar to unknown protein [Oryza sativa (japonica cultivar-group)] (GB:BAD53001.1); similar to unknown protein [Or	9e-56
Gma.12827.2.S1_at	2.81662	0.000127191	At4g15730	zinc ion binding	3e-07
GmaAffx.77075.1.S1_at	2.81177	0.000161424	At4g00650	FRI (FRIGIDA)	0.0002
Gma.10423.1.S1_at	2.76954	0.000122885		Hypothetical protein [Medicago truncatula (Barrel medic)]
GmaAffx.52299.1.S1_at	2.76155	0.000323708	At5g12920	expressed protein	8e-19
Gma.10727.1.S1_at	2.7442	0.000298992	At1g04300	similar to meprin and TRAF homology domain-containing protein / MATH domain-containing protein [Arabidopsis thaliana] (TAIR:AT5G43560.2); similar to MATH domain, putative [Medicago truncatula] (GB:ABE87963.1); similar to Os12g0597100 [Oryza sativa (japoni	4e-23
Gma.2910.1.S1_at	2.73934	0.000235842	At4g01290	similar to unknown [Oryza sativa] (GB:AAF00138.1); similar to Os06g0105900 [Oryza sativa (japonica cultivar-group)] (GB:NP 001056560.1)	5e-25
GmaAffx.80385.1.S1_at	2.73821	0.000199659	At4g20010	PTAC9 (PLASTID TRANSCRIPTIONALLY ACTIVE9); single-stranded DNA binding	4e-38
GmaAffx.90159.1.S1_at	2.71127	0.000417391	At1g45688	similar to unknown protein [Arabidopsis thaliana] (TAIR:AT5G42860.1); similar to H0814G11.12 [Oryza sativa (indica cultivar-group)] (GB:CAJ86345.1); similar to CAA30379.1 protein [Oryza sativa] (GB:CAB53482.1)	2e-12
Gma.5800.1.S1_at	2.70377	0.000115426	At1g71780	similar to Os01g0184700 [Oryza sativa (japonica cultivar-group)] (GB:NP 001042235.1); similar to Os01g0715800 [Oryza sativa (japonica cultivar-group)] (GB:NP 001044066.1)	5e-61
Gma.994.1.A1_at	2.70235	0.000853267	At3g08890	similar to unknown protein [Arabidopsis thaliana] (TAIR:AT5G37070.1); similar to Protein of unknown function, DUF538 [Medicago truncatula] (GB:ABE91533.1); contains InterPro domain Protein of unknown function DUF538; (InterPro:IPR007493)	4e-75
GmaAffx.34190.1.S1_at	2.68698	0.000182262	At4g33140	similar to tac7077 [Zea mays] (GB:AAV64220.1); contains domain no description (G3D.3.40.50.1000); contains domain HAD-like (SSF56784)	7e-20
GmaAffx.46198.3.S1_at	2.66665	9.31612e-05	At4g30780	expressed protein	4e-93
GmaAffx.11179.2.S1_s_at	2.66179	0.000168713	At4g13615	four F5 protein-related / 4F5 protein-related	0.004
Gma.2823.2.S1_at	2.65906	9.62477e-05	At1g27385	similar to unnamed protein product [Ostreococcus tauri] (GB:CAL52738.1); similar to Os02g0507400 [Oryza sativa (japonica cultivar-group)] (GB:NP 001046922.1); similar to OSIGBa0148P16.4 [Oryza sativa (indica cultivar-group)] (GB:CAH66570.1); contains Inte	3e-30
Gma.12878.1.S1_at	2.64512	0.000418766	At1g77770	similar to unknown protein [Arabidopsis thaliana] (TAIR:AT4G08460.2); similar to Pm27 [Prunus mume] (GB:BAE48661.1); contains InterPro domain Protein of unknown function DUF1644; (InterPro:IPR012866)	1e-07
GmaAffx.88440.1.S1_at	2.63017	0.000137201		Hypothetical protein OSJNBa0073A18.26-1 [Oryza sativa (japonica cultivar-group)]
GmaAffx.88413.1.S1_at	2.62495	0.000110993	At5g36290	similar to unknown protein [Arabidopsis thaliana] (TAIR:AT1G25520.1); similar to Uncharacterized protein family UPF0016 containing protein, expressed [Oryza sativa (japonica cultivar-group)] (GB:ABG22482.1); similar to Os11g0472500 [Oryza sativa (japonica	2e-20
GmaAffx.53256.1.S1_at	2.62168	0.000826438	At1g27300	similar to Os02g0509600 [Oryza sativa (japonica cultivar-group)] (GB:NP 001046928.1)	3e-20
GmaAffx.69759.1.A1_at	2.61417	0.000217005		Hypothetical protein [Medicago truncatula (Barrel medic)]
GmaAffx.83708.1.S1_at	2.60792	0.000702213	At5g21990	tetratricopeptide repeat (TPR)-containing protein	4e-46
GmaAffx.71484.1.S1_at	2.57538	0.000205687	At5g07910	leucine-rich repeat family protein	9e-49
Gma.2860.2.A1_at	2.55315	0.000249269		DNA binding zinc finger protein [Pisum sativum (Garden pea)]
GmaAffx.80776.1.S1_at	2.55177	0.000152115	At1g70160	similar to unknown protein [Arabidopsis thaliana] (TAIR:AT5G54870.1); similar to unknown protein [Arabidopsis thaliana] (TAIR:AT4G27020.1); similar to unknown protein [Oryza sativa (japonica cultivar-group)] (GB:BAD53001.1); similar to unknown protein [Or	1e-99
Gma.5555.2.S1_a_at	2.53171	0.000646666	At3g24740	similar to unknown protein [Arabidopsis thaliana] (TAIR:AT3G25910.1); similar to Pm27 [Prunus mume] (GB:BAE48661.1); similar to OSIGBa0131J24.4 [Oryza sativa (indica cultivar-group)] (GB:CAH65926.1); similar to OSJNBa0027H09.16 [Oryza sativa (japonica cul	3e-50
Gma.2518.1.S1_a_at	2.49898	8.28592e-05	At5g19070	similar to unknown protein [Arabidopsis thaliana] (TAIR:AT1G03260.1); similar to hypothetical protein Tery 1993 [Trichodesmium erythraeum IMS101] (GB:YP 721717.1); similar to Os07g0655900 [Oryza sativa (japonica cultivar-group)] (GB:NP 001060500.1)	0.0002
GmaAffx.491.1.S1_at	2.47376	0.000775079	At1g51540	similar to kelch repeat-containing protein [Arabidopsis thaliana] (TAIR:AT3G27220.1); similar to hypothetical protein gll3375 [Gloeobacter violaceus PCC 7421] (GB:NP 926321.1); similar to Os08g0128000 [Oryza sativa (japonica cultivar-group)] (GB:NP 001060	3e-25
GmaAffx.78171.3.S1_at	2.46143	0.00020393	At3g24740	similar to unknown protein [Arabidopsis thaliana] (TAIR:AT3G25910.1); similar to Pm27 [Prunus mume] (GB:BAE48661.1); similar to OSIGBa0131J24.4 [Oryza sativa (indica cultivar-group)] (GB:CAH65926.1); similar to OSJNBa0027H09.16 [Oryza sativa (japonica cul	2e-48
GmaAffx.80235.1.S1_at	2.46132	0.000277562	At2g22475	GRAM domain-containing protein / ABA-responsive protein-related	9e-45
Gma.6597.1.S1_at	2.45322	0.00019941	At1g47550	[AT1G47560, similar to unknown protein [Arabidopsis thaliana] (TAIR:AT1G47550.1); similar to roothairless 1 [Zea mays] (GB:AAQ81632.1); similar to roothairless 1, putative, expressed [Oryza sativa (japonica cultivar-group)] (GB:ABF97708.1); similar to roo	3e-05
GmaAffx.92646.1.S1_s_at	2.42866	0.000168838		RING-H2 finger protein ATL3I [Arabidopsis thaliana (Mouse-ear cress)]
Gma.907.2.S1_at	2.41825	0.000425102	At5g49560	similar to unknown protein [Arabidopsis thaliana] (TAIR:AT3G50850.1); similar to hypothetical protein [Neurospora crassa OR74A] (GB:XP 965011.1); similar to conserved hypothetical protein [Neurospora crassa] (GB:CAE76456.1); similar to Os07g0569500 [Oryza	2e-18
GmaAffx.91103.1.S1_at	2.41803	0.000609083	At1g04140	transducin family protein / WD-40 repeat family protein	1e-26
GmaAffx.55369.1.S1_at	2.4176	0.000171972		Hypothetical protein [Medicago truncatula (Barrel medic)]
GmaAffx.72252.1.S1_at	2.39173	0.000136824	At5g51180	similar to unknown protein [Arabidopsis thaliana] (TAIR:AT4G25770.1); similar to Os03g0726800 [Oryza sativa (japonica cultivar-group)] (GB:NP 001051137.1); similar to putative protein [Oryza sativa] (GB:CAC39063.1); similar to Os08g0143700 [Oryza sativa (	2e-08
GmaAffx.42257.3.S1_at	2.38613	0.000537592	At4g12770	[AT4G12770, heat shock protein binding];[AT4G12780, auxilin-related]	0.009
Gma.16752.1.S1_at	2.3802	0.00033703	At1g53190	protein binding / zinc ion binding	5e-46
GmaAffx.644.2.S1_at	2.37615	0.00061609	At2g32980	similar to Os08g0204800 [Oryza sativa (japonica cultivar-group)] (GB:NP 001061229.1); similar to PREDICTED: similar to MGC108135 protein [Strongylocentrotus purpuratus] (GB:XP 787845.1)	2e-07
GmaAffx.61026.1.S1_at	2.37079	0.000776437	At2g42780	[AT2G42780, similar to Os08g0169600 [Oryza sativa (japonica cultivar-group)] (GB:NP 001061087.1); similar to predicted protein [Coprinopsis cinerea okayama7#130] (GB:EAU88783.1); contains InterPro domain RNA polymerase II transcription factor SIII subunit	1e-43
Gma.12250.1.S1_at	2.35224	0.000837866	At1g29800	zinc ion binding	9e-46
GmaAffx.65414.1.S1_at	2.34607	0.000702575	At4g02040	unknown protein	1e-07
Gma.10800.2.S1_at	2.34252	0.000120692		dbj|BAD28041.1| hypothetical protein [Oryza sativa (japonica cul...	5e-07
Gma.9597.2.S1_x_at	2.34034	0.000905646	At3g03740	ATBPM4 (BTB-POZ AND MATH DOMAIN 4); protein binding	5e-07
GmaAffx.10053.1.S1_at	2.32829	0.000185235	At3g61600	ATPOB1 (Arabidopsis thaliana POZ/BTB containing-protein 1); protein binding	5e-94
Gma.2518.3.S1_at	2.32207	0.000108392	At5g19070	similar to unknown protein [Arabidopsis thaliana] (TAIR:AT1G03260.1); similar to hypothetical protein Tery 1993 [Trichodesmium erythraeum IMS101] (GB:YP 721717.1); similar to Os07g0655900 [Oryza sativa (japonica cultivar-group)] (GB:NP 001060500.1)	7e-80
GmaAffx.4245.5.S1_s_at	2.31893	0.000166258	At3g62450	similar to hypothetical protein MtrDRAFT AC140551g45v1 [Medicago truncatula] (GB:ABE91880.1)	2e-07
Gma.16628.1.S1_s_at	2.31835	0.000855968	At1g26300	BSD domain-containing protein	2e-32
Gma.17161.1.S1_at	2.31286	0.0002648	At1g62840	[AT1G62840, similar to unknown protein [Arabidopsis thaliana] (TAIR:AT1G12320.1); similar to Os02g0455400 [Oryza sativa (japonica cultivar-group)] (GB:NP 001046773.1); similar to unknown protein [Oryza sativa (japonica cultivar-group)] (GB:BAD19988.1); co	0.002
GmaAffx.89368.1.A1_s_at	2.31153	0.000165536		dbj|BAD28041.1| hypothetical protein [Oryza sativa (japonica cul...	3e-05
Gma.1361.1.S1_at	2.29549	0.000926812	At5g45410	similar to unknown protein [Arabidopsis thaliana] (TAIR:AT4G25030.2); similar to unknown protein [Oryza sativa (japonica cultivar-group)] (GB:BAD67910.1)	7e-94
Gma.1193.1.S1_at	2.29324	0.000629374	At3g25290	auxin-responsive family protein	6e-27
GmaAffx.60537.1.S1_at	2.29253	0.000995369	At3g51130	Identical to UPF0183 protein At3g51130 [Arabidopsis Thaliana] (GB:Q9SD33;GB:Q94C31); similar to ENSANGP00000005609 [Anopheles gambiae str. PEST] (GB:XP 310381.2); similar to Os06g0714000 [Oryza sativa (japonica cultivar-group)] (GB:NP 001058570.1); contai	2e-37
Gma.3007.1.S1_at	2.28991	0.000488776	At1g34630	similar to unknown protein [Arabidopsis thaliana] (TAIR:AT5G51150.1); similar to Os03g0190900 [Oryza sativa (japonica cultivar-group)] (GB:NP 001049229.1); similar to Acyl-CoA-binding protein (ISS) [Ostreococcus tauri] (GB:CAL54448.1)	4e-78
Gma.4127.1.S1_at	2.27898	0.000175267	At4g30370	zinc finger (C3HC4-type RING finger) family protein	7e-15
GmaAffx.77140.1.S1_at	2.27392	0.000147961	At1g51540	similar to kelch repeat-containing protein [Arabidopsis thaliana] (TAIR:AT3G27220.1); similar to hypothetical protein gll3375 [Gloeobacter violaceus PCC 7421] (GB:NP 926321.1); similar to Os08g0128000 [Oryza sativa (japonica cultivar-group)] (GB:NP 001060	3e-45
GmaAffx.70198.2.S1_x_at	2.26531	0.000636212	At2g19160	expressed protein	7e-07
GmaAffx.88093.1.S1_at	2.26365	0.000196536	At3g51130	Identical to UPF0183 protein At3g51130 [Arabidopsis Thaliana] (GB:Q9SD33;GB:Q94C31); similar to ENSANGP00000005609 [Anopheles gambiae str. PEST] (GB:XP 310381.2); similar to Os06g0714000 [Oryza sativa (japonica cultivar-group)] (GB:NP 001058570.1); contai	1e-151
GmaAffx.72778.1.S1_at	2.23537	0.000373501	At1g29800	zinc ion binding	1e-25
GmaAffx.76529.1.S1_at	2.22455	0.000450591	At4g08540	expressed protein	4e-55
GmaAffx.91513.1.S1_s_at	2.21471	0.000571434		Hypothetical protein F5K20 320 [Arabidopsis thaliana (Mouse-ear cress)]
Gma.10944.1.S1_at	2.2098	0.000439886	At1g78890	similar to unknown protein [Arabidopsis thaliana] (TAIR:AT1G16840.1); similar to Os08g0230000 [Oryza sativa (japonica cultivar-group)] (GB:NP 001061295.1); similar to At1g16840/F17F16.27-related [Medicago truncatula] (GB:ABE84583.1)	2e-10
GmaAffx.62706.1.S1_at	2.20215	0.000819483	At2g38480	integral membrane protein, putative	1e-24
GmaAffx.88413.2.S1_at	2.18858	0.000413801		Hypothetical protein [Medicago truncatula (Barrel medic)]
GmaAffx.81966.1.S1_at	2.18365	0.000871839		dbj|BAC03887.1| unnamed protein product [Homo sapiens]	0.003
GmaAffx.491.2.S1_s_at	2.17988	0.00081979	At1g51540	similar to kelch repeat-containing protein [Arabidopsis thaliana] (TAIR:AT3G27220.1); similar to hypothetical protein gll3375 [Gloeobacter violaceus PCC 7421] (GB:NP 926321.1); similar to Os08g0128000 [Oryza sativa (japonica cultivar-group)] (GB:NP 001060	2e-63
Gma.2462.1.S1_at	2.14275	0.000160673	At1g75180	similar to unknown protein [Arabidopsis thaliana] (TAIR:AT1G19400.2); similar to hypothetical protein [Oryza sativa (japonica cultivar-group)] (GB:AAN65010.1); similar to Os03g0775600 [Oryza sativa (japonica cultivar-group)] (GB:NP 001051432.1); contains	9e-48
GmaAffx.79662.1.S1_at	2.14018	0.000856192	At1g24050	similar to unknown protein [Arabidopsis thaliana] (TAIR:AT1G70220.1); similar to hypothetical protein Afu6g08070 [Asper (GB:XP 750698.1); similar to Os02g0741900 [Oryza sativa (japonica cultivar-group)] (GB:NP 001048085.1); contains domain FAMILY NOT NAME	5e-34
GmaAffx.92824.1.S1_at	2.10942	0.000747335	At1g55340	expressed protein	9e-50
GmaAffx.83771.1.S1_at	2.09626	0.000275252		Ataxin-2, N-terminal [Medicago truncatula (Barrel medic)]
Gma.13104.1.S1_at	2.09488	0.000366088	At4g13270	similar to unknown protein [Arabidopsis thaliana] (TAIR:AT1G52330.1); similar to Os03g0696000 [Oryza sativa (japonica cultivar-group)] (GB:NP 001050978.1); similar to hypothetical protein [Oryza sativa (japonica cultivar-group)] (GB:AAO19373.1)	2e-39
GmaAffx.35843.1.S1_at	2.06867	0.000732516		WD40-like [Medicago truncatula (Barrel medic)]
Gma.16654.1.S1_at	2.05804	0.000646434	At4g17650	aromatic-rich family protein	9e-76
Gma.3249.1.S1_at	2.05403	0.000199157	At4g34100	protein binding / zinc ion binding	2e-95
Gma.15923.1.S1_at	2.0472	0.000885258	At5g62575	similar to unknown protein [Arabidopsis thaliana] (TAIR:AT3G47833.1); similar to Os09g0382500 [Oryza sativa (japonica cultivar-group)] (GB:NP 001063065.1)	5e-22
GmaAffx.81128.1.S1_at	2.04257	0.000790518	At3g59390	similar to expressed protein [Oryza sativa (japonica cultivar-group)] (GB:ABA92588.2); contains domain gb def: Hypothetical protein F25L23 250 (PTHR13481:SF1); contains domain FAMILY NOT NAMED (PTHR13481)	1e-54
Gma.1672.2.S1_at	2.01732	0.000810659	At3g26890	similar to unknown protein [Arabidopsis thaliana] (TAIR:AT5G41110.1); similar to Os09g0509400 [Oryza sativa (japonica cultivar-group)] (GB:NP 001063629.1); similar to Os08g0536100 [Oryza sativa (japonica cultivar-group)] (GB:NP 001062361.1); similar to un	6e-33
Gma.14451.1.S1_at	2.00474	0.000297044	At3g07470	similar to unknown protein [Arabidopsis thaliana] (TAIR:AT3G07460.1); similar to hypothetical protein [Nicotiana tabacum] (GB:CAI84656.1); contains InterPro domain Protein of unknown function DUF538; (InterPro:IPR007493)	3e-40
Gma.14139.1.A1_at	1.99557	0.00016708	At3g50340	similar to unknown protein [Arabidopsis thaliana] (TAIR:AT5G67020.1); similar to unknown protein [Oryza sativa (japonica cultivar-group)] (GB:BAD09363.1)	2e-11
GmaAffx.89735.1.S1_at	1.99116	0.000736828	At4g13615	four F5 protein-related / 4F5 protein-related	2e-05
Gma.4407.1.S1_at	1.98602	0.000679761	At1g70780	similar to unknown protein [Arabidopsis thaliana] (TAIR:AT1G23150.1); similar to putative senescence-associated protein [Pisum sativum] (GB:BAB33412.1)	2e-39
Gma.16654.2.S1_at	1.98477	0.000573444	At4g17650	aromatic-rich family protein	1e-06
GmaAffx.57046.1.S1_at	1.97675	0.000500013	At4g35840	UDP-glucoronosyl/UDP-glucosyl transferase family protein	2e-62
Gma.12327.1.S1_s_at	1.95673	0.000762974	At4g24370	similar to hypothetical protein [Oryza sativa (japonica cultivar-group)] (GB:BAC65001.1); similar to Os08g0151500 [Oryza sativa (japonica cultivar-group)] (GB:NP 001060999.1)	2e-07
Gma.16152.1.S1_at	1.94937	0.000220382	At3g13275	expressed protein	3e-05
GmaAffx.92182.1.S1_s_at	1.94874	0.000364972	At2g42780	[AT2G42780, similar to Os08g0169600 [Oryza sativa (japonica cultivar-group)] (GB:NP 001061087.1); similar to predicted protein [Coprinopsis cinerea okayama7#130] (GB:EAU88783.1); contains InterPro domain RNA polymerase II transcription factor SIII subunit	8e-22
Gma.10659.2.S1_at	1.93991	0.000497104	At2g32910	similar to unknown protein [Arabidopsis thaliana] (TAIR:AT5G61910.3); similar to expressed protein [Oryza sativa (japonica cultivar-group)] (GB:ABA94008.2); similar to expressed protein [Oryza sativa (japonica cultivar-group)] (GB:ABG22502.1); similar to	1e-47
Gma.6844.1.A1_at	1.91561	0.000600008	At5g66810	similar to unknown protein [Arabidopsis thaliana] (TAIR:AT1G61150.6); similar to Hypothetical protein [Oryza sativa (japonica cultivar-group)] (GB:AAM74330.2); similar to Os10g0382300 [Oryza sativa (japonica cultivar-group)] (GB:NP 001064488.1); contains	8e-24
GmaAffx.11530.1.A1_at	1.88998	0.000857029		Hypothetical protein [Medicago truncatula (Barrel medic)]
Gma.9597.1.A1_at	1.86479	0.000310152	At3g03740	ATBPM4 (BTB-POZ AND MATH DOMAIN 4); protein binding	3e-22
GmaAffx.3027.3.S1_at	1.86241	0.000832134	At4g17410	similar to unknown protein [Arabidopsis thaliana] (TAIR:AT5G47430.1); similar to hypothetical protein 31.t00039 [Brassica oleracea] (GB:ABD65123.1); similar to Zinc finger, RING-type; Zinc finger, CCHC-type [Medicago truncatula] (GB:ABE84222.1); similar t	5e-31
Gma.6861.1.S1_at	1.85336	0.000821285	At5g11440	CID5/IPD1 (INCREASED POLYPLOIDY LEVEL IN DARKNESS 1); protein binding	0.007
GmaAffx.43260.1.S1_at	1.84751	0.000877324		Hypothetical protein P0416D03.38-1 [Oryza sativa (japonica cultivar-group)]	0.0005
GmaAffx.1301.108.A1_at	1.8409	0.000297598	At5g14240	similar to Os01g0184800 [Oryza sativa (japonica cultivar-group)] (GB:NP 001042236.1); similar to phosducin-like 3 [Homo sapiens] (GB:NP 076970.1); contains InterPro domain Thioredoxin-like fold; (InterPro:IPR012336); contains InterPro domain Phosducin; (I	3e-16
GmaAffx.91811.1.S1_at	1.81844	0.000364184	At1g70160	similar to unknown protein [Arabidopsis thaliana] (TAIR:AT5G54870.1); similar to unknown protein [Arabidopsis thaliana] (TAIR:AT4G27020.1); similar to unknown protein [Oryza sativa (japonica cultivar-group)] (GB:BAD53001.1); similar to unknown protein [Or	8e-54
GmaAffx.52283.1.A1_at	1.8132	0.000803299		Hypothetical protein [Medicago truncatula (Barrel medic)]	1.1e-25
GmaAffx.3046.1.A1_at	1.81097	0.000462191	At4g04630	similar to unknown protein [Arabidopsis thaliana] (TAIR:AT4G21970.1); similar to Protein of unknown function, DUF584 [Medicago truncatula] (GB:ABE91657.1); contains InterPro domain Protein of unknown function DUF584; (InterPro:IPR007608)	1e-28
GmaAffx.74621.1.S1_at	1.80131	0.000691861	At5g03990	expressed protein	2e-33
Gma.5946.1.S1_at	1.79054	0.000927402	At5g01350	similar to Os04g0508100 [Oryza sativa (japonica cultivar-group)] (GB:NP 001053268.1)	9e-20
GmaAffx.76735.1.S1_at	1.77388	0.000394012		F21H2.1 protein [Arabidopsis thaliana (Mouse-ear cress)]
GmaAffx.93149.1.S1_s_at	1.76247	0.000471143	At5g11680	similar to hypothetical protein TTHERM 00502170 [Tetrahymena thermophila SB210] (GB:XP 001022271.1); similar to Os09g0512900 [Oryza sativa (japonica cultivar-group)] (GB:NP 001063646.1)	2e-81
GmaAffx.40660.1.S1_at	1.7532	0.000429708	At5g11440	CID5/IPD1 (INCREASED POLYPLOIDY LEVEL IN DARKNESS 1); protein binding	1e-20
Gma.10891.2.S1_at	1.73045	0.000285724	At2g25670	similar to unknown protein [Arabidopsis thaliana] (TAIR:AT4G32610.1); similar to Os05g0179800 [Oryza sativa (japonica cultivar-group)] (GB:NP 001054805.1); similar to M355 [Lilium lon (GB:BAC81748.1)	6e-20
GmaAffx.83664.1.S1_at	1.70019	0.00092878	At1g10660	similar to unknown protein [Arabidopsis thaliana] (TAIR:AT5G62960.1); similar to hypothetical protein MtrDRAFT AC124952g40v1 [Medicago truncatula] (GB:ABE93571.1)	9e-55
GmaAffx.69468.1.S1_at	1.68496	0.000350469	At1g10280	expressed protein	2e-81
Gma.3433.1.S1_at	1.6562	0.000437245	At5g59845	gibberellin-regulated family protein	4e-27
GmaAffx.4347.1.S1_at	1.63995	0.0009386		gb|AAO55747.1| YD repeat protein [Pseudomonas syringae pv. tomat...	0.01
Gma.6297.1.S1_at	1.63161	0.000625359	At5g06370	NC domain-containing protein	1e-110
GmaAffx.6124.1.S1_at	1.57737	0.000462385	At3g53010	expressed protein	1e-39
Gma.7070.1.S1_a_at	1.50213	0.000928916		At2g16090/F7H1.11 [Arabidopsis thaliana (Mouse-ear cress)]
GmaAffx.7306.1.S1_at	1.49055	0.000892905		Protein kinase [Medicago truncatula (Barrel medic)]
GmaAffx.90075.1.S1_at	1.48707	0.000851199	At3g18295	similar to unknown protein [Arabidopsis thaliana] (TAIR:AT1G48770.1); similar to Os01g0688600 [Oryza sativa (japonica cultivar-group)] (GB:NP 001043919.1); similar to conserved hypothetical protein [Medicago truncatula] (GB:ABE79894.1); contains InterPro	5e-12
GmaAffx.644.1.S1_at	1.48201	0.000726888	At2g32980	similar to Os08g0204800 [Oryza sativa (japonica cultivar-group)] (GB:NP 001061229.1); similar to PREDICTED: similar to MGC108135 protein [Strongylocentrotus purpuratus] (GB:XP 787845.1)	1e-108
GmaAffx.85914.1.S1_at	1.47907	0.000813827	At3g50340	similar to unknown protein [Arabidopsis thaliana] (TAIR:AT5G67020.1); similar to unknown protein [Oryza sativa (japonica cultivar-group)] (GB:BAD09363.1)	3e-70
GmaAffx.57265.1.S1_s_at	1.42214	0.000586152	At1g04000	similar to unknown protein [Arabidopsis thaliana] (TAIR:AT5G44060.1); similar to Os02g0621600 [Oryza sativa (japonica cultivar-group)] (GB:NP 001047462.1); similar to hypothetical protein LOC Os10g33360 [Oryza sativa (japonica cultivar-group)] (GB:AAP5423	1e-05
GmaAffx.69071.1.S1_at	1.3511	0.000828564	At3g47850	similar to Os05g0220900 [Oryza sativa (japonica cultivar-group)] (GB:NP 001054948.1)	9e-09
GmaAffx.21348.1.S1_s_at	1.33467	0.000883549	At5g58020	similar to unnamed protein product [Ostreococcus tauri] (GB:CAL54721.1); similar to Os06g0183900 [Oryza sativa (japonica cultivar-group)] (GB:NP 001056989.1); contains InterPro domain Protein of unknown function DUF602; (InterPro:IPR006735)	8e-52
GmaAffx.62759.1.A1_s_at	1.32348	0.000885488		Hypothetical protein OSJNBa0057G07.3 [Oryza sativa (japonica cultivar-group)]
Gma.16040.1.S1_at	1.25021	0.000864646	At5g03460	similar to Os02g0823600 [Oryza sativa (japonica cultivar-group)] (GB:NP 001048570.1); similar to F12E4.230-like protein [Hyacinthus orientalis] (GB:AAS20978.1)	2e-16
GmaAffx.35385.1.S1_s_at	1.23721	0.000953966		Zinc finger, RING-type; Seven in absentia protein [Medicago truncatula (Barrel medic)]
a. The matching Arabidopsis gene index number is given based on the best BLASTX match
