# Supplementary material for: Genomic expression profiling of mature soybean (Glycine max) pollen
Source: BMC Plant Biol. 2009 Mar 6;9:25. doi: 10.1186/1471-2229-9-25 (PMC2660330; doi:10.1186/1471-2229-9-25)
Supplement: Additional file 2 — Transcripts identified to be down-regulated in the soybean mature pollen in comparison to sporophytic tissues. The spreadsheet contains all the transcripts that are identified to be down-regulated in the soybean mature pollen in comparison to sporophytic tissues [file 1471-2229-9-25-S2.xls]

## Sheet: Sheet1
Additional file 2. Transcripts identified to be down-regulated in the soybean pollen in comparison to the sporophytic tissues
Affymetrix Probe ID	Log2 Ratio	p-value	AGI	Annotation	E-value (BLASTX match)
Cell Growth & Division
Gma.1778.1.S1_at	-6.77238	6.86249e-05	AT3G12610	DRT100 (DNA-DAMAGE REPAIR/TOLERATION 100); protein binding	1e-126
GmaAffx.1301.88.S1_s_at	-6.14209	1.95957e-05	AT2G03680	SPR1 (SPIRAL1)	3e-21
Gma.2168.1.S1_at	-5.87733	7.2063e-05	AT1G65260	PTAC4 (PLASTID TRANSCRIPTIONALLY ACTIVE4)	5e-66
Gma.2911.1.S1_at	-5.25802	0.000232001	AT5G56950	NAP1;3 (NUCLEOSOME ASSEMBLY PROTEIN1;3); DNA binding	1e-106
Gma.16539.1.S1_at	-5.25462	2.23714e-05	AT3G24430	HCF101 (HIGH-CHLOROPHYLL-FLUORESCENCE 101); ATP binding	1e-80
Gma.6951.1.S1_at	-5.16474	0.00010999	AT1G15340	MBD10 (methyl-CpG-binding domain 10); DNA binding	1e-43
GmaAffx.74863.1.S1_s_at	-5.14223	6.17004e-05	AT5G56950	NAP1;3 (NUCLEOSOME ASSEMBLY PROTEIN1;3); DNA binding	5e-49
GmaAffx.1301.45.S1_at	-4.82886	0.000120908		Putative centromere/microtubule binding protein [Oryza sativa (japonica cultivar-group)]
GmaAffx.79294.1.S1_at	-4.82299	8.92665e-05	AT3G22790	kinase interacting family protein	3e-44
Gma.10460.1.S1_s_at	-4.73362	0.000219002	AT1G69390	ATMINE1 (ARABIDOPSIS HOMOLOGUE OF BACTERIAL MINE 1); protein binding	2e-66
GmaAffx.77647.1.S1_at	-4.6712	0.000427217	AT5G46580	pentatricopeptide (PPR) repeat-containing protein	3e-59
Gma.15151.2.A1_s_at	-4.65136	2.84564e-05	AT3G27280	ATPHB4 (PROHIBITIN 4)	7e-18
Gma.6997.1.S1_at	-4.63675	3.10493e-05	AT5G62390	ATBAG7 (ARABIDOPSIS THALIANA BCL-2-ASSOCIATED ATHANOGENE 7); calmodulin binding	2e-73
Gma.17588.3.S1_x_at	-4.6323	7.40704e-05	AT1G15750	TPL/WSIP1 (WUS-INTERACTING PROTEIN 1); protein binding	0
Gma.6648.1.S1_at	-4.62096	0.000229034	AT2G34040	apoptosis inhibitory 5 (API5) family protein	1e-138
Gma.7835.1.S1_at	-4.58843	0.000109945	AT1G03080	kinase interacting family protein	1e-18
Gma.437.1.S1_s_at	-4.51904	6.67091e-05	AT4G29350	PFN2/PRF2/PRO2 (PROFILIN 2); actin binding / protein binding	3e-44
Gma.172.1.S1_at	-4.47455	0.000849289	AT5G10810	ATER (Arabidopsis thaliana enhancer of rudimentary homologue)	2e-41
GmaAffx.37677.1.S1_at	-4.44123	0.000192416	AT1G49650	cell death associated protein-related	8e-09
Gma.8681.1.S1_at	-4.43377	3.39908e-05	AT3G04340	EMB2458 (EMBRYO DEFECTIVE 2458); ATPase	1e-11
GmaAffx.82451.1.S1_at	-4.36402	6.989e-05	AT5G07220	ATBAG3 (ARABIDOPSIS THALIANA BCL-2-ASSOCIATED ATHANOGENE 3); protein binding	8e-63
Gma.13118.1.S1_at	-4.32232	0.000135337	AT3G48750	CDC2/CDC2A/CDC2AAT/CDK2/CDKA;1 (CELL DIVISION CONTROL 2); cyclin-dependent protein kinase/ kinase/ protein binding	1e-141
Gma.15769.1.A1_s_at	-4.31322	3.39908e-05		DNA topoisomerase II [Medicago truncatula (Barrel medic)]
Gma.13402.1.A1_at	-4.26404	0.000110993	AT3G13210;AT5G45990	[AT3G13210, crooked neck protein, putative / cell cycle protein, putative];[AT5G45990, crooked neck protein, putative / cell cycle protein, putative]	3e-07
Gma.17482.1.S1_at	-4.13989	0.000222954	AT1G17130	cell cycle control protein-related	0.0005
Gma.6102.3.S1_s_at	-4.11881	3.18375e-05	AT2G19520;AT4G29730	[AT2G19520, FVE (FVE)];[AT4G29730, NFC5 (NUCLEOSOME/CHROMATIN ASSEMBLY FACTOR GROUP C 5)]	1e-121
GmaAffx.46298.1.S1_at	-4.09585	4.82596e-05	AT5G19530	ACL5 (ACAULIS 5)	3e-50
Gma.7425.1.S1_at	-4.06271	4.4037e-05	AT3G19720	ARC5 (ACCUMULATION AND REPLICATION OF CHLOROPLAST 5); GTP binding / GTPase	1e-124
Gma.12568.1.A1_at	-4.02683	6.7029e-05	AT5G44635	minichromosome maintenance family protein / MCM family protein	0.006
Gma.4013.1.S1_at	-4.01475	9.99957e-05	AT5G03340	(Cell division control protein 48 homolog E); ATPase	0
Gma.8674.2.A1_at	-4.00378	0.000540883	AT2G21280	GC1 (GIANT CHLOROPLAST 1); catalytic/ coenzyme binding	2e-85
Gma.12082.1.S1_at	-3.99628	0.000491445	AT2G35880	similar to unknown protein [Arabidopsis thaliana] (TAIR:AT4G32330.1); similar to putative BRI1-KD interacting protein [Oryza sativa (japonica cultivar-group)] (GB:BAD15848.1); similar to Os02g0200800 [Oryza sativa (japonica cultivar-group)] (GB:NP 0010462	3e-40
Gma.2212.1.S1_a_at	-3.96853	0.000105664	AT5G56750	Ndr family protein	2e-20
Gma.17909.1.S1_at	-3.95131	0.000553404	AT3G63120	CYCP1;1 (cyclin p1;1); cyclin-dependent protein kinase	7e-48
Gma.7801.1.S1_at	-3.92173	0.000691754	AT3G48750	CDC2/CDC2A/CDC2AAT/CDK2/CDKA;1 (CELL DIVISION CONTROL 2); cyclin-dependent protein kinase/ kinase/ protein binding	1e-134
Gma.8674.1.A1_a_at	-3.9141	0.000229246	AT2G21280	GC1 (GIANT CHLOROPLAST 1); catalytic/ coenzyme binding	1e-32
Gma.4218.2.S1_a_at	-3.89569	0.000499757	AT3G23090	similar to WDL1 (WVD2-LIKE 1) [Arabidopsis thaliana] (TAIR:AT3G04630.3); similar to seed specific protein Bn15D14A [Brassica napus] (GB:AAP37969.1); contains InterPro domain Targeting for Xklp2; (InterPro:IPR009675)	3e-56
Gma.6474.1.A1_s_at	-3.85996	0.000176265	AT2G34690	ACD11 (ACCELERATED CELL DEATH 11)	3e-30
GmaAffx.88691.1.S1_s_at	-3.83114	0.000151966	AT3G44735	PSK1 (PHYTOSULFOKINE 3 PRECURSOR); growth factor	6e-12
Gma.519.1.A1_at	-3.83026	0.000151859	AT3G19650	cyclin-related	4e-08
GmaAffx.60821.1.A1_at	-3.81107	8.8407e-05	AT5G55280	FTSZ1-1 (FtsZ1-1); structural molecule	4e-53
GmaAffx.1854.1.A1_at	-3.80732	0.000118484	AT5G59800	MBD7 (methyl-CpG-binding domain 7); DNA binding	0.005
Gma.1422.1.S1_at	-3.78709	5.73708e-05	AT3G27280	ATPHB4 (PROHIBITIN 4)	1e-23
Gma.9274.1.S1_at	-3.78447	0.00044923	AT5G03340	(Cell division control protein 48 homolog E); ATPase	5e-20
Gma.6940.1.A1_at	-3.73405	0.000330065	AT3G51140	similar to CDF1 (CELL GROWTH DEFECT FACTOR 1), heat shock protein binding [Arabidopsis thaliana] (TAIR:AT5G23040.2); similar to Expressed protein, putative [Medicago truncatula] (GB:ABE85109.1); similar to Os03g0255200 [Oryza sativa (japonica cultivar-gro	2e-53
GmaAffx.63355.1.S1_at	-3.70941	0.000161148	AT4G02570	ATCUL1 (CULLIN 1)	3e-96
Gma.5155.1.A1_at	-3.70616	0.000528083	AT3G12710	methyladenine glycosylase family protein	2e-11
Gma.2911.1.S1_x_at	-3.67855	0.00093842	AT5G56950	NAP1;3 (NUCLEOSOME ASSEMBLY PROTEIN1;3); DNA binding	1e-106
Gma.9281.1.S1_at	-3.65953	0.000173635	AT2G26280	CID7; ATP binding / damaged DNA binding	1e-137
Gma.8681.2.S1_at	-3.62282	6.8133e-05	AT3G04340	EMB2458 (EMBRYO DEFECTIVE 2458); ATPase	9e-61
Gma.4907.1.A1_at	-3.61616	0.000128396	AT4G11060	nicotinamide-nucleotide adenylyltransferase, putative / NAD(+) pyrophosphorylase, putative	7e-19
Gma.16317.1.A1_at	-3.59273	0.00040882		ATP-dependent DNA helicase RECG-like [Oryza sativa (japonica cultivar-group)]
Gma.2168.2.S1_at	-3.56144	0.000185597	AT1G65260	PTAC4 (PLASTID TRANSCRIPTIONALLY ACTIVE4)	4e-31
Gma.9505.1.S1_at	-3.52649	0.000269218	AT5G63190	MA3 domain-containing protein	1e-105
GmaAffx.50239.1.A1_at	-3.51632	4.91391e-05	AT2G16440	DNA replication licensing factor, putative	3e-25
Gma.5287.1.S1_at	-3.50134	0.000230146	AT3G48390	MA3 domain-containing protein	3e-62
Gma.6820.1.S1_at	-3.48962	0.000632256	AT1G03860	ATPHB2 (PROHIBITIN 2)	2e-71
Gma.9609.1.S1_at	-3.47082	4.73017e-05	AT2G21790	R1/RIBONUCLEOTIDE REDUCTASE, REDUCTASE PROTEIN R1; ribonucleoside-diphosphate reductase	0
Gma.12780.1.A1_at	-3.46003	0.00011723	AT5G56750	Ndr family protein	2e-20
Gma.2911.1.S1_a_at	-3.45603	0.000447326	AT5G56950	NAP1;3 (NUCLEOSOME ASSEMBLY PROTEIN1;3); DNA binding	1e-106
Gma.6467.2.A1_at	-3.4499	0.000102013	AT5G58230	MSI1 (MULTICOPY SUPRESSOR OF IRA1)	2e-31
Gma.13055.1.A1_at	-3.44926	0.000295702	AT2G37020	translin family protein	5e-57
Gma.6648.2.S1_a_at	-3.40925	0.000401953	AT2G34040	apoptosis inhibitory 5 (API5) family protein	3e-44
Gma.395.1.S1_x_at	-3.37013	0.000981734	AT5G43070	WPP1 (WPP domain protein 1)	3e-23
GmaAffx.64384.1.S1_at	-3.28885	9.83988e-05		Putative tRNA-guanine transglycosylase [Oryza sativa (Rice)]	0
GmaAffx.4882.2.S1_at	-3.2737	0.000180494	AT1G74560	NRP1 (NAP1-RELATED PROTEIN 1); DNA binding / chromatin binding / histone binding	2e-52
Gma.8866.1.S1_at	-3.26372	7.63255e-05	AT5G27740	nucleoside-triphosphatase/ nucleotide binding	6e-87
GmaAffx.51380.1.S1_s_at	-3.25248	0.000128916	AT4G34090	similar to unknown protein [Arabidopsis thaliana] (TAIR:AT2G23370.1); similar to Hypothetical protein [Oryza sativa (japonica cultivar-group)] (GB:AAN61482.1); similar to Os03g0109700 [Oryza sativa (japonica cultivar-group)] (GB:NP 001048710.1); contains	4e-43
Gma.7215.1.S1_at	-3.24963	0.000916155	AT3G16290	EMB2083 (EMBRYO DEFECTIVE 2083); ATPase/ metallopeptidase	4e-92
Gma.6461.1.S1_at	-3.22849	0.000451828	AT2G27170	TTN7 (TITAN7); ATP binding	1e-116
GmaAffx.76309.1.S1_at	-3.21098	0.000158211	AT5G67100	DNA-directed DNA polymerase alpha catalytic subunit, putative	1e-54
Gma.12040.1.S1_a_at	-3.20567	0.000726939	AT4G39870	similar to unknown protein [Arabidopsis thaliana] (TAIR:AT2G05590.2); similar to Os06g0221100 [Oryza sativa (japonica cultivar-group)] (GB:NP 001057175.1); similar to Os02g0754000 [Oryza sativa (japonica cultivar-group)] (GB:NP 001048151.1); similar to TL	1e-17
Gma.2280.1.S1_at	-3.20045	0.000310904	AT1G17130	cell cycle control protein-related	6e-19
Gma.11296.1.S1_at	-3.18767	4.35328e-05	AT2G07690	minichromosome maintenance family protein / MCM family protein	1e-133
Gma.12691.1.A1_at	-3.18668	0.000416137	AT1G50840	POLGAMMA2 (polymerase gamma 2); DNA binding / DNA-directed DNA polymerase	2e-17
Gma.9320.1.A1_at	-3.17043	0.000935792	AT1G47720	OSB1 (ORGANELLAR SINGLE-STRANDED); single-stranded DNA binding	3e-17
GmaAffx.81135.1.S1_at	-3.16947	0.000433197	AT4G18820	ATP binding / DNA-directed DNA polymerase/ nucleoside-triphosphatase/ nucleotide binding	1e-30
GmaAffx.53489.1.A1_at	-3.16264	0.000800175	AT5G64420	DNA polymerase V family	6e-07
Gma.12368.1.S1_at	-3.16225	0.000474417	AT3G52750	FTSZ2-2 (FtsZ2-2); structural molecule	1e-117
Gma.1196.1.S1_at	-3.15155	6.80838e-05	AT3G15790	MBD11 (methyl-CpG-binding domain 11); DNA binding	5e-15
Gma.8499.1.S1_at	-3.1293	7.2996e-05	AT5G43070	WPP1 (WPP domain protein 1)	6e-26
Gma.5206.1.A1_at	-3.11425	0.000366088	AT5G08420	similar to NAP57 (ARABIDOPSIS THALIANA HOMOLOGUE OF NAP57) [Arabidopsis thaliana] (TAIR:AT3G57150.1); similar to rev protein (42.9 kD)-like [Oryza sativa (japonica cultivar-group)] (GB:BAD82278.1); similar to Os10g0452800 [Oryza sativa (japonica cultivar-	3e-09
Gma.14037.1.A1_at	-3.10763	0.000429916	AT5G41770	crooked neck protein, putative / cell cycle protein, putative	9e-37
Gma.10303.1.S1_at	-3.08181	0.000312675	AT5G01230	FtsJ-like methyltransferase family protein	4e-34
Gma.12692.1.A1_at	-3.06984	0.000340454		DNA polymerase alpha subunit IV (Primase)-like protein [Arabidopsis thaliana (Mouse-ear cress)]
GmaAffx.84367.1.S1_at	-3.068	0.000907867	AT3G44880	ACD1 (ACCELERATED CELL DEATH 1, PHEOPHORBIDE A OXYGENASE)	0
GmaAffx.88692.1.S1_s_at	-3.06144	0.000313241	AT3G44735	PSK1 (PHYTOSULFOKINE 3 PRECURSOR); growth factor	1e-06
Gma.13091.2.S1_a_at	-3.05486	0.000287581	AT4G25910	NFU3 (NFU domain protein 3)	1e-16
Gma.13544.1.S1_at	-3.03434	0.000705694	AT3G50070	CYCD3;3 (CYCLIN D3;3); cyclin-dependent protein kinase	6e-58
GmaAffx.10143.3.S1_at	-2.99966	0.000369084	AT5G26850	similar to cyclin-related [Arabidopsis thaliana] (TAIR:AT2G41830.1); similar to Os03g0308200 [Oryza sativa (japonica cultivar-group)] (GB:NP 001049903.1); similar to cyclin, putative, expressed [Oryza sativa (japonica cultivar-group)] (GB:ABF95548.1); con	2e-33
Gma.10482.2.S1_a_at	-2.98663	0.000596188	AT4G02060	PRL (PROLIFERA); ATP binding / DNA binding / DNA-dependent ATPase	1e-113
Gma.4397.1.S1_at	-2.8496	0.000459611	AT1G80490	TPR1 (TOPLESS-RELATED 1)	1e-95
Gma.10644.1.S1_at	-2.82015	0.000315625	AT1G79650	RAD23; damaged DNA binding	1e-55
GmaAffx.90790.1.S1_s_at	-2.81848	7.7096e-05	AT5G63190	MA3 domain-containing protein	2e-47
Gma.7311.1.A1_at	-2.80737	0.000295419	AT1G21690	EMB1968 (EMBRYO DEFECTIVE 1968); ATPase	2e-25
GmaAffx.47099.1.A1_at	-2.7879	9.91945e-05	AT5G26680	endonuclease, putative	3e-29
GmaAffx.72045.1.S1_at	-2.78601	0.000357424	AT3G52750	FTSZ2-2 (FtsZ2-2); structural molecule	8e-74
GmaAffx.43553.1.S1_at	-2.75356	0.000348389	AT3G10690	DNA gyrase subunit A family protein	1e-26
GmaAffx.29662.1.S1_at	-2.747	0.000613854		DNA-directed RNA polymerase II subunit-like protein [Arabidopsis thaliana (Mouse-ear cress)]
Gma.7007.1.A1_at	-2.7466	0.0003331	AT3G20780	ATTOP6B (BRASSINOSTEROID INSENSITIVE 3, ROOT HAIRLESS 3)	1e-105
GmaAffx.17475.1.A1_at	-2.73958	0.000492964	AT2G31270	ATCDT1A/CDT1/CDT1A (ARABIDOPSIS HOMOLOG OF YEAST CDT1 A); cyclin-dependent protein kinase/ protein binding	0.009
Gma.3885.1.A1_at	-2.72547	0.000325323	AT1G65020	similar to NERD [Medicago truncatula] (GB:ABE94711.1); contains InterPro domain NERD; (InterPro:IPR011528)	3e-59
Gma.3025.1.S1_at	-2.71849	0.000288836	AT5G47540	Mo25 family protein	1e-157
Gma.6467.1.S1_at	-2.71824	0.000319667	AT5G58230	MSI1 (MULTICOPY SUPRESSOR OF IRA1)	0
Gma.17981.1.S1_at	-2.71206	0.000461746	AT1G75750	GASA1 (GAST1 PROTEIN HOMOLOG 1)	2e-28
GmaAffx.29710.1.S1_at	-2.70178	8.63644e-05	AT5G38470	DNA repair protein RAD23, putative	3e-80
Gma.17633.1.A1_at	-2.68665	0.000564323	AT3G11450	DNAJ heat shock N-terminal domain-containing protein / cell division protein-related	8e-51
GmaAffx.90802.1.S1_s_at	-2.63455	0.000473904	AT4G34090	similar to unknown protein [Arabidopsis thaliana] (TAIR:AT2G23370.1); similar to Hypothetical protein [Oryza sativa (japonica cultivar-group)] (GB:AAN61482.1); similar to Os03g0109700 [Oryza sativa (japonica cultivar-group)] (GB:NP 001048710.1); contains	5e-62
GmaAffx.83845.1.S1_at	-2.63017	0.000159708	AT1G03860	ATPHB2 (PROHIBITIN 2)	2e-37
GmaAffx.90990.1.S1_at	-2.61985	8.44489e-05	AT5G11790	Ndr family protein	1e-100
GmaAffx.82033.1.S1_at	-2.6169	0.000613269	AT1G53710	protein serine/threonine phosphatase	1e-30
GmaAffx.34560.1.S1_at	-2.61631	0.000716508	AT4G35050	MSI3 (NUCLEOSOME/CHROMATIN ASSEMBLY FACTOR GROUP C 3)	1e-67
Gma.13091.1.A1_at	-2.61308	0.00034195	AT4G25910	NFU3 (NFU domain protein 3)	5e-49
GmaAffx.51380.1.S1_at	-2.59382	0.000576999	AT4G34090	similar to unknown protein [Arabidopsis thaliana] (TAIR:AT2G23370.1); similar to Hypothetical protein [Oryza sativa (japonica cultivar-group)] (GB:AAN61482.1); similar to Os03g0109700 [Oryza sativa (japonica cultivar-group)] (GB:NP 001048710.1); contains	4e-43
GmaAffx.44330.1.S1_at	-2.54988	0.000519259	AT3G48150	APC8 (anaphase-promoting complex/cyclosome 8); binding	3e-18
GmaAffx.23577.1.S1_at	-2.53653	0.000630741	AT5G50340	ATP binding / ATP-dependent peptidase/ damaged DNA binding / nucleoside-triphosphatase/ nucleotide binding / serine-type endopeptidase	6e-22
GmaAffx.41781.1.A1_at	-2.52634	0.000202601	AT5G22330	ATTIP49A/RIN1 (RESISTANCE TO PSEUDOMONAS SYRINGAE PV MACULICOLA INTERACTOR 1); ATP binding / DNA helicase/ nucleoside-triphosphatase/ nucleotide binding	3e-81
Gma.15119.1.A1_at	-2.5181	0.00033387	AT3G16310	mitotic phosphoprotein N' end (MPPN) family protein	3e-51
Gma.4907.2.S1_at	-2.47461	0.000985491	AT4G11060	single-strand-binding family protein	3e-38
GmaAffx.79016.1.S1_s_at	-2.44676	0.000334627	AT2G46520	cellular apoptosis susceptibility protein, putative / importin-alpha re-exporter, putative	2e-33
Gma.2848.1.S1_at	-2.4215	0.000310152	AT3G27060	TSO2 (TSO2); ribonucleoside-diphosphate reductase	1e-156
GmaAffx.92755.1.S1_s_at	-2.41649	0.000826524	AT5G67240	exonuclease	2e-10
Gma.4921.2.A1_at	-2.38908	0.000489697	AT3G54670	TTN8 (TITAN8); ATP binding	5e-14
Gma.8674.1.A1_at	-2.3826	0.000298656	AT2G21280	GC1 (GIANT CHLOROPLAST 1); catalytic/ coenzyme binding	1e-32
GmaAffx.39814.1.S1_at	-2.36712	0.000595925	AT5G61000	replication protein, putative	2e-40
Gma.12758.1.S1_at	-2.33547	0.000673487	AT4G01940	NFU1 (NFU domain protein 1)	2e-46
GmaAffx.10067.1.S1_at	-2.32347	0.000456403	AT5G04470	SIM; SIAMESE	1e-05
GmaAffx.27651.1.S1_at	-2.31777	0.00069189	AT5G02820	RHL2 (ROOT HAIRLESS 2); ATP binding / DNA binding / DNA topoisomerase (ATP-hydrolyzing)	3e-14
Gma.15151.2.A1_at	-2.31139	0.00016934	AT3G27280	ATPHB4 (PROHIBITIN 4)	7e-18
Gma.12710.1.A1_at	-2.3088	0.000222344	AT5G61000	replication protein, putative	2e-12
Gma.15576.1.A1_at	-2.27997	0.000226644	AT1G26840	ATORC6/ORC6 (Origin recognition complex protein 6); DNA binding	4e-08
GmaAffx.86178.1.S1_at	-2.2549	0.000691201	AT5G67630	DNA helicase, putative	4e-83
Gma.5870.1.S1_at	-2.22911	0.000291639		Cyclin-like F-box; Serine/threonine protein phosphatase, BSU1 [Medicago truncatula (Barrel medic)]
Gma.7945.1.S1_at	-2.2046	0.000866028	AT5G16040	regulator of chromosome condensation (RCC1) family protein	3e-85
GmaAffx.59641.1.S1_at	-2.19916	0.000625359		Cyclin-like F-box [Medicago truncatula (Barrel medic)]
GmaAffx.30041.1.S1_at	-2.18986	0.000274868		Cyclin-like F-box; Serine/threonine protein phosphatase, BSU1 [Medicago truncatula (Barrel medic)]
GmaAffx.25049.1.A1_at	-2.15078	0.000783788	AT2G36985	ROT4 (ROTUNDIFOLIA4)	0.007
GmaAffx.50765.1.S1_s_at	-2.02442	0.000660795	AT1G15340	MBD10 (methyl-CpG-binding domain 10); DNA binding	2e-28
Gma.14945.1.S1_at	-1.99993	0.000289703		Cell division cycle protein 48 homolog [Glycine max (Soybean)]
Gma.6815.1.S1_at	-1.99571	0.000937523	AT5G55310	TOP1alpha (TOPOISOMERASE I)	0
Gma.7805.1.A1_at	-1.94383	0.000484549		Cyclin-like F-box [Medicago truncatula (Barrel medic)]
GmaAffx.63608.1.S1_at	-1.94158	0.000744382	AT1G03360	ATRRP4; exonuclease	6e-84
Gma.7568.1.A1_at	-1.94131	0.000237176	AT1G77470	replication factor C 36 kDA, putative	2e-57
Gma.15130.1.S1_at	-1.87919	0.000347351	AT2G19770	PRF5 (PROFILIN5); actin binding / actin monomer binding	2e-49
Gma.10755.1.S1_at	-1.79118	0.000500136	AT2G18290	anaphase-promoting complex, subunit 10 family / APC10 family	1e-92
GmaAffx.84241.1.S1_at	-1.67958	0.000531113	AT3G51140	similar to CDF1 (CELL GROWTH DEFECT FACTOR 1), heat shock protein binding [Arabidopsis thaliana] (TAIR:AT5G23040.2); similar to Expressed protein, putative [Medicago truncatula] (GB:ABE85109.1); similar to Os03g0255200 [Oryza sativa (japonica cultivar-gro	4e-12
GmaAffx.17270.1.A1_at	-1.64199	0.000645259		DNA mismatch repair protein [Petunia hybrida (Petunia)]
GmaAffx.87007.1.S1_at	-1.51645	0.00064242	AT3G54670	TTN8 (TITAN8); ATP binding	2e-62
GmaAffx.81702.1.S1_at	-1.48393	0.000565791	AT2G37020	translin family protein	4e-28
GmaAffx.72251.1.S1_at	-1.30708	0.000969073	AT2G24490	ATRPA2/ROR1/RPA2 (REPLICON PROTEIN A); protein binding	1e-39
Cell Structure
Gma.16515.2.S1_a_at	-8.59055	4.59374e-05	AT1G26560	glycosyl hydrolase family 1 protein	8e-26
Gma.15543.1.S1_s_at	-8.51313	2.47761e-05		Extensin precusor [Arabidopsis thaliana (Mouse-ear cress)]	0
Gma.1527.1.S1_a_at	-7.67692	4.92737e-05	AT5G58490	cinnamoyl-CoA reductase family	1e-124
Gma.5785.1.S1_at	-6.78746	5.14663e-05	AT1G64390	endo-1,4-beta-glucanase, putative / cellulase, putative	0
Gma.1527.2.S1_at	-6.60748	0.000122646	AT5G58490	cinnamoyl-CoA reductase family	2e-98
Gma.2659.1.S1_at	-6.55545	5.25288e-05	AT1G11430	plastid developmental protein DAG, putative	2e-59
GmaAffx.90181.1.S1_at	-6.27512	2.21371e-05	AT5G09810	ACT7 (actin 7)	4e-55
Gma.5744.1.S1_at	-6.20364	5.92608e-05	AT4G22010	SKS4 (SKU5 Similar 4); copper ion binding / oxidoreductase	1e-149
Gma.4424.1.S1_at	-6.17972	0.000179007	AT1G11840	ATGLX1 (GLYOXALASE I HOMOLOG); lactoylglutathione lyase	1e-130
Gma.4682.1.S1_at	-6.15894	1.72793e-05	AT1G52740	histone H2A, putative	1e-56
GmaAffx.88982.1.A1_s_at	-6.14829	1.67076e-05	AT4G24010	ATCSLG1 (Cellulose synthase-like G1); transferase/ transferase, transferring glycosyl groups	2e-24
GmaAffx.85168.1.S1_at	-6.02382	3.9171e-05	AT4G12420	SKU5 (skewed 5); copper ion binding	8e-94
Gma.10779.1.S1_a_at	-5.92446	3.168e-05	AT5G66920	SKS17 (SKU5 Similar 17); copper ion binding / oxidoreductase	0
Gma.10796.1.S1_a_at	-5.81831	3.02413e-05	AT5G05170	CESA3 (CELLULASE SYNTHASE 3); cellulose synthase/ transferase, transferring glycosyl groups	9e-26
Gma.5672.8.S1_at	-5.80095	0.000241344		Extensin precusor [Arabidopsis thaliana (Mouse-ear cress)]	0
Gma.5584.2.S1_s_at	-5.79953	0.000156553		Extensin precusor [Arabidopsis thaliana (Mouse-ear cress)]	0
Gma.16107.1.S1_at	-5.79446	3.716e-05	AT1G23760	JP630; polygalacturonase	3e-70
GmaAffx.93073.1.S1_s_at	-5.78493	0.000227248	AT3G57270	BG1 (BETA-1,3-GLUCANASE 1); hydrolase, hydrolyzing O-glycosyl compounds	1e-106
Gma.10997.1.S1_at	-5.76631	0.000119412	AT1G18650	glycosyl hydrolase family protein 17	5e-37
Gma.2307.1.S1_at	-5.71662	2.42423e-05	AT1G76160	SKS5 (SKU5 Similar 5); copper ion binding / oxidoreductase	0
Gma.1458.1.S1_at	-5.71614	6.62717e-05	AT1G76160	SKS5 (SKU5 Similar 5); copper ion binding / oxidoreductase	0
Gma.2475.1.S1_at	-5.70127	0.000180586	AT1G49750	leucine-rich repeat family protein	4e-76
GmaAffx.91087.1.S1_s_at	-5.66137	0.000244575	AT4G11050	endo-1,4-beta-glucanase, putative / cellulase, putative	1e-22
Gma.2801.1.S1_at	-5.65822	0.000315299	AT3G18080	glycosyl hydrolase family 1 protein	0
Gma.3308.1.S1_at	-5.64415	5.33266e-05	AT4G23500	glycoside hydrolase family 28 protein / polygalacturonase (pectinase) family protein	1e-165
Gma.1034.4.S1_s_at	-5.61	3.65059e-05	AT4G34050	caffeoyl-CoA 3-O-methyltransferase, putative	2e-98
Gma.15979.1.A1_at	-5.59033	0.000243355	AT4G23500	glycoside hydrolase family 28 protein / polygalacturonase (pectinase) family protein	1e-14
GmaAffx.92786.1.S1_s_at	-5.58603	4.2608e-05	AT4G18030	dehydration-responsive family protein	1e-106
Gma.1527.1.S1_x_at	-5.57642	0.000151832	AT5G58490	cinnamoyl-CoA reductase family	1e-124
GmaAffx.90019.1.S1_at	-5.53035	0.00012674	AT1G11430	plastid developmental protein DAG, putative	5e-54
Gma.3716.1.S1_at	-5.49667	0.000195598	AT5G64030	dehydration-responsive protein-related	0
Gma.16587.1.S1_x_at	-5.49195	4.35328e-05	AT5G49720	KOR1 (KORRIGAN); hydrolase, hydrolyzing O-glycosyl compounds	0
Gma.8371.1.S1_at	-5.47283	2.63646e-05	AT2G16230	glycosyl hydrolase family 17 protein	1e-144
Gma.10775.2.S1_s_at	-5.46523	9.99292e-05	AT1G26770	ATEXPA10 (ARABIDOPSIS THALIANA EXPANSIN A10)	6e-41
Gma.5605.1.S1_at	-5.46169	2.48566e-05	AT5G60920	COB (COBRA)	1e-119
Gma.15760.1.S1_at	-5.46058	5.06e-05	AT5G65360	histone H3	1e-70
Gma.7406.1.S1_at	-5.44499	2.21371e-05	AT5G14700	cinnamoyl-CoA reductase-related	4e-90
GmaAffx.92838.1.S1_s_at	-5.36181	4.24359e-05		Extensin precusor [Arabidopsis thaliana (Mouse-ear cress)]	0
Gma.11314.1.S1_at	-5.3371	5.16105e-05	AT5G05170	CESA3 (CELLULASE SYNTHASE 3); cellulose synthase/ transferase, transferring glycosyl groups	4e-61
Gma.2224.2.A1_s_at	-5.33404	4.29923e-05	AT5G44340	TUB4 (tubulin beta-4 chain)	1e-15
Gma.7587.1.S1_at	-5.32559	0.000114838	AT4G23820	glycoside hydrolase family 28 protein / polygalacturonase (pectinase) family protein	1e-114
Gma.12193.2.S1_a_at	-5.27127	0.000435624	AT1G68060	ATMAP70-1 (MICROTUBULE-ASSOCIATED PROTEINS 70-1); microtubule binding	1e-106
Gma.15979.2.S1_at	-5.26632	0.000732377	AT3G61490	glycoside hydrolase family 28 protein / polygalacturonase (pectinase) family protein	0
GmaAffx.90617.1.S1_s_at	-5.25469	0.00044253	AT2G44480	glycosyl hydrolase family 1 protein	2e-56
Gma.7836.1.A1_at	-5.17242	3.85729e-05	AT2G03210	FUT2 (fucosyltransferase 2); fucosyltransferase/ transferase, transferring glycosyl groups	6e-23
Gma.10707.1.S1_at	-5.15782	0.000110819	AT5G02560	histone H2A, putative	1e-40
GmaAffx.9048.1.A1_at	-5.13739	0.00011737	AT4G13670	PTAC5 (PLASTID TRANSCRIPTIONALLY ACTIVE5)	5e-10
Gma.17242.1.A1_s_at	-5.13336	3.168e-05	AT4G15930	dynein light chain, putative	4e-10
Gma.5949.1.A1_at	-5.08656	4.09246e-05	AT5G65360	histone H3	5e-65
Gma.2242.1.S1_at	-5.01878	0.000119754	AT5G12250	TUB6 (BETA-6 TUBULIN)	0
Gma.3625.1.S1_at	-5.00701	4.73017e-05	AT4G19420	pectinacetylesterase family protein	1e-154
Gma.6152.1.S1_at	-4.98091	3.85532e-05	AT4G12420	SKU5 (skewed 5); copper ion binding	6e-79
Gma.16568.1.S1_at	-4.96151	7.94932e-05	AT2G01720	ribophorin I family protein	2e-53
Gma.987.1.S1_at	-4.94556	4.22186e-05		Alpha-expansin precursor [Gossypium hirsutum (Upland cotton)]	0
GmaAffx.88786.1.A1_s_at	-4.93074	9.36109e-05	AT4G34050	caffeoyl-CoA 3-O-methyltransferase, putative	1e-108
Gma.13020.1.S1_at	-4.90245	4.27144e-05	AT2G05790	glycosyl hydrolase family 17 protein	3e-46
Gma.1975.4.S1_at	-4.8991	0.000180168	AT1G07790	histone H2B, putative	1e-46
Gma.2262.1.S1_at	-4.89345	4.24359e-05	AT3G14310	ATPME3 (Arabidopsis thaliana pectin methylesterase 3)	4e-96
Gma.4385.1.S1_s_at	-4.87386	0.000383269	AT4G12730	FLA2 (FLA2)	3e-56
Gma.3594.2.S1_a_at	-4.82548	6.91468e-05	AT4G37450	AGP18 (Arabinogalactan protein 18)	0.005
Gma.11082.1.S1_at	-4.80562	7.39966e-05		Caffeoyl-CoA O-methyltransferase [Leucaena glauca (White popinac) (Leucaena leucocephala)]	0
Gma.6862.1.S1_at	-4.79788	7.58027e-05	AT1G48620	histone H1/H5 family protein	7e-32
Gma.16790.1.S1_at	-4.79737	0.000120182	AT3G55250	similar to calcium homeostasis regulator CHoR1 [Solanum tuberosum] (GB:AAQ14193.1)	3e-36
Gma.16405.1.A1_at	-4.7608	7.14253e-05	AT5G08380	ATAGAL1 (ARABIDOPSIS THALIANA ALPHA-GALACTOSIDASE 1); alpha-galactosidase	6e-17
Gma.4531.1.A1_a_at	-4.75407	4.90589e-05	AT1G35140	PHI-1 (PHOSPHATE-INDUCED 1)	0.0003
Gma.9164.1.S1_at	-4.7402	6.49731e-05	AT5G59970	histone H4	6e-40
GmaAffx.50677.1.S1_s_at	-4.73492	8.28592e-05		Extensin precusor [Arabidopsis thaliana (Mouse-ear cress)]	0
Gma.787.1.S1_at	-4.73268	7.94932e-05	AT4G21150	ribophorin II (RPN2) family protein	2e-78
Gma.9507.1.S1_at	-4.73173	0.000245934	AT1G06760	histone H1, putative	9e-14
GmaAffx.26931.1.S1_at	-4.71803	9.93155e-05	AT3G55250	similar to calcium homeostasis regulator CHoR1 [Solanum tuberosum] (GB:AAQ14193.1)	1e-18
GmaAffx.4313.1.S1_at	-4.70293	0.000691763	AT3G16000	MFP1 (MAR BINDING FILAMENT-LIKE PROTEIN 1)	2e-29
GmaAffx.54208.1.S1_at	-4.69963	0.000124867	AT4G31140	glycosyl hydrolase family 17 protein	1e-24
Gma.13580.1.S1_s_at	-4.69463	5.25615e-05	AT5G19780	TUA5 (tubulin alpha-5)	0
Gma.16587.2.S1_a_at	-4.69125	5.63114e-05	AT5G49720	KOR1 (KORRIGAN); hydrolase, hydrolyzing O-glycosyl compounds	1e-43
Gma.2990.1.A1_at	-4.69017	0.000160676	AT2G33590	cinnamoyl-CoA reductase family	1e-23
Gma.1445.2.S1_at	-4.68083	2.52438e-05	AT1G15950	CCR1 (CINNAMOYL COA REDUCTASE 1)	1e-135
Gma.13580.2.S1_x_at	-4.65973	8.47759e-05	AT5G19780	TUA5 (tubulin alpha-5)	0
Gma.16291.1.S1_at	-4.6411	3.61087e-05	AT1G04430	dehydration-responsive protein-related	0
Gma.7364.1.S1_at	-4.63589	4.88077e-05	AT2G28840	ankyrin repeat family protein	1e-105
GmaAffx.83444.1.A1_at	-4.63046	7.27616e-05	AT2G03430	ankyrin repeat family protein	0.003
Gma.4682.1.S1_s_at	-4.61709	3.2835e-05	AT1G52740	histone H2A, putative	1e-56
GmaAffx.84607.2.S1_at	-4.56158	0.000247643	AT5G51550	phosphate-responsive 1 family protein	3e-40
Gma.7389.1.S1_at	-4.56091	0.00077388	AT2G01910	ATMAP65-6; microtubule binding	2e-71
Gma.1445.1.S1_a_at	-4.55054	6.55377e-05	AT1G80820	CCR2 (CINNAMOYL COA REDUCTASE)	2e-88
Gma.7751.1.A1_at	-4.54856	9.48698e-05	AT5G26670	pectinacetylesterase, putative	5e-67
Gma.6062.2.S1_at	-4.53634	0.000303446	AT4G14360	dehydration-responsive protein-related	1e-135
GmaAffx.33712.2.S1_at	-4.52769	0.000155659	AT4G37450	AGP18 (Arabinogalactan protein 18)	0.004
GmaAffx.90019.1.S1_s_at	-4.50021	0.000343954	AT1G11430	plastid developmental protein DAG, putative	5e-54
Gma.2190.1.S1_at	-4.49764	3.37727e-05	AT5G15650;AT3G02230	[AT5G15650, RGP2 (Reversibly glycosylated polypeptide-3); DNA binding / alpha-1,4-glucan-protein synthase (UDP-forming)];[AT3G02230, RGP1 (REVERSIBLY GLYCOSYLATED POLYPEPTIDE 1)]	0
Gma.3575.1.S1_at	-4.48778	3.1131e-05	AT1G49750	leucine-rich repeat family protein	3e-89
Gma.5418.2.S1_at	-4.48413	0.000438742	AT4G39350	CESA2 (CELLULASE SYNTHASE 2); cellulose synthase/ transferase, transferring glycosyl groups	2e-85
GmaAffx.42577.1.A1_at	-4.48092	4.25275e-05	AT3G25500	AFH1 (FORMIN HOMOLOGY 1); actin binding	2e-51
GmaAffx.91749.1.S1_s_at	-4.47326	0.000417455	AT5G06865;AT5G06860	[AT5G06860, PGIP1 (POLYGALACTURONASE INHIBITING PROTEIN 1); protein binding]	4e-10
Gma.1445.1.S1_at	-4.46732	0.000809267	AT1G80820	CCR2 (CINNAMOYL COA REDUCTASE)	2e-88
Gma.16487.1.S1_at	-4.46083	0.000870724	AT1G18650	glycosyl hydrolase family protein 17	2e-32
Gma.10688.2.S1_at	-4.44753	4.75582e-05	AT3G57090	binding	6e-51
GmaAffx.84296.2.S1_at	-4.40345	7.60644e-05	AT5G55230	ATMAP65-1 (MICROTUBULE-ASSOCIATED PROTEINS 65-1); microtubule binding	4e-94
Gma.10206.1.S1_at	-4.39447	0.000120864	AT2G21770	CESA9 (CELLULASE SYNTHASE 9); transferase, transferring glycosyl groups	1e-83
Gma.10738.2.S1_s_at	-4.38489	3.24023e-05	AT5G09810	ACT7 (actin 7)	1e-104
Gma.4270.1.S1_s_at	-4.37803	9.11162e-05	AT3G46010	ADF1 (ACTIN DEPOLYMERIZING FACTOR 1)	2e-64
GmaAffx.18367.1.S1_at	-4.3662	0.000164192	AT5G11720	alpha-glucosidase 1 (AGLU1)	0.001
Gma.5152.1.A1_at	-4.3603	0.00016056	AT1G76400	ribophorin I family protein	3e-28
Gma.7335.1.S1_at	-4.34968	0.000239477	AT1G42550	PMI1 (PLASTID MOVEMENT IMPAIRED1)	2e-91
Gma.7836.2.S1_at	-4.33596	0.000189871	AT2G03220	FT1 (FUCOSYLTRANSFERASE 1); fucosyltransferase/ transferase, transferring glycosyl groups	3e-38
Gma.8368.1.S1_at	-4.32314	5.2245e-05	AT1G70370	BURP domain-containing protein / polygalacturonase, putative	1e-99
Gma.13475.1.S1_at	-4.32245	5.25615e-05	AT1G60590	polygalacturonase, putative / pectinase, putative	2e-82
GmaAffx.87433.1.S1_at	-4.32094	0.00012166	AT4G23496	SP1L5 (SPIRAL1-LIKE5)	1e-14
Gma.597.1.S1_s_at	-4.31229	5.41882e-05	AT2G16700	ADF5 (ACTIN DEPOLYMERIZING FACTOR 5); actin binding	1e-57
Gma.5909.1.S1_at	-4.30467	5.16105e-05	AT5G59970	histone H4	3e-40
Gma.7233.1.S1_at	-4.27963	9.11162e-05	AT4G18030	dehydration-responsive family protein	0
GmaAffx.78433.1.S1_s_at	-4.27753	0.000436391		Caffeoyl-CoA O-methyltransferase [Medicago sativa (Alfalfa)]	0
Gma.7671.1.A1_at	-4.26851	0.000201182	AT3G60830	ATARP7 (ACTIN-RELATED PROTEIN 7); structural constituent of cytoskeleton	9e-13
Gma.2798.1.S1_at	-4.24962	0.000105472	AT5G59970	histone H4	5e-35
Gma.6698.1.A1_at	-4.24947	0.000105128	AT5G18410	KLK (KLUNKER); transcriptional activator	1e-80
Gma.5447.1.S1_a_at	-4.24827	0.000311909	AT3G43270	pectinesterase family protein	1e-177
Gma.7270.1.S1_a_at	-4.24786	5.7196e-05	AT3G29320	glucan phosphorylase, putative	1e-174
Gma.4220.1.A1_at	-4.24723	3.18375e-05	AT4G03210	XTH9 (XYLOGLUCAN ENDOTRANSGLUCOSYLASE/HYDROLASE 9); hydrolase, acting on glycosyl bonds	6e-57
Gma.2735.1.A1_at	-4.24298	5.11621e-05	AT5G02130	NDP1 (RANDOM POTATO CDNA CLONE); binding	2e-06
Gma.10857.2.S1_s_at	-4.20041	8.79354e-05	AT3G11700	beta-Ig-H3 domain-containing protein / fasciclin domain-containing protein	5e-90
Gma.6081.1.S1_at	-4.19951	0.000286616	AT3G16920	chitinase	1e-137
GmaAffx.91310.1.S1_at	-4.18786	3.34718e-05	AT5G49720	KOR1 (KORRIGAN); hydrolase, hydrolyzing O-glycosyl compounds	5e-81
GmaAffx.11204.1.S1_at	-4.18598	0.000171744	AT3G60900	FLA10 (fasciclin-like arabinogalactan-protein 10)	1e-85
Gma.5185.1.S1_at	-4.18451	3.59699e-05	AT2G46930	pectinacetylesterase, putative	1e-158
Gma.4531.2.S1_at	-4.1836	0.000290796	AT4G08950	phosphate-responsive protein, putative (EXO)	1e-114
Gma.6150.2.S1_s_at	-4.17324	9.91945e-05	AT5G59880	ADF3 (ACTIN DEPOLYMERIZING FACTOR 3); actin binding	6e-60
Gma.8251.1.S1_a_at	-4.17091	3.44602e-05	AT4G34230	CAD5 (CINNAMYL ALCOHOL DEHYDROGENASE 5); cinnamyl-alcohol dehydrogenase	1e-125
Gma.5323.1.A1_s_at	-4.16889	0.000370054	AT5G59970	histone H4	1e-37
GmaAffx.59853.1.S1_at	-4.1667	4.44389e-05	AT5G36890	glycosyl hydrolase family 1 protein	1e-152
Gma.10796.2.S1_x_at	-4.16303	3.61087e-05	AT5G05170	CESA3 (CELLULASE SYNTHASE 3); cellulose synthase/ transferase, transferring glycosyl groups	0
GmaAffx.1843.1.S1_at	-4.1622	0.000117664	AT5G54855	pollen Ole e 1 allergen and extensin family protein	4e-49
Gma.13580.2.S1_a_at	-4.13942	5.77395e-05	AT5G19780	TUA5 (tubulin alpha-5)	0
Gma.6283.1.A1_at	-4.13549	0.00022371	AT5G65360	histone H3	1e-70
GmaAffx.88908.1.A1_x_at	-4.12153	0.000121659	AT5G59880	ADF3 (ACTIN DEPOLYMERIZING FACTOR 3); actin binding	1e-64
GmaAffx.3369.2.A1_at	-4.11814	0.0001037	AT2G36870	xyloglucan:xyloglucosyl transferase, putative / xyloglucan endotransglycosylase, putative / endo-xyloglucan transferase, putative	1e-12
Gma.5418.1.S1_at	-4.10461	0.000375097	AT2G21770	CESA9 (CELLULASE SYNTHASE 9); transferase, transferring glycosyl groups	3e-50
GmaAffx.91013.1.S1_s_at	-4.10117	2.89274e-05	AT2G23910	cinnamoyl-CoA reductase-related	1e-47
GmaAffx.23102.1.S1_at	-4.08315	0.000999704	AT1G06530	myosin heavy chain-related	1e-09
Gma.7889.1.A1_at	-4.08152	0.000223264	AT2G05790	glycosyl hydrolase family 17 protein	8e-69
Gma.1975.4.S1_x_at	-4.08019	0.000177788	AT1G07790	histone H2B, putative	1e-46
Gma.1975.1.S1_s_at	-4.04673	0.000370723	AT1G07790	histone H2B, putative	2e-46
Gma.12193.2.S1_at	-4.04427	0.000243475	AT1G68060	ATMAP70-1 (MICROTUBULE-ASSOCIATED PROTEINS 70-1); microtubule binding	1e-106
Gma.1975.1.S1_a_at	-4.002	0.000314107	AT1G07790	histone H2B, putative	2e-46
Gma.11871.2.S1_at	-3.99122	0.000300126	AT4G24010	ATCSLG1 (Cellulose synthase-like G1); transferase/ transferase, transferring glycosyl groups	3e-38
GmaAffx.14750.1.S1_s_at	-3.99041	0.000224172		Extensin precusor [Arabidopsis thaliana (Mouse-ear cress)]	0
Gma.12775.1.S1_at	-3.98959	0.000119075	AT3G26080;AT3G26070	[AT3G26080, plastid-lipid associated protein PAP / fibrillin family protein];[AT3G26070, plastid-lipid associated protein PAP / fibrillin family protein]	3e-62
Gma.4216.1.S1_at	-3.98652	0.000529165	AT5G13870	EXGT-A4 (ENDOXYLOGLUCAN TRANSFERASE A4); hydrolase, acting on glycosyl bonds	1e-139
Gma.4385.1.S1_at	-3.9743	0.000942897	AT4G12730	FLA2 (FLA2)	3e-56
Gma.775.1.S1_a_at	-3.96305	0.000104459	AT3G54560	histone H2A.F/Z	6e-52
Gma.4373.1.S1_s_at	-3.95935	0.000228729	AT2G31200	ADF6 (ACTIN DEPOLYMERIZING FACTOR 6); actin binding	4e-54
Gma.13381.1.A1_at	-3.951	0.000178213	AT5G09820	plastid-lipid associated protein PAP / fibrillin family protein	2e-10
Gma.2241.1.A1_at	-3.92827	5.39748e-05	AT3G60130	glycosyl hydrolase family 1 protein / beta-glucosidase, putative (YLS1)	3e-22
GmaAffx.59430.1.S1_at	-3.92459	0.000458318	AT5G19780	TUA5 (tubulin alpha-5)	6e-20
Gma.1501.1.S1_at	-3.92014	0.000218627	AT2G34700	pollen Ole e 1 allergen and extensin family protein	7e-30
GmaAffx.78500.1.S1_at	-3.91002	0.000284145	AT4G39350	CESA2 (CELLULASE SYNTHASE 2); cellulose synthase/ transferase, transferring glycosyl groups	1e-113
GmaAffx.76730.1.S1_at	-3.89675	9.93155e-05	AT4G32410	CESA1 (CELLULASE SYNTHASE 1); transferase, transferring glycosyl groups	1e-82
Gma.10707.4.S1_at	-3.89171	0.000465337	AT5G02560	histone H2A, putative	2e-42
Gma.2182.1.S1_at	-3.88412	5.98644e-05	AT4G02320	pectinesterase family protein	1e-129
Gma.1181.1.S1_s_at	-3.88384	9.49479e-05	AT3G12110	ACT11 (ACTIN-11); structural constituent of cytoskeleton	0
GmaAffx.64509.1.S1_at	-3.86167	0.000261096	AT5G20950	glycosyl hydrolase family 3 protein	6e-91
Gma.10687.1.S1_at	-3.85862	6.57842e-05	AT1G54690	histone H2A, putative	2e-50
Gma.11180.1.S1_at	-3.8582	0.000539697	AT5G57655	xylose isomerase family protein	0
Gma.12775.1.S1_a_at	-3.8495	7.14935e-05	AT3G26080;AT3G26070	[AT3G26080, plastid-lipid associated protein PAP / fibrillin family protein];[AT3G26070, plastid-lipid associated protein PAP / fibrillin family protein]	3e-62
Gma.6287.1.A1_at	-3.83893	0.000314301	AT5G60920	COB (COBRA)	1e-34
GmaAffx.67477.2.S1_at	-3.83183	0.000177396	AT3G29030	ATEXPA5 (ARABIDOPSIS THALIANA EXPANSIN A5)	3e-48
Gma.4597.1.S1_at	-3.81118	0.000327836	AT1G61820	BGLU46; hydrolase, hydrolyzing O-glycosyl compounds	4e-24
GmaAffx.6250.1.A1_at	-3.79961	0.000761532	AT1G78430	Identical to Uncharacterized protein At1g78430 [Arabidopsis Thaliana] (GB:Q9M9F9); similar to tropomyosin-related [Arabidopsis thaliana] (TAIR:AT1G17140.2); similar to myosin heavy chain-like protein [Oryza sativa (japonica cultivar-group)] (GB:AAO72652.1	1e-26
GmaAffx.44314.1.S1_at	-3.79781	0.000736229	AT4G31590	ATCSLC05 (Cellulose synthase-like C5); transferase, transferring glycosyl groups	2e-57
Gma.5785.2.S1_at	-3.79659	0.00015905	AT1G64390	endo-1,4-beta-glucanase, putative / cellulase, putative	6e-38
Gma.13133.1.S1_at	-3.78491	3.2484e-05	AT2G03090	ATEXPA15 (ARABIDOPSIS THALIANA EXPANSIN A15)	1e-105
Gma.1466.1.S1_at	-3.7841	0.000305318	AT2G01680	ankyrin repeat family protein	1e-101
GmaAffx.93161.1.S1_s_at	-3.7704	9.37685e-05	AT5G09810	ACT7 (actin 7)	1e-86
GmaAffx.11204.2.S1_at	-3.76088	0.000105128	AT2G45470	FLA8 (Arabinogalactan protein 8)	1e-34
GmaAffx.71901.1.S1_s_at	-3.75733	6.33295e-05	AT1G66250	glycosyl hydrolase family 17 protein	1e-103
GmaAffx.86844.1.S1_at	-3.75563	0.000940106	AT5G23750	remorin family protein	3e-62
Gma.5793.2.S1_x_at	-3.75388	0.000972427	AT1G06760	histone H1, putative	2e-13
Gma.2190.1.S1_x_at	-3.75196	7.74618e-05	AT5G15650;AT3G02230	[AT5G15650, RGP2 (Reversibly glycosylated polypeptide-3); DNA binding / alpha-1,4-glucan-protein synthase (UDP-forming)];[AT3G02230, RGP1 (REVERSIBLY GLYCOSYLATED POLYPEPTIDE 1)]	0
GmaAffx.75159.1.S1_x_at	-3.75051	0.000425842	AT5G09810	ACT7 (actin 7)	3e-49
Gma.4216.2.S1_s_at	-3.71584	0.000359241	AT5G13870	EXGT-A4 (ENDOXYLOGLUCAN TRANSFERASE A4); hydrolase, acting on glycosyl bonds	2e-70
Gma.18017.1.S1_at	-3.71366	0.000271025	AT1G67730	b-keto acyl reductase, putative (GLOSSY8)	9e-98
GmaAffx.70462.1.A1_at	-3.70468	3.65464e-05	AT1G54690	histone H2A, putative	7e-29
Gma.11298.2.S1_at	-3.68934	0.000156404		Pectate lyase [Fragaria ananassa (Strawberry)]	0
GmaAffx.86299.1.S1_at	-3.67296	0.000501645	AT2G31820	ankyrin repeat family protein	2e-88
Gma.5449.1.S1_at	-3.66683	0.000474562	AT2G30620	histone H1.2	1e-16
Gma.17833.1.S1_at	-3.66566	4.76473e-05	AT2G32990	glycosyl hydrolase family 9 protein	1e-107
GmaAffx.9520.1.A1_at	-3.66519	0.00090269	AT3G19960	ATATM (myosin 1); motor	3e-12
Gma.5380.3.S1_a_at	-3.65496	0.00020022	AT1G80260;AT1G20570	[AT1G80260, EMB1427 (EMBRYO DEFECTIVE 1427); tubulin binding];[AT1G20570, tubulin family protein]	2e-76
Gma.2214.1.S1_at	-3.65185	0.00044081	AT5G65360	histone H3	1e-70
Gma.9727.1.S1_at	-3.63107	6.32393e-05	AT4G32190	centromeric protein-related	3e-18
Gma.4531.3.S1_at	-3.63091	0.000318428	AT1G35140	PHI-1 (PHOSPHATE-INDUCED 1)	3e-05
Gma.2464.2.S1_at	-3.62845	0.000185978	AT5G15650;AT3G02230	[AT5G15650, RGP2 (Reversibly glycosylated polypeptide-3); DNA binding / alpha-1,4-glucan-protein synthase (UDP-forming)];[AT3G02230, RGP1 (REVERSIBLY GLYCOSYLATED POLYPEPTIDE 1)]	3e-58
Gma.775.1.S1_x_at	-3.62673	0.000491569	AT3G54560	histone H2A.F/Z	6e-52
GmaAffx.65667.1.S1_at	-3.62262	0.00018275	AT1G12040	LRX1 (LEUCINE-RICH REPEAT/EXTENSIN 1); protein binding / structural constituent of cell wall	0.0004
Gma.10796.2.S1_at	-3.6215	7.97964e-05	AT5G05170	CESA3 (CELLULASE SYNTHASE 3); cellulose synthase/ transferase, transferring glycosyl groups	0
Gma.18013.1.A1_at	-3.61357	0.000106884	AT5G65360	histone H3	1e-70
Gma.4440.1.S1_at	-3.59488	5.19349e-05	AT2G35860	beta-Ig-H3 domain-containing protein / fasciclin domain-containing protein	1e-119
Gma.3316.1.A1_at	-3.57933	0.000165807	AT3G54560	histone H2A.F/Z	2e-46
GmaAffx.54461.1.S1_at	-3.57666	0.000132608	AT4G24000	ATCSLG2 (Cellulose synthase-like G2); transferase/ transferase, transferring glycosyl groups	8e-95
Gma.1254.1.S1_at	-3.56581	9.5198e-05	AT5G59970	histone H4	1e-40
Gma.12193.1.A1_at	-3.55444	0.000124805		Myosin II heavy chain-like [Medicago truncatula (Barrel medic)]	0
GmaAffx.48660.1.S1_at	-3.55277	0.000115627	AT5G60920	COB (COBRA)	3e-60
GmaAffx.6017.2.S1_at	-3.55198	0.000339081	AT3G26580	binding	4e-65
Gma.3140.1.S1_at	-3.53482	4.72811e-05	AT4G30200	similar to VIN3 (VERNALIZATION INSENSITIVE 3), zinc ion binding [Arabidopsis thaliana] (TAIR:AT5G57380.1); similar to Fibronectin, type III-like fold [Medicago truncatula] (GB:ABE86602.1); contains InterPro domain Fibronectin, type III; (InterPro:IPR00396	7e-34
GmaAffx.87042.2.S1_at	-3.53119	0.000222344	AT4G12420	SKU5 (skewed 5); copper ion binding	2e-46
Gma.4452.1.A1_s_at	-3.52916	0.000151039	AT2G32240	similar to unknown protein [Arabidopsis thaliana] (TAIR:AT1G05320.3); similar to kinesin, putative [Leishmania major] (GB:CAJ04095.1); similar to OSIGBa0126B18.8 [Oryza sativa (indica cultivar-group)] (GB:CAH66915.1); similar to OSJNBa0008M17.5 [Oryza sat	1e-05
Gma.597.2.S1_a_at	-3.52423	5.4702e-05	AT2G16700	ADF5 (ACTIN DEPOLYMERIZING FACTOR 5); actin binding	2e-38
Gma.16022.1.S1_at	-3.52397	0.000682258	AT3G19990	binding	2e-52
Gma.17673.1.S1_at	-3.52384	4.44405e-05	AT2G41740	VLN2 (VILLIN 2); actin binding	2e-18
Gma.800.1.S1_at	-3.51909	0.000211077	AT5G23430	transducin family protein / WD-40 repeat family protein	4e-23
Gma.8747.2.S1_at	-3.51869	0.000151656	AT3G56480	myosin heavy chain-related	1e-117
Gma.5744.2.S1_at	-3.51385	0.000146134	AT4G22010	SKS4 (SKU5 Similar 4); copper ion binding / oxidoreductase	9e-99
Gma.6862.1.S1_x_at	-3.50983	6.86249e-05	AT1G48620	histone H1/H5 family protein	7e-32
Gma.6150.2.S1_x_at	-3.50733	0.000266347	AT5G59880	ADF3 (ACTIN DEPOLYMERIZING FACTOR 3); actin binding	6e-60
GmaAffx.91763.1.S1_s_at	-3.50023	0.000259148	AT5G13870	EXGT-A4 (ENDOXYLOGLUCAN TRANSFERASE A4); hydrolase, acting on glycosyl bonds	4e-90
Gma.2464.1.S1_at	-3.49356	0.000134711	AT5G15650	RGP2 (Reversibly glycosylated polypeptide-3); DNA binding / alpha-1,4-glucan-protein synthase (UDP-forming)	0
GmaAffx.69874.1.A1_at	-3.48853	0.00025868	AT1G76160	SKS5 (SKU5 Similar 5); copper ion binding / oxidoreductase	5e-55
Gma.7369.1.S1_s_at	-3.4844	0.000711351	AT5G59910	histone H2B	1e-41
Gma.16957.1.S1_at	-3.46932	7.72239e-05	AT1G18450	ATARP4 (ACTIN-RELATED PROTEIN 4); structural constituent of cytoskeleton	3e-25
Gma.13759.1.A1_at	-3.4674	0.000137358	AT5G34940	glycosyl hydrolase family 79 N-terminal domain-containing protein	0.0001
Gma.2464.3.S1_s_at	-3.46602	9.61731e-05	AT5G15650;AT3G02230	[AT5G15650, RGP2 (Reversibly glycosylated polypeptide-3); DNA binding / alpha-1,4-glucan-protein synthase (UDP-forming)];[AT3G02230, RGP1 (REVERSIBLY GLYCOSYLATED POLYPEPTIDE 1)]	4e-48
GmaAffx.39.1.S1_s_at	-3.46299	0.00044514	AT3G18035	HON4; DNA binding	0.0001
Gma.3511.3.S1_a_at	-3.46224	0.000107895	AT2G28840	ankyrin repeat family protein	4e-06
Gma.2206.1.S1_at	-3.45649	0.000311909	AT5G58490	cinnamoyl-CoA reductase family	6e-63
Gma.7740.1.A1_at	-3.44371	0.00071869	AT1G02640	BXL2 (BETA-XYLOSIDASE 2); hydrolase, hydrolyzing O-glycosyl compounds	5e-16
Gma.2190.2.S1_x_at	-3.44273	7.22603e-05	AT5G15650;AT3G02230	[AT5G15650, RGP2 (Reversibly glycosylated polypeptide-3); DNA binding / alpha-1,4-glucan-protein synthase (UDP-forming)];[AT3G02230, RGP1 (REVERSIBLY GLYCOSYLATED POLYPEPTIDE 1)]	0
Gma.775.1.S1_s_at	-3.4416	8.96318e-05	AT3G54560	histone H2A.F/Z	6e-52
GmaAffx.62.1.A1_at	-3.42386	8.67632e-05	AT2G03090	ATEXPA15 (ARABIDOPSIS THALIANA EXPANSIN A15)	2e-21
Gma.12698.2.S1_at	-3.41462	0.000433881	AT5G08380	ATAGAL1 (ARABIDOPSIS THALIANA ALPHA-GALACTOSIDASE 1); alpha-galactosidase	9e-73
Gma.17568.1.S1_at	-3.40124	0.000442949	AT4G13670	PTAC5 (PLASTID TRANSCRIPTIONALLY ACTIVE5)	6e-39
GmaAffx.37668.2.S1_at	-3.39002	0.000284329	AT3G51050	FG-GAP repeat-containing protein	1e-106
GmaAffx.68770.2.S1_at	-3.38289	6.05389e-05	AT2G05790	glycosyl hydrolase family 17 protein	1e-78
Gma.10707.1.S1_x_at	-3.37831	0.000328352	AT5G02560	histone H2A, putative	1e-40
Gma.9637.1.S1_at	-3.37651	0.00087676	AT5G06865;AT5G06860	[AT5G06860, PGIP1 (POLYGALACTURONASE INHIBITING PROTEIN 1); protein binding]	2e-54
Gma.13381.2.S1_at	-3.36852	0.000523093	AT5G09820	plastid-lipid associated protein PAP / fibrillin family protein	9e-40
GmaAffx.91983.1.S1_s_at	-3.36686	0.000315255	AT5G07830	glycosyl hydrolase family 79 N-terminal domain-containing protein	4e-80
GmaAffx.92387.1.S1_s_at	-3.34835	0.00024294	AT5G18580	FASS (FASS 1)	1e-115
Gma.17095.2.S1_at	-3.34282	0.000993398	AT5G07830	glycosyl hydrolase family 79 N-terminal domain-containing protein	1e-122
GmaAffx.16018.1.S1_at	-3.33286	0.000678468	AT5G03170	FLA11 (fasciclin-like arabinogalactan-protein 11)	2e-45
Gma.10862.2.S1_x_at	-3.33206	9.81591e-05	AT5G05170	CESA3 (CELLULASE SYNTHASE 3); cellulose synthase/ transferase, transferring glycosyl groups	3e-15
GmaAffx.54208.2.S1_at	-3.3208	0.000174633	AT4G31140	glycosyl hydrolase family 17 protein	1e-104
Gma.13431.1.A1_at	-3.31466	0.00081979	AT4G00030	plastid-lipid associated protein PAP / fibrillin family protein	1e-23
Gma.2990.2.S1_a_at	-3.31132	0.000364972	AT2G33600	cinnamoyl-CoA reductase family	2e-47
Gma.2240.1.S1_at	-3.30972	0.000661855	AT5G13870	EXGT-A4 (ENDOXYLOGLUCAN TRANSFERASE A4); hydrolase, acting on glycosyl bonds	1e-142
GmaAffx.31203.1.S1_at	-3.30696	0.000319458	AT1G51630	expressed protein	6e-49
GmaAffx.12928.1.S1_at	-3.30582	0.000276965	AT5G65360	histone H3	4e-69
Gma.4216.1.S1_a_at	-3.28235	0.000346818	AT5G13870	EXGT-A4 (ENDOXYLOGLUCAN TRANSFERASE A4); hydrolase, acting on glycosyl bonds	1e-139
Gma.1912.1.S1_at	-3.28055	0.000241344	AT5G53400	nuclear movement family protein	8e-83
GmaAffx.88219.1.S1_at	-3.27235	0.000156404	AT1G11545	xyloglucan:xyloglucosyl transferase, putative / xyloglucan endotransglycosylase, putative / endo-xyloglucan transferase, putative	7e-57
Gma.12775.2.A1_at	-3.2723	0.000164942	AT3G26080;AT3G26070	[AT3G26080, plastid-lipid associated protein PAP / fibrillin family protein];[AT3G26070, plastid-lipid associated protein PAP / fibrillin family protein]	5e-37
Gma.5918.1.S1_at	-3.26929	0.000806031	AT2G38440	ITB1 (IRREGULAR TRICHOME BRANCH1)	4e-23
GmaAffx.9626.1.S1_at	-3.26648	8.70799e-05	AT5G55730	FLA1 (FLA1)	4e-92
GmaAffx.91763.1.S1_x_at	-3.23728	0.000154453	AT5G13870	EXGT-A4 (ENDOXYLOGLUCAN TRANSFERASE A4); hydrolase, acting on glycosyl bonds	4e-90
GmaAffx.89045.1.A1_s_at	-3.23706	0.0001914	AT1G11545	xyloglucan:xyloglucosyl transferase, putative / xyloglucan endotransglycosylase, putative / endo-xyloglucan transferase, putative	7e-60
Gma.5447.2.S1_at	-3.23453	0.000235458	AT4G33220	pectinesterase family protein	1e-117
Gma.5683.2.S1_at	-3.2046	0.000951178	AT1G11840	ATGLX1 (GLYOXALASE I HOMOLOG); lactoylglutathione lyase	1e-139
Gma.7751.2.S1_at	-3.20264	8.45103e-05	AT3G62060	pectinacetylesterase family protein	7e-96
GmaAffx.13903.1.S1_at	-3.20191	0.000108584	AT2G35490	plastid-lipid associated protein PAP, putative	2e-65
GmaAffx.66981.1.S1_at	-3.1888	0.000137225	AT1G76400	ribophorin I family protein	3e-71
Gma.5187.1.S1_at	-3.18114	0.000444964	AT4G31880	binding	6e-24
GmaAffx.86624.1.S1_at	-3.17991	0.000417897	AT2G47930	AGP26/ATAGP26 (ARABINOGALACTAN PROTEINS 26)	6e-06
GmaAffx.77560.1.S1_at	-3.15756	0.000326714	AT2G03210	FUT2 (fucosyltransferase 2); fucosyltransferase/ transferase, transferring glycosyl groups	3e-27
Gma.10723.1.S1_at	-3.15281	0.000414926	AT5G48160	protein binding / zinc ion binding	0
Gma.956.1.S1_at	-3.14896	0.000256718		Pectinesterase [Medicago truncatula (Barrel medic)]	0
GmaAffx.20156.1.S1_s_at	-3.13749	0.000271651		Polygalacturonase [Pisum sativum (Garden pea)]	0
Gma.2190.1.S1_a_at	-3.12564	7.74655e-05	AT5G15650;AT3G02230	[AT5G15650, RGP2 (Reversibly glycosylated polypeptide-3); DNA binding / alpha-1,4-glucan-protein synthase (UDP-forming)];[AT3G02230, RGP1 (REVERSIBLY GLYCOSYLATED POLYPEPTIDE 1)]	0
GmaAffx.74336.1.S1_at	-3.12046	0.000482501	AT3G45850	kinesin motor protein-related	4e-46
GmaAffx.75159.1.S1_at	-3.10749	0.000804629	AT5G09810	ACT7 (actin 7)	3e-49
Gma.2931.1.S1_at	-3.10739	0.000245008	AT4G28300	hydroxyproline-rich glycoprotein family protein	2e-28
Gma.2464.1.S1_x_at	-3.1008	0.000111358	AT5G15650	RGP2 (Reversibly glycosylated polypeptide-3); DNA binding / alpha-1,4-glucan-protein synthase (UDP-forming)	0
Gma.2208.1.S1_at	-3.09677	0.000279316	AT1G76160	SKS5 (SKU5 Similar 5); copper ion binding / oxidoreductase	1e-157
GmaAffx.91055.1.S1_at	-3.08679	0.000114671	AT1G66250	glycosyl hydrolase family 17 protein	1e-94
Gma.8227.2.S1_a_at	-3.08284	0.000405662	AT2G26590	adhesion regulating molecule family	1e-26
GmaAffx.71589.1.S1_at	-3.06186	0.00015052	AT5G05170	CESA3 (CELLULASE SYNTHASE 3); cellulose synthase/ transferase, transferring glycosyl groups	4e-65
Gma.17692.1.S1_at	-3.05762	0.000459294	AT1G52740	histone H2A, putative	9e-57
Gma.2464.1.S1_a_at	-3.05703	7.26237e-05	AT5G15650	RGP2 (Reversibly glycosylated polypeptide-3); DNA binding / alpha-1,4-glucan-protein synthase (UDP-forming)	0
Gma.1463.1.S1_at	-3.05508	0.000273233	AT5G55230	ATMAP65-1 (MICROTUBULE-ASSOCIATED PROTEINS 65-1); microtubule binding	4e-70
Gma.6987.1.S1_at	-3.05104	7.37309e-05	AT5G19940	plastid-lipid associated protein PAP-related / fibrillin-related	7e-60
GmaAffx.80390.1.S1_at	-3.04885	0.000675341	AT3G01750	ankyrin repeat family protein	1e-18
GmaAffx.91983.1.S1_at	-3.04478	0.000490063	AT5G07830	glycosyl hydrolase family 79 N-terminal domain-containing protein	4e-80
Gma.6199.1.S1_at	-3.04219	0.000105716	AT5G66920	SKS17 (SKU5 Similar 17); copper ion binding / oxidoreductase	0
Gma.7270.1.S1_at	-3.03819	0.000340126	AT3G29320	glucan phosphorylase, putative	1e-174
GmaAffx.15181.1.S1_at	-3.02636	6.55377e-05	AT3G61650;AT5G05620	[AT3G61650, TUBG1 (GAMMA-TUBULIN); structural molecule];[AT5G05620, TUBG2 (GAMMA-TUBULIN); structural molecule]	2e-70
Gma.4418.1.S1_at	-3.01489	0.000115899	AT1G78520	glycosyl hydrolase family protein 17	3e-31
GmaAffx.17518.2.S1_at	-3.01454	0.000385358	AT3G62110	glycoside hydrolase family 28 protein / polygalacturonase (pectinase) family protein	1e-47
Gma.15113.1.S1_a_at	-2.99955	0.000512269		Glycoside hydrolase, family 5 [Medicago truncatula (Barrel medic)]	0
GmaAffx.64606.1.S1_at	-2.98225	0.000109707	AT3G07320	glycosyl hydrolase family 17 protein	7e-41
Gma.10862.1.S1_a_at	-2.97658	0.000104666	AT4G32410	CESA1 (CELLULASE SYNTHASE 1); transferase, transferring glycosyl groups	0
GmaAffx.74336.2.S1_at	-2.97602	0.000581941	AT3G45850	kinesin motor protein-related	3e-39
GmaAffx.41397.1.S1_at	-2.97436	0.000219002	AT3G28180	ATCSLC04 (Cellulose synthase-like C4); transferase, transferring glycosyl groups	1e-29
GmaAffx.90341.1.S1_s_at	-2.96563	9.06153e-05	AT5G49720	KOR1 (KORRIGAN); hydrolase, hydrolyzing O-glycosyl compounds	7e-99
GmaAffx.46946.1.S1_at	-2.94507	0.000337787	AT4G39050	single-strand-binding family protein	1e-44
Gma.2241.2.S1_at	-2.94001	0.000394184	AT5G44640;AT5G42260	[AT5G44640, glycosyl hydrolase family 1 protein];[AT5G42260, glycosyl hydrolase family 1 protein]	6e-42
GmaAffx.3712.1.S1_at	-2.93422	0.000760824	AT5G17420	IRX3 (IRREGULAR XYLEM 3, MURUS 10); cellulose synthase	6e-62
Gma.6862.1.S1_s_at	-2.93265	0.000201548	AT1G48620	histone H1/H5 family protein	7e-32
GmaAffx.85041.1.S1_at	-2.92744	7.26237e-05	AT5G59910	histone H2B	1e-42
Gma.16801.1.S1_at	-2.9213	0.000480797	AT2G44770	phagocytosis and cell motility protein ELMO1-related	1e-49
GmaAffx.49584.1.S1_at	-2.88355	0.000155445	AT3G12360	ankyrin repeat family protein	5e-76
Gma.2338.1.S1_s_at	-2.86982	0.000350034	AT5G10980	histone H3	3e-71
GmaAffx.92887.1.S1_s_at	-2.86832	0.000165689	AT1G18650	glycosyl hydrolase family protein 17	5e-31
GmaAffx.6522.1.A1_at	-2.86505	0.000214114		Histone H2B.1 [Arabidopsis thaliana (Mouse-ear cress)]	0
Gma.5013.1.S1_at	-2.86281	0.000466764	AT1G18650	glycosyl hydrolase family protein 17	2e-30
Gma.7969.1.S1_at	-2.8616	7.19141e-05	AT1G45207	remorin family protein	3e-25
Gma.9866.1.S1_at	-2.82381	0.000299121	AT1G76160	SKS5 (SKU5 Similar 5); copper ion binding / oxidoreductase	4e-83
Gma.8227.3.S1_at	-2.82036	0.000163731	AT2G26590	adhesion regulating molecule family	3e-48
GmaAffx.86349.1.S1_at	-2.80933	0.000295702	AT5G08200	peptidoglycan-binding LysM domain-containing protein	1e-21
GmaAffx.91151.1.S1_s_at	-2.80623	9.1488e-05	AT4G19420	pectinacetylesterase family protein	6e-52
Gma.11161.1.S1_at	-2.78962	0.000503096	AT2G04780	FLA7 (FLA7)	8e-48
GmaAffx.79912.1.S1_at	-2.78727	0.000660897	AT4G23820	glycoside hydrolase family 28 protein / polygalacturonase (pectinase) family protein	6e-38
GmaAffx.15629.1.S1_at	-2.76584	0.000848625	AT5G09860	nuclear matrix protein-related	3e-38
GmaAffx.84296.1.S1_at	-2.76533	0.000494874	AT5G55230	ATMAP65-1 (MICROTUBULE-ASSOCIATED PROTEINS 65-1); microtubule binding	2e-99
GmaAffx.3369.1.S1_at	-2.76454	0.000977966	AT2G36870	xyloglucan:xyloglucosyl transferase, putative / xyloglucan endotransglycosylase, putative / endo-xyloglucan transferase, putative	1e-128
GmaAffx.54969.2.S1_s_at	-2.75588	0.000512021	AT2G16700	ADF5 (ACTIN DEPOLYMERIZING FACTOR 5); actin binding	7e-31
GmaAffx.82617.1.S1_at	-2.75535	0.000405662	AT5G04970	pectinesterase, putative	1e-162
GmaAffx.42428.1.S1_at	-2.7497	0.000239488	AT5G27950	kinesin motor protein-related	2e-35
Gma.9314.1.S1_at	-2.748	0.000407633	AT5G26670	pectinacetylesterase, putative	8e-35
Gma.775.2.S1_at	-2.74779	0.000178073	AT3G54560	histone H2A.F/Z	6e-52
GmaAffx.64711.1.S1_at	-2.72249	0.00015619	AT4G03550	ATGSL05 (GLUCAN SYNTHASE-LIKE 5); 1,3-beta-glucan synthase/ transferase, transferring glycosyl groups	2e-58
GmaAffx.41544.1.S1_at	-2.72018	0.00044081	AT5G48460	fimbrin-like protein, putative	2e-61
Gma.5989.2.S1_a_at	-2.7159	0.000137201	AT2G17390	ankyrin repeat family protein	4e-41
Gma.2507.1.S1_at	-2.70739	0.000599805	AT4G24000	ATCSLG2 (Cellulose synthase-like G2); transferase/ transferase, transferring glycosyl groups	2e-84
Gma.4270.1.S1_at	-2.70536	0.000484863	AT3G46010	ADF1 (ACTIN DEPOLYMERIZING FACTOR 1)	2e-64
Gma.9086.1.S1_at	-2.70255	0.000966233	AT4G18780	CESA8 (CELLULASE SYNTHASE 8); cellulose synthase/ transferase, transferring glycosyl groups	9e-75
Gma.5793.12.S1_a_at	-2.69765	0.000283208	AT1G06760	histone H1, putative	2e-16
Gma.11014.1.S1_at	-2.68441	0.000176265	AT5G20490	XIK (Myosin-like protein XIK); motor/ protein binding	0
Gma.1214.3.S1_at	-2.65545	0.000889367	AT2G01750	ATMAP70-3 (microtubule-associated proteins 70-3); microtubule binding	2e-44
GmaAffx.82169.1.S1_at	-2.6539	0.000305913	AT4G01710	CRK (CROOKED)	6e-55
Gma.3361.1.S1_at	-2.63978	0.000109718	AT3G50370	similar to cupin family protein [Arabidopsis thaliana] (TAIR:AT2G18540.1); similar to Unknown protein [Oryza sativa (japonica cultivar-group)] (GB:AAK52550.1)	4e-32
Gma.4001.1.S1_at	-2.62006	0.000440926	AT1G05570	CALS1 (CALLOSE SYNTHASE 1); transferase, transferring glycosyl groups	1e-117
GmaAffx.79120.1.S1_at	-2.61659	0.000100033	AT4G21150	ribophorin II (RPN2) family protein	1e-49
Gma.11176.1.A1_at	-2.61385	0.000220681	AT5G65360	histone H3	3e-65
Gma.5152.2.S1_at	-2.59942	0.000415031	AT1G76400	ribophorin I family protein	3e-68
Gma.14822.1.S1_at	-2.58739	9.8804e-05	AT1G23760	JP630; polygalacturonase	1e-59
Gma.14553.1.S1_at	-2.58396	0.000383516	AT3G16060	kinesin motor family protein	8e-57
Gma.3594.2.S1_x_at	-2.57168	0.000176452	AT4G37450	AGP18 (Arabinogalactan protein 18)	0.005
Gma.4261.1.S1_at	-2.5636	0.000681086	AT2G30600	BTB/POZ domain-containing protein	1e-102
GmaAffx.51587.1.S1_at	-2.55721	0.000211657	AT5G54650	Fh5 (FORMIN HOMOLOGY5); actin binding	5e-32
GmaAffx.12900.1.S1_at	-2.5495	0.00038082	AT4G30160	VLN4 (ARABIDOPSIS THALIANA VILLIN 4); actin binding	1e-165
Gma.4006.1.S1_at	-2.54522	0.000912601	AT2G32620	ATCSLB02 (Cellulose synthase-like B2); transferase/ transferase, transferring glycosyl groups	3e-17
Gma.7006.1.S1_at	-2.54212	0.000270489	AT2G39700	ATEXPA4 (ARABIDOPSIS THALIANA EXPANSIN A4)	1e-117
Gma.1912.2.S1_a_at	-2.52856	0.000162088	AT5G53400	nuclear movement family protein	2e-75
GmaAffx.93166.1.S1_s_at	-2.49975	0.00069109	AT5G15650;AT3G02230	[AT5G15650, RGP2 (Reversibly glycosylated polypeptide-3); DNA binding / alpha-1,4-glucan-protein synthase (UDP-forming)];[AT3G02230, RGP1 (REVERSIBLY GLYCOSYLATED POLYPEPTIDE 1)]	1e-127
Gma.17299.2.S1_at	-2.49443	0.000158805	AT2G16230	glycosyl hydrolase family 17 protein	7e-26
Gma.17448.1.S1_at	-2.49198	0.000226994	AT5G34940	glycosyl hydrolase family 79 N-terminal domain-containing protein	2e-43
GmaAffx.67477.3.S1_at	-2.48248	0.000147786	AT1G69530	ATEXPA1 (ARABIDOPSIS THALIANA EXPANSIN A1)	6e-51
Gma.3674.1.S1_at	-2.47026	0.000525357	AT3G12360	ankyrin repeat family protein	6e-35
Gma.7811.1.A1_at	-2.45601	0.000323708	AT3G45850	kinesin motor protein-related	3e-42
GmaAffx.24462.1.S1_at	-2.45011	0.000388354	AT5G08200	peptidoglycan-binding LysM domain-containing protein	9e-15
Gma.3316.1.A1_s_at	-2.44236	0.000197525	AT3G54560	histone H2A.F/Z	2e-46
Gma.11334.1.S1_a_at	-2.43868	9.99078e-05	AT4G34050	caffeoyl-CoA 3-O-methyltransferase, putative	2e-41
Gma.9858.1.S1_at	-2.42053	0.000311658	AT3G55000	TON1A (TONNEAU 1)	2e-96
Gma.1524.1.S1_at	-2.39977	0.000394373	AT3G60130	glycosyl hydrolase family 1 protein / beta-glucosidase, putative (YLS1)	1e-43
GmaAffx.80171.1.A1_at	-2.39774	0.000964198		Actin-binding FH2 [Medicago truncatula (Barrel medic)]	0
Gma.2229.2.S1_at	-2.38824	0.000401953	AT4G21150	ribophorin II (RPN2) family protein	1e-55
Gma.10707.3.A1_a_at	-2.38617	0.000212692	AT5G02560	histone H2A, putative	9e-21
Gma.16288.1.S1_at	-2.3479	0.000425842	AT2G35860	beta-Ig-H3 domain-containing protein / fasciclin domain-containing protein	3e-26
GmaAffx.72190.1.S1_at	-2.32865	0.000169508		Putative FH protein NFH2 [Oryza sativa (japonica cultivar-group)]	0
Gma.15910.1.S1_at	-2.31491	0.000220681	AT5G58740	nuclear movement family protein	3e-81
GmaAffx.92786.1.S1_at	-2.31102	0.000364878	AT4G18030	dehydration-responsive family protein	1e-106
GmaAffx.15385.1.S1_at	-2.29523	0.000216732	AT5G56590	glycosyl hydrolase family 17 protein	1e-105
Gma.13293.1.S1_at	-2.28501	0.000408107	AT1G68725	AGP19/ATAGP19 (ARABINOGALACTAN-PROTEIN 19)	0.008
GmaAffx.14131.1.S1_at	-2.2799	0.000386685	AT2G20680	glycosyl hydrolase family 5 protein / cellulase family protein	2e-18
GmaAffx.6133.1.S1_at	-2.27856	0.000723806	AT4G27360	dynein light chain, putative	2e-27
Gma.3064.1.S1_at	-2.25998	0.000754781	AT5G65360	histone H3	1e-70
GmaAffx.90341.1.S1_at	-2.25994	0.000289502	AT5G49720	KOR1 (KORRIGAN); hydrolase, hydrolyzing O-glycosyl compounds	7e-99
GmaAffx.66214.1.S1_at	-2.24705	0.000174355	AT5G09860	nuclear matrix protein-related	2e-94
Gma.4597.2.S1_at	-2.20154	0.000190806	AT1G61820	BGLU46; hydrolase, hydrolyzing O-glycosyl compounds	2e-89
Gma.3217.1.S1_s_at	-2.19882	0.000478294	AT4G16520	ATG8F (AUTOPHAGY 8F); microtubule binding	9e-44
Gma.7173.1.A1_at	-2.18734	0.000424155	AT3G27000	ARP2 (WURM); structural constituent of cytoskeleton	2e-97
GmaAffx.90162.1.S1_s_at	-2.16559	0.000148519	AT2G28840	ankyrin repeat family protein	2e-64
GmaAffx.90009.1.S1_s_at	-2.15116	0.000572927	AT2G40610	ATEXPA8 (ARABIDOPSIS THALIANA EXPANSIN A8)	1e-95
Gma.10707.5.S1_x_at	-2.14542	0.000360392	AT5G02560	histone H2A, putative	1e-40
Gma.15532.1.S1_at	-2.1324	0.000917311	AT5G26670	pectinacetylesterase, putative	5e-20
GmaAffx.13732.1.A1_at	-2.10903	0.000535837	AT5G65460	kinesin motor protein-related	6e-66
GmaAffx.23550.1.S1_at	-2.08381	0.000274416	AT2G18660	expansin family protein (EXPR3)	1e-10
GmaAffx.73299.1.S1_at	-2.06971	0.000165723	AT2G01680	ankyrin repeat family protein	2e-78
Gma.5989.1.S1_at	-2.06295	0.000261745	AT2G17390	ankyrin repeat family protein	1e-114
Gma.5572.1.S1_s_at	-2.06249	0.000291943	AT1G07790	histone H2B, putative	1e-41
GmaAffx.45531.1.S1_at	-2.03363	0.000568129	AT5G60920	COB (COBRA)	2e-31
Gma.4466.1.S1_at	-1.99549	0.000494996	AT5G48160	protein binding / zinc ion binding	5e-81
GmaAffx.34735.1.A1_at	-1.98603	0.000793438	AT2G31900	XIF (Myosin-like protein XIF)	3e-09
GmaAffx.21876.1.S1_at	-1.98043	0.000715002	AT5G18410	KLK (KLUNKER); transcriptional activator	2e-72
GmaAffx.82242.2.S1_at	-1.9796	0.000566034	AT3G16060	kinesin motor family protein	3e-69
Gma.2224.1.S1_s_at	-1.95511	0.000861386	AT5G23860	TUB8 (tubulin beta-8)	1e-173
GmaAffx.92741.1.S1_s_at	-1.89751	0.000587921		Polygalacturonase-like protein [Fragaria ananassa (Strawberry)]	0
GmaAffx.34785.12.S1_at	-1.86849	0.000290831	AT3G55250	similar to calcium homeostasis regulator CHoR1 [Solanum tuberosum] (GB:AAQ14193.1)	4e-48
Gma.2224.1.S1_at	-1.83969	0.000298972	AT5G23860	TUB8 (tubulin beta-8)	1e-173
GmaAffx.65605.1.S1_at	-1.81056	0.000539001	AT1G06490	ATGSL07 (GLUCAN SYNTHASE-LIKE 7); 1,3-beta-glucan synthase/ transferase, transferring glycosyl groups	6e-58
GmaAffx.87808.1.S1_at	-1.80102	0.000365658	AT5G60490	FLA12 (fasciclin-like arabinogalactan-protein 12)	2e-36
Gma.8328.1.S1_at	-1.79919	0.000732377	AT1G68725	AGP19/ATAGP19 (ARABINOGALACTAN-PROTEIN 19)	3e-05
GmaAffx.47101.1.A1_at	-1.7882	0.000789456	AT3G25690	CHUP1 (CHLOROPLAST UNUSUAL POSITIONING 1)	1e-46
Gma.17936.2.S1_at	-1.78353	0.000998344	AT3G60830	ATARP7 (ACTIN-RELATED PROTEIN 7); structural constituent of cytoskeleton	5e-51
GmaAffx.22033.1.S1_at	-1.77737	0.00052449	AT3G45850	kinesin motor protein-related	6e-07
GmaAffx.92988.1.S1_at	-1.77632	0.000720915	AT2G01680	ankyrin repeat family protein	5e-28
GmaAffx.85910.1.S1_at	-1.74405	0.00057977	AT2G47500	microtubule motor	2e-29
GmaAffx.43000.1.S1_at	-1.7317	0.00057363	AT2G41740	VLN2 (VILLIN 2); actin binding	9e-53
Gma.16122.1.S1_at	-1.73061	0.000346493	AT4G02290	glycosyl hydrolase family 9 protein	1e-134
GmaAffx.91310.1.S1_s_at	-1.68897	0.000547191	AT5G49720	KOR1 (KORRIGAN); hydrolase, hydrolyzing O-glycosyl compounds	5e-81
Gma.6130.1.S1_at	-1.64919	0.000377788	AT1G05570	CALS1 (CALLOSE SYNTHASE 1); transferase, transferring glycosyl groups	1e-83
GmaAffx.12508.1.S1_at	-1.63556	0.00047969	AT3G27310	PUX1 (PLANT UBX DOMAIN-CONTAINING PROTEIN 1)	7e-57
Gma.6303.1.S1_at	-1.6177	0.000880764	AT5G23860	TUB8 (tubulin beta-8)	0
GmaAffx.85140.1.S1_at	-1.54185	0.000875959	AT5G60920	COB (COBRA)	4e-91
Gma.10738.1.S1_at	-1.50514	0.000995046	AT5G09810	ACT7 (actin 7)	8e-86
Gma.2623.1.S1_at	-1.49541	0.000998908	AT1G07790	histone H2B, putative	1e-41
GmaAffx.78411.1.S1_at	-1.31739	0.000835402	AT1G19170	glycoside hydrolase family 28 protein / polygalacturonase (pectinase) family protein	9e-72
Disease & Defense
Gma.3241.1.S1_a_at	-8.27394	3.85729e-05	AT5G20630	GLP3 (GERMIN-LIKE PROTEIN 3); manganese ion binding / metal ion binding / nutrient reservoir	2e-70
Gma.3317.2.S1_a_at	-7.49899	2.16298e-05	AT3G26060	peroxiredoxin Q, putative	1e-21
Gma.4362.1.S1_a_at	-7.40756	4.29105e-05	AT3G11630	2-cys peroxiredoxin, chloroplast (BAS1)	1e-107
Gma.3208.2.S1_a_at	-7.31835	3.73756e-05	AT1G72610	GLP1 (GERMIN-LIKE PROTEIN 1); manganese ion binding / metal ion binding / nutrient reservoir	8e-58
Gma.4362.1.S1_at	-7.26649	2.16298e-05	AT3G11630	2-cys peroxiredoxin, chloroplast (BAS1)	1e-107
Gma.3241.1.S1_at	-7.24782	5.85688e-05	AT5G20630	GLP3 (GERMIN-LIKE PROTEIN 3); manganese ion binding / metal ion binding / nutrient reservoir	2e-70
Gma.9631.1.S1_s_at	-6.99047	3.6316e-05	AT3G15353	MT3 (METALLOTHIONEIN 3)	1e-08
Gma.2444.1.S1_a_at	-6.73941	3.18375e-05	AT4G35090	CAT2 (CATALASE 2); catalase	0
GmaAffx.6635.1.S1_at	-6.73217	2.42423e-05	AT3G11660	NHL1 (NDR1/HIN1-like 1)	3e-11
Gma.2317.1.A1_a_at	-6.62995	2.5074e-05	AT5G25610	RD22 (RESPONSIVE TO DESSICATION 22)	6e-79
Gma.15610.1.S1_at	-6.28989	4.45432e-05	AT1G24020	Bet v I allergen family protein	3e-43
Gma.12498.1.S1_s_at	-6.28195	8.09534e-05	AT1G05260	RCI3 (RARE COLD INDUCIBLE GENE 3); peroxidase	1e-112
Gma.1327.2.S1_s_at	-6.26195	4.09503e-05	AT5G25610	RD22 (RESPONSIVE TO DESSICATION 22)	1e-53
Gma.13153.1.S1_at	-6.22745	0.000153638	AT1G17860	trypsin and protease inhibitor family protein / Kunitz family protein	2e-07
Gma.12394.1.S1_at	-6.14369	0.000226993	AT1G73260	trypsin and protease inhibitor family protein / Kunitz family protein	9e-11
Gma.3118.1.S1_s_at	-6.06568	0.000137358	AT3G09390	MT2A (METALLOTHIONEIN 2A)	0.005
Gma.1277.1.S1_at	-6.03258	2.84564e-05	AT1G76080	ATCDSP32/CDSP32 (CHLOROPLASTIC DROUGHT-INDUCED STRESS PROTEIN OF 32 KD); thiol-disulfide exchange intermediate	5e-99
Gma.2021.1.S1_at	-5.92217	2.64095e-05	AT3G11780	MD-2-related lipid recognition domain-containing protein / ML domain-containing protein	4e-25
Gma.2513.1.A1_at	-5.91499	0.000108105	AT2G28190	CSD2 (COPPER/ZINC SUPEROXIDE DISMUTASE 2); copper, zinc superoxide dismutase	3e-30
Gma.4848.1.S1_s_at	-5.87277	2.16298e-05	AT5G01650	macrophage migration inhibitory factor family protein / MIF family protein	6e-50
Gma.2590.1.A1_s_at	-5.754	2.21371e-05		gb|AAG48133.1| putative resistance protein [Glycine max]	0
Gma.338.2.S1_s_at	-5.75176	3.74376e-05	AT4G21960	PRXR1 (peroxidase 42); peroxidase	1e-110
Gma.6384.1.S1_at	-5.73676	5.55941e-05	AT2G28190	CSD2 (COPPER/ZINC SUPEROXIDE DISMUTASE 2); copper, zinc superoxide dismutase	3e-69
Gma.5576.1.S1_a_at	-5.73151	2.48566e-05	AT3G10920	MSD1 (MANGANESE SUPEROXIDE DISMUTASE 1); manganese superoxide dismutase	4e-92
GmaAffx.93098.1.S1_s_at	-5.72087	3.33332e-05	AT4G35090	CAT2 (CATALASE 2); catalase	1e-138
GmaAffx.91025.1.S1_s_at	-5.71063	7.47595e-05	AT1G70370	BURP domain-containing protein / polygalacturonase, putative	2e-15
GmaAffx.23295.1.S1_at	-5.68032	3.44602e-05	AT3G11660	NHL1 (NDR1/HIN1-like 1)	5e-14
Gma.11026.2.S1_s_at	-5.63336	8.39111e-05	AT1G17860	trypsin and protease inhibitor family protein / Kunitz family protein	2e-15
Gma.10757.2.S1_s_at	-5.58272	0.000126641	AT3G16920	chitinase	1e-138
Gma.3317.1.S1_a_at	-5.48562	1.95748e-05	AT3G26060	peroxiredoxin Q, putative	2e-73
Gma.4189.1.S1_at	-5.46321	3.18724e-05	AT4G21960	PRXR1 (peroxidase 42); peroxidase	1e-151
Gma.10333.1.S1_at	-5.45699	0.000164192	AT5G20630	GLP3 (GERMIN-LIKE PROTEIN 3); manganese ion binding / metal ion binding / nutrient reservoir	1e-64
Gma.6462.2.S1_a_at	-5.45657	4.3714e-05	AT3G24600	hypothetical protein	6e-41
Gma.2202.1.S1_at	-5.45597	5.78598e-05	AT4G09010	APX4 (ASCORBATE PEROXIDASE 4); peroxidase	1e-126
Gma.338.1.S1_at	-5.44996	0.000190222	AT4G21960	PRXR1 (peroxidase 42); peroxidase	1e-148
Gma.5623.1.S1_at	-5.37667	5.61986e-05	AT2G47710	universal stress protein (USP) family protein	2e-53
GmaAffx.77106.1.S1_s_at	-5.37475	4.73017e-05	AT3G11630	2-cys peroxiredoxin, chloroplast (BAS1)	3e-34
Gma.6299.1.S1_at	-5.36991	0.000192823	AT3G05890	RCI2B (RARE-COLD-INDUCIBLE 2B)	3e-14
Gma.10757.1.S1_at	-5.36245	4.22013e-05	AT1G05850	POM1 (POM-POM1); chitinase	1e-139
GmaAffx.1301.74.S1_s_at	-5.3247	5.73882e-05		Putative uclacyanin 3 [Oryza sativa (japonica cultivar-group)]	0
Gma.2178.1.S1_at	-5.31206	0.000114331	AT5G66910;AT5G66900	[AT5G66910, disease resistance protein (CC-NBS-LRR class), putative];[AT5G66900, disease resistance protein (CC-NBS-LRR class), putative]	5e-97
Gma.17721.1.S1_at	-5.25644	2.63241e-05	AT5G01650	macrophage migration inhibitory factor family protein / MIF family protein	4e-49
Gma.8022.1.S1_at	-5.24952	8.71893e-05	AT3G05600	epoxide hydrolase, putative	1e-109
GmaAffx.91025.1.S1_x_at	-5.23271	4.77314e-05	AT1G70370	BURP domain-containing protein / polygalacturonase, putative	2e-15
GmaAffx.91474.1.S1_s_at	-5.20498	5.06e-05	AT4G08390	SAPX; L-ascorbate peroxidase	4e-46
GmaAffx.89703.1.A1_at	-5.16267	2.26971e-05	AT1G07890	APX1 (ASCORBATE PEROXIDASE 1, MATERNAL EFFECT EMBRYO ARREST 6); L-ascorbate peroxidase	2e-98
Gma.11326.1.S1_s_at	-5.11263	5.00588e-05	AT5G19140	auxin/aluminum-responsive protein, putative	1e-106
Gma.5576.2.S1_at	-5.0812	2.2542e-05		Mn-superoxide dismutase [Lotus japonicus]	0
Gma.17258.1.S1_s_at	-5.08082	0.000788854		Plasma membrane intrinsic polypeptide [Cicer arietinum (Chickpea) (Garbanzo)]	0
Gma.6299.1.S1_s_at	-5.08001	9.11196e-05	AT3G05890	RCI2B (RARE-COLD-INDUCIBLE 2B)	3e-14
Gma.5524.1.S1_at	-5.07511	8.33457e-05	AT5G58390	peroxidase, putative	1e-116
Gma.3894.1.A1_at	-5.06719	7.54942e-05	AT2G21340	enhanced disease susceptibility protein, putative / salicylic acid induction deficient protein, putative	6e-24
GmaAffx.91166.1.A1_s_at	-5.06206	0.000869037	AT5G19140	auxin/aluminum-responsive protein, putative	8e-47
Gma.4235.1.S1_s_at	-5.02404	0.000355001	AT2G02100	LCR69/PDF2.2 (Low-molecular-weight cysteine-rich 69); protease inhibitor	3e-09
Gma.2558.2.S1_a_at	-5.00509	0.000301692		Similar to CCS1 [Arabidopsis thaliana (Mouse-ear cress)]	0
Gma.10331.1.A1_s_at	-5.00211	0.000114413	AT5G01650	macrophage migration inhibitory factor family protein / MIF family protein	8e-34
Gma.5576.1.S1_at	-4.98817	6.33862e-05	AT3G10920	MSD1 (MANGANESE SUPEROXIDE DISMUTASE 1); manganese superoxide dismutase	4e-92
GmaAffx.38581.1.A1_s_at	-4.95386	6.72041e-05	AT5G25610	RD22 (RESPONSIVE TO DESSICATION 22)	4e-16
GmaAffx.78026.1.S1_at	-4.94316	4.73217e-05	AT1G65980	TPX1 (THIOREDOXIN-DEPENDENT PEROXIDASE 1); antioxidant	8e-38
Gma.2143.2.A1_s_at	-4.89134	0.000237369		Avr9 elicitor response protein [Nicotiana tabacum (Common tobacco)]	0
Gma.5576.1.S1_x_at	-4.87082	3.57346e-05	AT3G10920	MSD1 (MANGANESE SUPEROXIDE DISMUTASE 1); manganese superoxide dismutase	4e-92
Gma.7148.1.A1_at	-4.85493	0.00012577	AT5G57170	macrophage migration inhibitory factor family protein / MIF family protein	3e-46
Gma.2220.1.S1_s_at	-4.853	0.000333151	AT1G17860	trypsin and protease inhibitor family protein / Kunitz family protein	3e-17
Gma.11154.1.S1_a_at	-4.8502	0.000189303	AT1G63220	C2 domain-containing protein	5e-44
Gma.2444.2.A1_a_at	-4.79203	0.000134711	AT1G20620	CAT3 (CATALASE 3); catalase	2e-22
Gma.11154.1.S1_s_at	-4.78892	0.000203974	AT1G63220	C2 domain-containing protein	5e-44
Gma.17993.1.S1_at	-4.77498	0.000339071	AT4G11650	ATOSM34 (OSMOTIN 34)	2e-79
GmaAffx.92986.1.S1_at	-4.69219	2.93774e-05	AT5G02790	In2-1 protein, putative	4e-77
GmaAffx.792.1.S1_at	-4.68819	0.000101522	AT3G51000	epoxide hydrolase, putative	2e-18
GmaAffx.81892.1.S1_at	-4.67904	4.3282e-05	AT4G37990	ELI3-2 (ELICITOR-ACTIVATED GENE 3)	1e-56
Gma.13161.1.S1_at	-4.6641	5.14955e-05	AT1G73260	trypsin and protease inhibitor family protein / Kunitz family protein	1e-07
GmaAffx.89697.1.S1_s_at	-4.65613	3.29634e-05	AT3G32980	peroxidase 32 (PER32) (P32) (PRXR3)	4e-66
Gma.4319.1.S1_s_at	-4.65242	3.61087e-05	AT3G07230	wound-responsive protein-related	7e-15
GmaAffx.2799.1.A1_at	-4.65233	0.000119754	AT2G15220	secretory protein, putative	2e-21
Gma.6075.1.S1_s_at	-4.64746	0.000394817	AT3G11660	NHL1 (NDR1/HIN1-like 1)	8e-74
Gma.16507.1.S1_at	-4.62749	0.00038082	AT1G05260	RCI3 (RARE COLD INDUCIBLE GENE 3); peroxidase	1e-125
GmaAffx.12382.1.S1_s_at	-4.61401	4.24359e-05		Fe-superoxide dismutase 1 [Lotus japonicus]	0
Gma.3570.1.S1_at	-4.61006	0.000176273	AT3G52960	peroxiredoxin type 2, putative	4e-68
Gma.6231.1.S1_at	-4.59891	0.000430214	AT1G17860	trypsin and protease inhibitor family protein / Kunitz family protein	2e-13
Gma.6855.1.S1_at	-4.59016	6.67125e-05	AT4G31870	ATGPX7 (GLUTATHIONE PEROXIDASE 7); glutathione peroxidase	7e-85
Gma.2021.1.S1_s_at	-4.56728	0.000297475	AT3G11780	MD-2-related lipid recognition domain-containing protein / ML domain-containing protein	4e-25
Gma.7047.1.S1_s_at	-4.53314	0.00010211	AT3G53990	universal stress protein (USP) family protein	9e-57
GmaAffx.91141.1.S1_at	-4.51509	9.98241e-05	AT5G06730	peroxidase, putative	2e-63
Gma.6370.2.S1_a_at	-4.47402	0.000883959	AT2G23970	defense-related protein, putative	5e-59
Gma.11336.2.S1_at	-4.4645	9.21688e-05	AT1G18250	ATLP-1 (Arabidopsis thaumatin-like protein 1)	1e-113
Gma.6803.2.S1_s_at	-4.46438	0.000305913	AT2G15970	COR413-PM1 (cold regulated 413 plasma membrane 1)	2e-53
GmaAffx.6790.1.S1_at	-4.45014	0.000972427	AT3G05600	epoxide hydrolase, putative	4e-36
GmaAffx.44031.1.S1_at	-4.44183	0.000130516	AT3G28200	peroxidase, putative	1e-107
Gma.6299.3.S1_at	-4.4233	0.000159122	AT4G14030	selenium-binding protein, putative	0
Gma.4330.1.S1_at	-4.41101	0.000100214	AT1G65870	disease resistance-responsive family protein	5e-36
GmaAffx.33851.1.S1_s_at	-4.40527	0.000813291	AT4G20260	DREPP plasma membrane polypeptide family protein	3e-40
GmaAffx.93393.1.S1_s_at	-4.40052	9.57073e-05	AT3G09640	APX2 (ASCORBATE PEROXIDASE 2); L-ascorbate peroxidase	4e-74
Gma.6889.1.S1_x_at	-4.3979	3.86894e-05	AT3G62550	universal stress protein (USP) family protein	1e-38
Gma.1043.1.S1_at	-4.35768	2.89866e-05		gb|AAQ73127.1| resistance protein RGC2 [Lactuca saligna]	0
GmaAffx.43227.1.A1_s_at	-4.33955	0.000549756	AT4G11600	ATGPX6 (GLUTATHIONE PEROXIDASE 6); glutathione peroxidase	8e-15
Gma.10936.1.S1_s_at	-4.32878	0.000964361	AT4G37520	peroxidase 50 (PER50) (P50) (PRXR2)	1e-116
GmaAffx.92480.1.S1_at	-4.30658	0.000238244	AT2G15970	COR413-PM1 (cold regulated 413 plasma membrane 1)	3e-55
Gma.15888.1.S1_at	-4.29897	0.000167321	AT5G01650	macrophage migration inhibitory factor family protein / MIF family protein	3e-49
GmaAffx.18603.2.S1_at	-4.28081	0.000104896	AT1G33970	avirulence-responsive protein, putative / avirulence induced gene protein, putative / AIG protein, putative	3e-48
Gma.10720.2.S1_x_at	-4.27395	0.000133165	AT1G77490	TAPX; L-ascorbate peroxidase	1e-137
Gma.16812.1.S1_s_at	-4.26275	7.22556e-05	AT2G38380	peroxidase 22 (PER22) (P22) (PRXEA) / basic peroxidase E	1e-105
Gma.12384.1.S1_at	-4.2396	4.96815e-05	AT3G51660	macrophage migration inhibitory factor family protein / MIF family protein	1e-34
Gma.5401.1.S1_s_at	-4.23343	3.57346e-05	AT1G65970;AT1G60740	[AT1G65970, TPX2 (THIOREDOXIN-DEPENDENT PEROXIDASE 2); antioxidant];[AT1G60740, peroxiredoxin type 2, putative]	4e-61
Gma.3894.2.S1_at	-4.18648	3.49577e-05	AT2G21340	enhanced disease susceptibility protein, putative / salicylic acid induction deficient protein, putative	5e-48
Gma.1959.3.S1_a_at	-4.18096	0.000387221	AT4G35770	SEN1 (DARK INDUCIBLE 1)	5e-21
Gma.1190.1.S1_at	-4.07596	0.000102197	AT1G51680	4CL1 (4-COUMARATE:COA LIGASE 1); 4-coumarate-CoA ligase	0
Gma.13691.1.A1_at	-4.07279	5.6398e-05	AT3G55040	In2-1 protein, putative	2e-11
GmaAffx.921.1.S1_at	-4.07144	0.000104415	AT5G53160	similar to unknown protein [Arabidopsis thaliana] (TAIR:AT4G27920.1); similar to CAPIP1-like [Solanum tuberosum] (GB:ABB29920.1); contains InterPro domain Bet v I allergen; (InterPro:IPR000916)	9e-72
Gma.16822.1.S1_at	-4.06168	0.000225113	AT5G11250	disease resistance protein (TIR-NBS-LRR class), putative	0.001
GmaAffx.91273.1.S1_s_at	-4.0597	0.000145868	AT4G10270	wound-responsive family protein	3e-24
Gma.4312.2.S1_at	-4.05732	0.000220681	AT2G43350	ATGPX3 (GLUTATHIONE PEROXIDASE 3); glutathione peroxidase	3e-36
Gma.10720.2.S1_a_at	-4.0533	0.000141613	AT1G77490	TAPX; L-ascorbate peroxidase	1e-137
Gma.4312.1.S1_x_at	-4.03931	4.35328e-05	AT2G43350	ATGPX3 (GLUTATHIONE PEROXIDASE 3); glutathione peroxidase	3e-74
GmaAffx.59462.1.S1_s_at	-3.98856	0.000162864	AT3G60280	UCC3 (UCLACYANIN 3); copper ion binding	5e-20
Gma.5600.1.S1_at	-3.98135	6.65671e-05	AT3G48090	EDS1 (ENHANCED DISEASE SUSCEPTIBILITY 1); signal transducer/ triacylglycerol lipase	2e-05
GmaAffx.90350.1.S1_s_at	-3.96545	6.69827e-05	AT1G05850	POM1 (POM-POM1); chitinase	1e-78
Gma.957.1.S1_at	-3.93669	0.000143635	AT1G22900	similar to disease resistance-responsive family protein [Arabidopsis thaliana] (TAIR:AT5G42500.1); similar to dirigent-like protein pDIR12 [Picea glauca] (GB:ABD52123.1); contains InterPro domain Plant disease resistance response protein; (InterPro:IPR004	2e-34
Gma.1596.1.S1_at	-3.92554	3.60466e-05	AT4G31310	avirulence-responsive protein-related / avirulence induced gene (AIG) protein-related	2e-44
GmaAffx.91959.1.S1_at	-3.92354	0.000257772	AT4G14420	lesion inducing protein-related	4e-33
Gma.5914.1.S1_at	-3.90518	0.000524006	AT4G04340	early-responsive to dehydration protein-related / ERD protein-related	1e-132
Gma.6091.1.S1_at	-3.89881	7.11134e-05	AT4G35000	APX3 (ASCORBATE PEROXIDASE 3); L-ascorbate peroxidase	1e-102
Gma.17805.1.A1_s_at	-3.86702	3.24023e-05	AT5G05340	peroxidase, putative	4e-27
Gma.9839.1.S1_at	-3.86331	6.80838e-05	AT2G28790	osmotin-like protein, putative	4e-52
Gma.6743.1.S1_at	-3.86187	0.000137064	AT4G14420	lesion inducing protein-related	7e-30
GmaAffx.21078.1.A1_at	-3.84497	0.000607979	AT5G01090	legume lectin family protein	2e-09
Gma.10689.1.S1_at	-3.84444	0.00010584	AT1G73260	trypsin and protease inhibitor family protein / Kunitz family protein	2e-17
GmaAffx.71077.1.A1_s_at	-3.79217	5.25615e-05	AT4G05420	DDB1A (UV-damaged DNA-binding protein 1A); DNA binding	8e-38
GmaAffx.57668.1.S1_at	-3.79028	0.00011944		Polyphenol oxidase [Populus trichocarpa x Populus deltoides]	0
Gma.2444.1.S1_x_at	-3.75587	5.47883e-05	AT4G35090	CAT2 (CATALASE 2); catalase	0
Gma.6889.1.S1_at	-3.73176	0.00012458	AT3G62550	universal stress protein (USP) family protein	1e-38
GmaAffx.69748.1.S1_at	-3.72863	0.000572999	AT1G02270	endonuclease/exonuclease/phosphatase family protein / calcium-binding EF hand family protein	2e-53
Gma.6803.1.S1_at	-3.71098	0.000723072	AT2G15970	COR413-PM1 (cold regulated 413 plasma membrane 1)	7e-28
Gma.10465.1.S1_at	-3.70517	8.79354e-05	AT3G05890	RCI2B (RARE-COLD-INDUCIBLE 2B)	3e-14
GmaAffx.82046.1.S1_at	-3.67149	0.000849811		gb|AAL56987.1| functional candidate resistance protein KR1 [Glyc...	0
Gma.8260.1.A1_at	-3.67087	0.000207226	AT4G27220	disease resistance protein (NBS-LRR class), putative	6e-06
Gma.16548.1.S1_at	-3.66789	0.000168133	AT1G58170	disease resistance-responsive protein-related / dirigent protein-related	1e-50
Gma.5799.1.S1_at	-3.6491	0.000112513	AT1G30360	ERD4 (EARLY-RESPONSIVE TO DEHYDRATION 4)	1e-136
Gma.1388.1.S1_at	-3.63598	0.000250122	AT3G51000	epoxide hydrolase, putative	4e-49
Gma.4312.1.S1_at	-3.62099	0.000115863	AT2G43350	ATGPX3 (GLUTATHIONE PEROXIDASE 3); glutathione peroxidase	3e-74
GmaAffx.84424.1.S1_at	-3.59194	5.66131e-05	AT4G37980	ELI3-1 (ELICITOR-ACTIVATED GENE 3); oxidoreductase/ zinc ion binding	6e-51
Gma.15464.1.S1_a_at	-3.57878	0.000156404	AT1G08830	CSD1 (copper/zinc superoxide dismutase 1); copper, zinc superoxide dismutase	1e-64
Gma.2654.1.S1_at	-3.56429	0.000344242	AT2G43945	expressed protein	4e-95
Gma.2444.1.S1_at	-3.55538	5.55941e-05	AT4G35090	CAT2 (CATALASE 2); catalase	0
GmaAffx.77896.1.S1_at	-3.54804	0.000148954	AT1G80680	PRE (PRECOZ, SUPPRESSOR OF AUXIN RESISTANCE3)	1e-160
GmaAffx.92481.1.S1_at	-3.54728	0.000927051	AT1G62740	stress-inducible protein, putative	7e-56
Gma.4928.1.S1_a_at	-3.54236	6.65343e-05	AT1G51680	4CL1 (4-COUMARATE:COA LIGASE 1); 4-coumarate-CoA ligase	0
Gma.7047.1.S1_at	-3.53965	9.06153e-05	AT3G53990	universal stress protein (USP) family protein	9e-57
Gma.2530.1.S1_at	-3.53216	0.000192416	AT5G02790	In2-1 protein, putative	4e-81
GmaAffx.14833.1.S1_at	-3.52483	0.0005325	AT2G35980	YLS9 (YELLOW-LEAF-SPECIFIC GENE 9)	3e-18
Gma.13521.1.S1_at	-3.5092	0.000946397	AT2G37570	SLT1 (SODIUM- AND LITHIUM-TOLERANT 1)	1e-36
Gma.5553.1.S1_s_at	-3.50653	6.02707e-05	AT3G53990	universal stress protein (USP) family protein	1e-56
GmaAffx.18722.1.S1_at	-3.5062	0.000437319	AT4G14200	similar to unknown protein [Arabidopsis thaliana] (TAIR:AT5G40450.1); similar to hypothetical salt-inducible protein [Prunus mume] (GB:BAE48657.1)	4e-21
GmaAffx.88984.1.A1_s_at	-3.47738	9.93155e-05	AT1G73260	trypsin and protease inhibitor family protein / Kunitz family protein	6e-06
Gma.3713.1.S1_s_at	-3.47712	0.000160148	AT1G17860	trypsin and protease inhibitor family protein / Kunitz family protein	1e-12
Gma.13160.1.S1_at	-3.47001	0.000436748	AT3G09640	APX2 (ASCORBATE PEROXIDASE 2); L-ascorbate peroxidase	1e-107
GmaAffx.89795.1.S1_s_at	-3.45559	5.16105e-05	AT1G24020	Bet v I allergen family protein	8e-10
GmaAffx.91543.1.S1_s_at	-3.45422	0.000301692	AT4G31310	avirulence-responsive protein-related / avirulence induced gene (AIG) protein-related	2e-47
GmaAffx.25834.1.S1_at	-3.4293	5.9029e-05	AT4G02600	ATMLO1/MLO1 (MILDEW RESISTANCE LOCUS O 1); calmodulin binding	1e-100
Gma.7301.1.S1_at	-3.4075	0.000461746	AT4G29210	GGT3 (GAMMA-GLUTAMYL TRANSPEPTIDASE 3); gamma-glutamyltransferase/ glutathione gamma-glutamylcysteinyltransferase	2e-71
Gma.6299.2.S1_at	-3.39439	0.000891882	AT1G04340	lesion inducing protein-related	2e-32
GmaAffx.64204.1.S1_at	-3.38261	0.000261745	AT4G39640	GGT1; gamma-glutamyltransferase/ glutathione gamma-glutamylcysteinyltransferase	4e-70
Gma.15464.1.S1_x_at	-3.37562	0.000196385	AT1G08830	CSD1 (copper/zinc superoxide dismutase 1); copper, zinc superoxide dismutase	1e-64
Gma.4312.2.S1_s_at	-3.34855	0.000385358	AT2G43350	ATGPX3 (GLUTATHIONE PEROXIDASE 3); glutathione peroxidase	3e-36
Gma.413.1.S1_at	-3.33512	0.000877714	AT1G71695	peroxidase 12 (PER12) (P12) (PRXR6)	1e-77
Gma.5799.1.S1_a_at	-3.33497	0.000302587	AT1G30360	ERD4 (EARLY-RESPONSIVE TO DEHYDRATION 4)	1e-136
Gma.15683.1.S1_at	-3.31937	0.000261692	AT3G05950	germin-like protein, putative	6e-39
Gma.6462.3.S1_s_at	-3.31468	0.00010276	AT1G45688	similar to unknown protein [Arabidopsis thaliana] (TAIR:AT5G42860.1); similar to H0814G11.12 [Oryza sativa (indica cultivar-group)] (GB:CAJ86345.1); similar to CAA30379.1 protein [Oryza sativa] (GB:CAB53482.1)	6e-10
Gma.17271.1.A1_at	-3.30528	5.23756e-05	AT2G38380;AT2G38390	[AT2G38380, peroxidase 22 (PER22) (P22) (PRXEA) / basic peroxidase E];[AT2G38390, peroxidase, putative]	0.0002
GmaAffx.73387.1.A1_at	-3.29747	0.000133165		Multidrug resistance-associated protein 1 [Arabidopsis thaliana (Mouse-ear cress)]	0
GmaAffx.73291.1.S1_at	-3.29602	0.000261096		gb|AAQ72579.1| resistance protein RGC2 [Lactuca sativa]	0
GmaAffx.84858.1.S1_at	-3.29177	0.000120442	AT4G33300	ADR1-L1 (ADR1-LIKE 1); ATP binding / protein binding	1e-132
GmaAffx.9161.4.A1_at	-3.28947	0.000270498	AT5G63890	ATHDH (HISTIDINOL DEHYDROGENASE)	7e-11
GmaAffx.92499.1.S1_s_at	-3.25322	0.000982898	AT3G04720	PR4 (PATHOGENESIS-RELATED 4)	5e-84
Gma.3301.1.S1_at	-3.234	0.000556634	AT4G02600	ATMLO1/MLO1 (MILDEW RESISTANCE LOCUS O 1); calmodulin binding	0.001
GmaAffx.92986.1.S1_s_at	-3.21433	7.68604e-05	AT5G02790	In2-1 protein, putative	4e-77
GmaAffx.2203.1.S1_at	-3.21336	0.000200992	AT4G19070	cadmium-responsive protein / cadmium induced protein (AS8)	8e-22
Gma.16394.2.S1_at	-3.20206	7.37516e-05	AT4G32320	APX6 (ASCORBATE PEROXIDASE 6); L-ascorbate peroxidase	4e-57
Gma.16394.1.A1_at	-3.18227	0.000122514	AT4G32320	APX6 (ASCORBATE PEROXIDASE 6); L-ascorbate peroxidase	8e-28
Gma.6533.1.S1_at	-3.18098	0.000209077	AT4G39090	RD19 (RESPONSIVE TO DEHYDRATION 19); cysteine-type peptidase	1e-140
Gma.10692.1.S1_at	-3.17426	0.000147971	AT2G25580	binding	7e-40
Gma.2654.2.S1_a_at	-3.16997	9.11196e-05	AT2G43945	expressed protein	7e-08
Gma.15464.2.S1_at	-3.15982	0.000222306	AT1G08830	CSD1 (copper/zinc superoxide dismutase 1); copper, zinc superoxide dismutase	2e-64
GmaAffx.792.3.S1_at	-3.1357	6.55377e-05	AT4G02340	epoxide hydrolase, putative	2e-32
GmaAffx.46944.1.S1_at	-3.13069	0.000243044	AT4G02220	zinc finger (MYND type) family protein / programmed cell death 2 C-terminal domain-containing protein	3e-89
Gma.6166.1.S1_at	-3.12176	0.000642786	AT5G05340	peroxidase, putative	3e-51
Gma.16745.1.S1_at	-3.11971	0.000348183	AT5G51700	PBS2 (PPHB SUSCEPTIBLE 2)	2e-40
Gma.12616.1.A1_at	-3.0962	0.000368985	AT2G38380;AT2G38390	[AT2G38380, peroxidase 22 (PER22) (P22) (PRXEA) / basic peroxidase E];[AT2G38390, peroxidase, putative]	2e-12
GmaAffx.89772.14.A1_s_at	-3.0899	0.000166397		G.max mRNA from stress-induced gene [Glycine max (Soybean)]	0
Gma.4362.3.A1_s_at	-3.0877	0.000302986		Peroxiredoxin precursor [Phaseolus vulgaris (Kidney bean) (French bean)]	0
Gma.15648.1.S1_s_at	-3.08412	0.000201917	AT5G54640	RAT5 (RESISTANT TO AGROBACTERIUM TRANSFORMATION 5); DNA binding	4e-42
GmaAffx.90395.1.S1_s_at	-3.07646	0.000539793	AT1G54410	dehydrin family protein	0.007
GmaAffx.91474.1.S1_at	-3.05744	0.000189065	AT4G08390	SAPX; L-ascorbate peroxidase	4e-46
Gma.16394.2.S1_a_at	-3.05314	0.000166253	AT4G32320	APX6 (ASCORBATE PEROXIDASE 6); L-ascorbate peroxidase	4e-57
Gma.16711.3.S1_a_at	-3.04375	0.000121596		Iron-stress related protein [Citrus junos]	0
Gma.13217.1.S1_at	-3.01875	0.000352801	AT4G28240	wound-responsive protein-related	3e-12
Gma.1910.1.S1_at	-2.99311	0.000346804	AT4G38660	thaumatin, putative	1e-116
Gma.347.1.S1_at	-2.98348	0.000706633	AT3G63200	PLA IIIB/PLP9 (Patatin-like protein 9); nutrient reservoir	2e-20
Gma.11096.1.S1_at	-2.94396	0.000187202	AT1G32400	TOM2A (TOBAMOVIRUS MULTIPLICATION 2A)	1e-105
Gma.10331.1.A1_at	-2.93302	0.000405662	AT5G01650	macrophage migration inhibitory factor family protein / MIF family protein	8e-34
Gma.6838.1.S1_at	-2.91796	0.000396211	AT5G45110	NPR3 (NPR1-LIKE PROTEIN 3); protein binding	1e-174
GmaAffx.44716.1.A1_at	-2.8886	0.000709866	AT4G35000	APX3 (ASCORBATE PEROXIDASE 3); L-ascorbate peroxidase	7e-21
Gma.5346.2.S1_a_at	-2.86353	0.000985778	AT1G32230	RCD1 (RADICAL-INDUCED CELL DEATH1)	3e-15
GmaAffx.91959.1.S1_s_at	-2.86176	0.000812128	AT4G14420	lesion inducing protein-related	4e-33
GmaAffx.6183.1.S1_at	-2.79771	0.000270832	AT4G05420	DDB1A (UV-damaged DNA-binding protein 1A); DNA binding	3e-72
Gma.5443.2.S1_a_at	-2.73176	0.000210953	AT5G54640	RAT5 (RESISTANT TO AGROBACTERIUM TRANSFORMATION 5); DNA binding	5e-14
Gma.1730.2.S1_at	-2.72546	0.000444406	AT3G17800	mRNA level of the MEB5.2 gene (At3g17800) remains unchanged after cutting the inflorescence stem	1e-112
GmaAffx.36309.1.S1_at	-2.69184	0.000203335	AT1G20030	pathogenesis-related thaumatin family protein	2e-47
GmaAffx.60035.1.S1_at	-2.68846	0.000196409	AT1G60390	BURP domain-containing protein / polygalacturonase, putative	2e-50
Gma.4312.3.S1_a_at	-2.67815	0.000133168	AT2G31570	ATGPX2 (GLUTATHIONE PEROXIDASE 2); glutathione peroxidase	5e-43
Gma.18031.1.S1_s_at	-2.6682	0.000200329	AT1G01170	ozone-responsive stress-related protein, putative	8e-22
GmaAffx.65773.1.S1_at	-2.66607	0.000215402	AT4G19120	ERD3 (EARLY-RESPONSIVE TO DEHYDRATION 3)	1e-170
GmaAffx.90087.1.S1_x_at	-2.64396	0.000230067	AT1G01170	ozone-responsive stress-related protein, putative	2e-11
Gma.587.1.S1_at	-2.63435	0.000170815	AT4G35090	CAT2 (CATALASE 2); catalase	0
Gma.1539.1.S1_at	-2.58459	0.000691302	AT4G37530;AT4G37520	[AT4G37530, peroxidase, putative];[AT4G37520, peroxidase 50 (PER50) (P50) (PRXR2)]	1e-119
Gma.5553.2.S1_at	-2.57156	0.000367977	AT3G53990	universal stress protein (USP) family protein	7e-24
Gma.17619.1.S1_at	-2.56493	0.000621177	AT5G54640	RAT5 (RESISTANT TO AGROBACTERIUM TRANSFORMATION 5); DNA binding	3e-42
Gma.3153.1.S1_s_at	-2.54806	0.000351017	AT5G02790	In2-1 protein, putative	6e-91
GmaAffx.87273.1.A1_at	-2.51597	0.000242929	AT1G53290	galactosyltransferase family protein	6e-87
Gma.10850.2.S1_at	-2.4926	0.000586152	AT1G76180	ERD14 (EARLY RESPONSE TO DEHYDRATION 14)	3e-11
GmaAffx.21924.1.S1_at	-2.48026	0.000312887	AT5G05340	peroxidase, putative	4e-17
Gma.10936.2.S1_at	-2.44808	0.000999436	AT4G37520	peroxidase 50 (PER50) (P50) (PRXR2)	1e-111
Gma.5038.1.A1_at	-2.44479	0.000174988	AT5G63380	4-coumarate--CoA ligase family protein / 4-coumaroyl-CoA synthase family protein	3e-29
Gma.7610.1.A1_at	-2.43619	0.00028166	AT5G13160	PBS1 (AVRPPHB SUSCEPTIBLE 1); kinase	5e-17
Gma.8456.1.S1_a_at	-2.43418	0.000162581	AT5G17680	disease resistance protein (TIR-NBS-LRR class), putative	9e-97
Gma.17861.1.S1_at	-2.40397	0.000161505	AT1G09560	GLP5 (GERMIN-LIKE PROTEIN 5); manganese ion binding / metal ion binding / nutrient reservoir	3e-84
GmaAffx.90087.1.S1_at	-2.392	0.000576756	AT1G01170	ozone-responsive stress-related protein, putative	2e-11
GmaAffx.93642.1.S1_s_at	-2.38826	0.000747653	AT2G15220	secretory protein, putative	1e-12
GmaAffx.93342.1.S1_s_at	-2.37927	0.000657675	AT4G31870	ATGPX7 (GLUTATHIONE PEROXIDASE 7); glutathione peroxidase	3e-62
Gma.11278.1.S1_at	-2.37757	0.000509523	AT2G35900	similar to Mal d 1-associated protein [Malus x domestica] (GB:AAP86780.1)	4e-37
Gma.11026.1.S1_at	-2.35803	0.000208866	AT1G17860	trypsin and protease inhibitor family protein / Kunitz family protein	4e-42
GmaAffx.93164.1.S1_s_at	-2.2865	0.000152197	AT3G09390	MT2A (METALLOTHIONEIN 2A)	1e-08
GmaAffx.27315.1.S1_at	-2.27424	0.000438595	AT4G10780	disease resistance protein (CC-NBS-LRR class), putative	6e-09
GmaAffx.90871.1.S1_s_at	-2.26044	0.000981732	AT1G36980	similar to salt tolerant protein [Triticum aestivum] (GB:AAY26392.1); similar to Os02g0566900 [Oryza sativa (japonica cultivar-group)] (GB:NP 001047175.1); similar to Os09g0453000 [Oryza sativa (japonica cultivar-group)] (GB:NP 001063340.1); contains Inte	1e-34
Gma.14567.1.S1_at	-2.23149	0.00012493	AT4G01410	harpin-induced family protein / HIN1 family protein / harpin-responsive family protein	2e-52
Gma.1479.2.S1_at	-2.22891	0.000389467	AT4G19120	ERD3 (EARLY-RESPONSIVE TO DEHYDRATION 3)	9e-88
GmaAffx.89705.1.S1_s_at	-2.22532	0.000521884	AT1G76180	ERD14 (EARLY RESPONSE TO DEHYDRATION 14)	1e-11
Gma.4999.1.S1_s_at	-2.20758	0.000516911	AT3G07230	wound-responsive protein-related	9e-15
Gma.2470.1.S1_s_at	-2.14097	0.000468473	AT1G09560	GLP5 (GERMIN-LIKE PROTEIN 5); manganese ion binding / metal ion binding / nutrient reservoir	3e-63
GmaAffx.69047.1.S1_s_at	-2.11512	0.000254653	AT3G62770	AtATG18a (Arabidopsis thaliana homolog of yeast autophagy 18 (ATG18) a)	1e-68
Gma.3233.1.S1_s_at	-2.07867	0.000305724	AT5G51100	FSD2 (FE SUPEROXIDE DISMUTASE 2); iron superoxide dismutase	3e-94
GmaAffx.83782.1.S1_at	-2.06415	0.000359399	AT4G10270	wound-responsive family protein	6e-25
GmaAffx.89649.1.S1_s_at	-2.05537	0.000339523	AT2G43350	ATGPX3 (GLUTATHIONE PEROXIDASE 3); glutathione peroxidase	6e-47
GmaAffx.25072.1.A1_at	-2.02602	0.000949059	AT1G44760	universal stress protein (USP) family protein	5e-14
GmaAffx.1099.1.S1_at	-1.94562	0.000324416	AT4G27190	disease resistance protein (NBS-LRR class), putative	2e-10
GmaAffx.79961.1.S1_at	-1.92976	0.000864646	AT1G11310	MLO2 (MILDEW RESISTANCE LOCUS O 2); calmodulin binding	5e-41
GmaAffx.39303.1.S1_at	-1.90496	0.000645069	AT4G27320	universal stress protein (USP) family protein	1e-52
Gma.2513.2.S1_at	-1.83758	0.000975915	AT2G28190	CSD2 (COPPER/ZINC SUPEROXIDE DISMUTASE 2); copper, zinc superoxide dismutase	5e-34
Gma.6245.1.S1_at	-1.8076	0.00097667		Thaumatin, pathogenesis-related [Medicago truncatula (Barrel medic)]	0
Gma.5629.2.S1_a_at	-1.77537	0.000315625	AT5G64120	peroxidase, putative	7e-14
Gma.8498.1.S1_at	-1.77428	0.000806031	AT1G12520	CCS1 (copper chaperone for superoxide dismutase 1); superoxide dismutase copper chaperone	1e-107
Gma.5038.2.S1_a_at	-1.73319	0.000412724	AT5G63380	4-coumarate--CoA ligase family protein / 4-coumaroyl-CoA synthase family protein	3e-84
GmaAffx.65968.1.S1_s_at	-1.6747	0.000713771	AT4G31870	ATGPX7 (GLUTATHIONE PEROXIDASE 7); glutathione peroxidase	1e-19
GmaAffx.90538.1.A1_s_at	-1.66082	0.000617121	AT1G19320	pathogenesis-related thaumatin family protein	4e-52
GmaAffx.43575.1.S1_at	-1.53813	0.000514106		dbj|BAA92224.1| similar to PR-10 [Vigna unguiculata]	0
Gma.7924.1.S1_at	-1.52207	0.000591756	AT4G24290	similar to NSL1 (NECROTIC SPOTTED LESIONS 1) [Arabidopsis thaliana] (TAIR:AT1G28380.1); similar to Membrane attack complex component/perforin/complement C9 [Medicago truncatula] (GB:ABE79564.1); contains InterPro domain Membrane attack complex component/p	1e-119
Gma.11284.1.S1_at	-1.49282	0.000652761	AT3G11660	NHL1 (NDR1/HIN1-like 1)	2e-71
Energy
Gma.1955.4.S1_a_at	-8.49322	2.21371e-05	AT4G05180	PSBQ/PSBQ-2 (photosystem II subunit Q-2); calcium ion binding	9e-27
Gma.5672.3.S1_a_at	-8.2867	2.21371e-05	AT1G06680	PSBP-1 (OXYGEN-EVOLVING ENHANCER PROTEIN 2); calcium ion binding	1e-109
Gma.5672.5.S1_a_at	-8.23938	1.28344e-05	AT3G62410	CP12-2	2e-34
Gma.5672.7.S1_a_at	-8.11764	2.26971e-05	AT3G62410	CP12-2	1e-33
Gma.11034.1.S1_at	-7.9535	2.87342e-05	AT3G50820	PSBO-2/PSBO2 (PHOTOSYSTEM II SUBUNIT O-2); oxygen evolving	1e-144
Gma.13868.2.S1_s_at	-7.75715	2.61797e-05	AT1G42970	GAPB (GLYCERALDEHYDE-3-PHOSPHATE DEHYDROGENASE B SUBUNIT); glyceraldehyde-3-phosphate dehydrogenase	3e-67
Gma.1316.5.S1_at	-7.66444	1.67076e-05	AT4G12800	PSAL (photosystem I subunit L)	2e-37
Gma.3305.1.S1_at	-7.60773	2.21371e-05	AT5G66190	ATLFNR1 (LEAF FNR 1); NADPH dehydrogenase/ oxidoreductase	1e-167
Gma.289.1.S1_s_at	-7.60643	3.97789e-05	AT5G38410	ribulose-bisphosphate carboxylase	3e-64
Gma.5672.7.S1_s_at	-7.57503	1.67076e-05	AT3G62410	CP12-2	1e-33
Gma.17053.5.S1_s_at	-7.51035	3.02413e-05	AT1G13440	GAPC-2; glyceraldehyde-3-phosphate dehydrogenase	6e-49
Gma.1955.1.S1_a_at	-7.45248	1.67076e-05	AT4G05180	PSBQ/PSBQ-2 (photosystem II subunit Q-2); calcium ion binding	2e-73
Gma.1316.5.S1_a_at	-7.35504	2.21371e-05	AT4G12800	PSAL (photosystem I subunit L)	2e-37
Gma.1316.2.S1_a_at	-7.32371	3.95295e-05	AT4G12800	PSAL (photosystem I subunit L)	3e-68
GmaAffx.92935.1.S1_s_at	-7.29317	0.000263759	AT2G05100	LHCB2.1 (Photosystem II light harvesting complex gene 2.1); chlorophyll binding	4e-82
Gma.15007.1.A1_s_at	-7.28591	1.60531e-05	AT1G60950	FED A (FERREDOXIN 2); electron carrier/ iron ion binding	2e-46
Gma.10990.2.S1_at	-7.2347	0.000422471	AT2G01140	fructose-bisphosphate aldolase, putative	1e-156
Gma.10852.1.S1_a_at	-7.23418	3.08066e-05	AT1G03130	PSAD-2 (photosystem I subunit D-2)	3e-77
Gma.11940.1.S1_at	-7.22794	0.000167807	ATCG00480	atpB ATPase beta subunit	1e-76
Gma.11333.1.S1_s_at	-7.19912	2.21542e-05	AT1G31330	PSAF (photosystem I subunit F)	4e-76
Gma.11116.2.S1_at	-7.15833	3.46635e-05	AT1G08380	PSAO (photosystem I subunit O)	2e-53
Gma.289.1.S1_x_at	-7.12187	2.21371e-05	AT5G38410	ribulose-bisphosphate carboxylase	3e-64
GmaAffx.47232.1.A1_at	-7.10341	5.2245e-05	AT5G66570	PSBO-1 (OXYGEN-EVOLVING ENHANCER 33)	4e-22
Gma.2360.1.S1_at	-7.00296	0.000218951	AT4G10340	LHCB5 (LIGHT HARVESTING COMPLEX OF PHOTOSYSTEM II 5); chlorophyll binding	1e-113
GmaAffx.46246.1.A1_s_at	-6.98472	1.72793e-05	ATCG00480	atpB ATPase beta subunit	2e-17
Gma.2360.3.S1_at	-6.97798	5.47883e-05	AT4G10340	LHCB5 (LIGHT HARVESTING COMPLEX OF PHOTOSYSTEM II 5); chlorophyll binding	1e-113
Gma.11940.3.S1_at	-6.96136	5.00561e-05	ATCG00480	atpB ATPase beta subunit	2e-39
Gma.1316.5.S1_x_at	-6.9534	1.67076e-05	AT4G12800	PSAL (photosystem I subunit L)	2e-37
Gma.9632.1.S1_s_at	-6.91832	2.21371e-05	AT2G06520	PSBX (photosystem II subunit X)	2e-20
Gma.13868.2.S1_a_at	-6.90141	2.21371e-05	AT1G42970	GAPB (GLYCERALDEHYDE-3-PHOSPHATE DEHYDROGENASE B SUBUNIT); glyceraldehyde-3-phosphate dehydrogenase	3e-67
GmaAffx.1301.33.A1_at	-6.89102	1.51578e-05	AT2G06520	PSBX (photosystem II subunit X)	0.0002
Gma.10788.1.S1_at	-6.86746	1.75709e-05	AT4G04640	ATPC1 (ATP synthase gamma chain 1)	1e-163
Gma.15377.1.S1_at	-6.86391	4.08772e-05	AT1G55670	PSAG	5e-49
GmaAffx.92890.1.S1_s_at	-6.85296	2.21542e-05	AT4G03280	PETC (PHOTOSYNTHETIC ELECTRON TRANSFER C)	1e-89
Gma.13868.1.S1_at	-6.84455	2.43581e-05	AT1G42970	GAPB (GLYCERALDEHYDE-3-PHOSPHATE DEHYDROGENASE B SUBUNIT); glyceraldehyde-3-phosphate dehydrogenase	0
GmaAffx.4895.1.S1_at	-6.82773	4.46592e-05	AT1G10960	ATFD1 (FERREDOXIN 1); electron carrier/ iron ion binding	3e-34
Gma.2731.3.S1_s_at	-6.81358	2.21371e-05	AT1G20340	DRT112 (DNA-damage-repair/toleration protein 112); copper ion binding / electron carrier	9e-50
Gma.15830.1.S1_s_at	-6.80048	3.85729e-05	AT2G26500	cytochrome b6f complex subunit (petM), putative	1e-16
Gma.4613.4.S1_x_at	-6.79667	2.97485e-05	AT1G67740	PSBY (photosystem II BY)	1e-30
Gma.17053.1.S1_s_at	-6.74483	2.54451e-05	AT3G04120	GAPC (GLYCERALDEHYDE-3-PHOSPHATE DEHYDROGENASE C SUBUNIT); glyceraldehyde-3-phosphate dehydrogenase	4e-23
GmaAffx.1301.70.S1_s_at	-6.74163	2.5333e-05	AT1G31330	PSAF (photosystem I subunit F)	3e-14
Gma.4613.4.S1_at	-6.74083	5.49448e-05	AT1G67740	PSBY (photosystem II BY)	1e-30
Gma.17589.1.S1_at	-6.72472	4.13913e-05	AT2G46820	TMP14 (THYLAKOID MEMBRANE PHOSPHOPROTEIN OF 14 KDA)	4e-39
Gma.16838.1.S1_x_at	-6.6899	2.56535e-05	AT1G52230	photosystem I reaction center subunit VI, chloroplast, putative / PSI-H, putative (PSAH2)	1e-37
Gma.7309.1.S1_at	-6.68939	2.64095e-05	AT3G14420	(S)-2-hydroxy-acid oxidase, peroxisomal, putative / glycolate oxidase, putative / short chain alpha-hydroxy acid oxidase, putative	1e-129
GmaAffx.30142.1.S1_at	-6.68523	0.000176265	ATCG01100	ndhA NADH dehydrogenase ND1	4e-30
Gma.1992.1.S1_at	-6.68266	2.46649e-05	AT1G30380	PSAK (PHOTOSYSTEM I SUBUNIT K)	5e-43
Gma.2360.3.S1_x_at	-6.65956	3.54288e-05	AT4G10340	LHCB5 (LIGHT HARVESTING COMPLEX OF PHOTOSYSTEM II 5); chlorophyll binding	1e-113
Gma.7309.2.S1_s_at	-6.65744	1.67076e-05	AT3G14420	(S)-2-hydroxy-acid oxidase, peroxisomal, putative / glycolate oxidase, putative / short chain alpha-hydroxy acid oxidase, putative	0
Gma.16678.1.S1_s_at	-6.65237	1.72793e-05	AT4G03520	ATHM2 (Arabidopsis thioredoxin M-type 2); thiol-disulfide exchange intermediate	1e-37
Gma.5672.7.S1_at	-6.62998	3.05983e-05	AT3G62410	CP12-2	1e-33
GmaAffx.79438.2.S1_at	-6.60595	2.16298e-05	ATCG00140	atpH ATPase III subunit	5e-23
Gma.10766.2.S1_at	-6.57951	0.000199474	AT3G61470;AT5G28450	[AT3G61470, LHCA2 (Photosystem I light harvesting complex gene 2); chlorophyll binding];[AT5G28450, chlorophyll A-B binding protein, chloroplast, putative / LHCI type II CAB, putative]	2e-96
GmaAffx.92017.1.S1_s_at	-6.56955	0.000305724	AT1G61520	LHCA3 (Photosystem I light harvesting complex gene 3); chlorophyll binding	2e-58
Gma.8333.1.S1_at	-6.55387	4.0116e-05	AT3G62410	CP12-2	4e-20
Gma.5472.1.A1_at	-6.52164	1.72793e-05	AT5G66190	ATLFNR1 (LEAF FNR 1); NADPH dehydrogenase/ oxidoreductase	2e-34
Gma.5672.5.S1_at	-6.4769	4.66444e-05	AT3G62410	CP12-2	2e-34
Gma.11189.1.S1_at	-6.46802	2.93576e-05	AT2G46820	TMP14 (THYLAKOID MEMBRANE PHOSPHOPROTEIN OF 14 KDA)	1e-36
Gma.1316.2.S1_x_at	-6.44754	2.26971e-05	AT4G12800	PSAL (photosystem I subunit L)	3e-68
Gma.15376.1.A1_a_at	-6.44717	2.21371e-05	AT1G52230	photosystem I reaction center subunit VI, chloroplast, putative / PSI-H, putative (PSAH2)	2e-44
Gma.11116.3.S1_s_at	-6.42744	3.2157e-05	AT1G08380	PSAO (photosystem I subunit O)	2e-51
Gma.11037.1.S1_at	-6.42562	0.000146134	AT3G26650	GAPA (GLYCERALDEHYDE 3-PHOSPHATE DEHYDROGENASE A SUBUNIT); glyceraldehyde-3-phosphate dehydrogenase	1e-150
Gma.10990.1.S1_at	-6.40152	2.311e-05	AT2G21330	fructose-bisphosphate aldolase, putative	0
Gma.1791.1.S1_at	-6.38445	3.11779e-05	AT1G10960	ATFD1 (FERREDOXIN 1); electron carrier/ iron ion binding	3e-40
Gma.5672.5.S1_x_at	-6.37536	2.2542e-05	AT3G62410	CP12-2	2e-34
Gma.1316.2.S1_s_at	-6.37502	1.67076e-05	AT4G12800	PSAL (photosystem I subunit L)	3e-68
Gma.5493.1.S1_a_at	-6.37391	9.83078e-05	AT2G44920	thylakoid lumenal 15 kDa protein, chloroplast	3e-79
GmaAffx.1301.102.S1_s_at	-6.36268	0.00021467		Light harvesting chlorophyll a /b binding protein of PSII [Euglena gracilis]	0
Gma.14976.1.A1_at	-6.34618	5.89411e-05	AT1G44575	NPQ4 (NONPHOTOCHEMICAL QUENCHING)	7e-48
Gma.4613.3.S1_a_at	-6.34175	4.35328e-05	AT1G67740	PSBY (photosystem II BY)	2e-22
Gma.11134.2.S1_a_at	-6.32818	1.72793e-05	AT1G06680	PSBP-1 (OXYGEN-EVOLVING ENHANCER PROTEIN 2); calcium ion binding	1e-102
Gma.16838.1.S1_at	-6.31488	3.73931e-05	AT1G52230	photosystem I reaction center subunit VI, chloroplast, putative / PSI-H, putative (PSAH2)	1e-37
Gma.4512.1.S1_at	-6.29724	4.91391e-05	AT1G51400	photosystem II 5 kD protein	2e-13
GmaAffx.69688.6.S1_s_at	-6.27903	0.000486592	AT3G47470	LHCA4 (Photosystem I light harvesting complex gene 4); chlorophyll binding	5e-37
Gma.15366.2.S1_a_at	-6.27312	6.73399e-05	AT1G61520	LHCA3 (Photosystem I light harvesting complex gene 3); chlorophyll binding	1e-108
Gma.2600.1.S1_a_at	-6.25415	2.46622e-05	AT4G09650	ATP synthase delta chain, chloroplast, putative / H(+)-transporting two-sector ATPase, delta (OSCP) subunit, putative	1e-58
Gma.16678.1.S1_at	-6.24313	2.99023e-05	AT4G03520	ATHM2 (Arabidopsis thioredoxin M-type 2); thiol-disulfide exchange intermediate	1e-37
Gma.1319.1.S1_at	-6.15464	3.23741e-05	AT2G06520	PSBX (photosystem II subunit X)	5e-18
Gma.5539.1.S1_at	-6.1253	4.08772e-05	AT4G02530	chloroplast thylakoid lumen protein	3e-38
Gma.10947.1.S1_at	-6.1112	0.000417176	AT3G54890	LHCA1; chlorophyll binding	9e-96
Gma.10731.1.S1_x_at	-6.1048	2.53605e-05	AT3G50820	PSBO-2/PSBO2 (PHOTOSYSTEM II SUBUNIT O-2); oxygen evolving	1e-130
Gma.5672.7.S1_x_at	-6.08815	2.17558e-05	AT3G62410	CP12-2	1e-33
Gma.10766.1.S1_at	-6.07625	4.00152e-05	AT3G61470;AT5G28450	[AT3G61470, LHCA2 (Photosystem I light harvesting complex gene 2); chlorophyll binding];[AT5G28450, chlorophyll A-B binding protein, chloroplast, putative / LHCI type II CAB, putative]	1e-122
GmaAffx.48156.1.A1_at	-6.07535	2.311e-05		Thylakoid membrane phosphoprotein 14 kDa, chloroplast [Medicago truncatula (Barrel medic)]	0
GmaAffx.11157.1.A1_at	-6.06184	3.2835e-05		Protein THYLAKOID FORMATION1, chloroplast precursor [Arabidopsis thaliana (Mouse-ear cress)]	0
Gma.60.1.A1_at	-6.06049	1.71336e-05	AT3G14940	ATPPC3 (PHOSPHOENOLPYRUVATE CARBOXYLASE 3); phosphoenolpyruvate carboxylase	5e-14
Gma.11123.1.S1_at	-6.02221	0.000790051	AT1G15820	LHCB6 (LIGHT HARVESTING COMPLEX PSII); chlorophyll binding	9e-94
Gma.10845.1.S1_s_at	-6.01978	2.96142e-05	AT3G15360	ATHM4 (Arabidopsis thioredoxin M-type 4); thiol-disulfide exchange intermediate	1e-33
Gma.15376.1.A1_s_at	-5.97246	4.49169e-05	AT1G52230	photosystem I reaction center subunit VI, chloroplast, putative / PSI-H, putative (PSAH2)	2e-44
Gma.11932.1.S1_at	-5.96371	0.000122885	ATCG01050	ndhD NADH dehydrogenase ND4	3e-61
GmaAffx.93486.1.S1_at	-5.96141	3.1131e-05	AT3G04120	GAPC (GLYCERALDEHYDE-3-PHOSPHATE DEHYDROGENASE C SUBUNIT); glyceraldehyde-3-phosphate dehydrogenase	5e-31
Gma.17554.1.S1_a_at	-5.94916	0.000314369	AT2G05100	LHCB2.1 (Photosystem II light harvesting complex gene 2.1); chlorophyll binding	1e-140
Gma.10990.2.S1_x_at	-5.91828	0.000302813	AT2G01140	fructose-bisphosphate aldolase, putative	1e-156
Gma.4613.5.A1_x_at	-5.90835	0.000101953	AT5G64040	PSAN (photosystem I reaction center subunit PSI-N); calmodulin binding	5e-55
Gma.1166.3.S1_x_at	-5.90144	0.000176482	AT5G01530	chlorophyll A-B binding protein CP29 (LHCB4)	1e-127
Gma.5793.6.S1_at	-5.90013	2.16298e-05	AT2G30570	photosystem II reaction center W (PsbW) protein-related	8e-25
Gma.1166.2.S1_x_at	-5.89918	9.96121e-05	AT3G08940	LHCB4.2 (LIGHT HARVESTING COMPLEX PSII); chlorophyll binding	1e-132
Gma.7690.1.S1_at	-5.88188	2.52611e-05	AT3G21055	PSBTN (photosystem II subunit T)	6e-12
Gma.6051.1.S1_at	-5.88154	7.94932e-05	AT5G02120	OHP (ONE HELIX PROTEIN)	2e-20
Gma.17053.4.A1_s_at	-5.8802	2.21542e-05	AT3G04120	GAPC (GLYCERALDEHYDE-3-PHOSPHATE DEHYDROGENASE C SUBUNIT); glyceraldehyde-3-phosphate dehydrogenase	4e-10
GmaAffx.63635.1.S1_at	-5.8623	7.72284e-05		Photosystem I reaction centre subunit IV/PsaE [Medicago truncatula (Barrel medic)]	0
Gma.10852.2.S1_at	-5.86048	1.84104e-05	AT1G03130	PSAD-2 (photosystem I subunit D-2)	5e-80
GmaAffx.2207.1.S1_at	-5.8582	8.34846e-05	ATCG00360	ycf3 hypothetical protein	9e-40
Gma.15809.1.A1_at	-5.82918	3.68843e-05	AT5G11450	oxygen-evolving complex-related	9e-44
Gma.17053.3.S1_at	-5.81651	4.18566e-05	AT3G04120	GAPC (GLYCERALDEHYDE-3-PHOSPHATE DEHYDROGENASE C SUBUNIT); glyceraldehyde-3-phosphate dehydrogenase	1e-56
Gma.11940.2.S1_at	-5.79601	0.00013152	ATCG00480	atpB ATPase beta subunit	1e-144
Gma.13383.1.S1_s_at	-5.77162	1.75709e-05	AT1G52220	similar to TMP14 (THYLAKOID MEMBRANE PHOSPHOPROTEIN OF 14 KDA) [Arabidopsis thaliana] (TAIR:AT2G46820.2); similar to P0460E08.25 [Oryza sativa (japonica cultivar-group)] (GB:BAB61215.1); similar to Os01g0761000 [Oryza sativa (japonica cultivar-group)] (GB	1e-20
Gma.3969.1.S1_s_at	-5.76775	4.76473e-05	AT2G02850	ARPN (PLANTACYANIN); copper ion binding	5e-38
GmaAffx.25840.1.A1_at	-5.755	3.83732e-05	AT1G52230	photosystem I reaction center subunit VI, chloroplast, putative / PSI-H, putative (PSAH2)	0.0008
GmaAffx.14048.1.S1_at	-5.69743	0.00010168	ATCG00730	petD cytochrome b/f	3e-71
Gma.3450.1.S1_at	-5.68894	2.61797e-05	AT4G34190	SEP1 (STRESS ENHANCED PROTEIN 1)	4e-27
Gma.9944.1.S1_at	-5.67742	2.36664e-05	AT2G20260	PSAE-2 (photosystem I subunit E-2)	2e-28
Gma.17597.1.S1_at	-5.65202	5.6398e-05	AT2G36530	LOS2 (Low expression of osmotically responsive genes 1); phosphopyruvate hydratase	0
Gma.9165.1.A1_at	-5.63505	5.95213e-05	AT5G45040	cytochrome c6 (ATC6)	2e-49
Gma.5649.2.S1_a_at	-5.62991	0.000142051	AT2G47470	ATPDIL2-1/MEE30/UNE5 (PDI-LIKE 2-1, maternal effect embryo arrest 30, unfertilized embryo sac 5); thiol-disulfide exchange intermediate	1e-137
Gma.17867.1.S1_at	-5.61609	7.90039e-05	AT4G15510	photosystem II reaction center PsbP family protein	2e-73
Gma.2731.2.A1_x_at	-5.58433	3.85729e-05	AT1G20340	DRT112 (DNA-damage-repair/toleration protein 112); copper ion binding / electron carrier	2e-50
Gma.2600.1.S1_x_at	-5.57305	4.35328e-05	AT4G09650	ATP synthase delta chain, chloroplast, putative / H(+)-transporting two-sector ATPase, delta (OSCP) subunit, putative	1e-58
GmaAffx.2651.1.S1_at	-5.56072	3.94943e-05	ATCG00300	ycf9 hypothetical protein	6e-16
Gma.2731.2.A1_at	-5.54638	3.2835e-05	AT1G20340	DRT112 (DNA-damage-repair/toleration protein 112); copper ion binding / electron carrier	2e-50
Gma.10867.3.A1_at	-5.53171	0.000144722	AT2G26500	cytochrome b6f complex subunit (petM), putative	6e-18
GmaAffx.1301.131.A1_x_at	-5.52447	0.000116528	AT2G34430;AT2G34420	[AT2G34430, LHB1B1 (Photosystem II light harvesting complex gene 1.4); chlorophyll binding];[AT2G34420, LHB1B2 (Photosystem II light harvesting complex gene 1.5); chlorophyll binding]	1e-23
Gma.17682.1.S1_at	-5.51386	7.59768e-05	ATCG00120	atpA ATPase alpha subunit	0
Gma.12311.1.S1_at	-5.50551	3.14223e-05	AT4G00570	malate oxidoreductase, putative	8e-30
Gma.17053.3.S1_x_at	-5.48659	3.49577e-05	AT3G04120	GAPC (GLYCERALDEHYDE-3-PHOSPHATE DEHYDROGENASE C SUBUNIT); glyceraldehyde-3-phosphate dehydrogenase	1e-56
Gma.12822.1.S1_at	-5.4827	2.52611e-05	AT2G26500	cytochrome b6f complex subunit (petM), putative	5e-24
Gma.8119.1.S1_s_at	-5.45648	4.39949e-05	AT3G51030	ATTRX1 (Arabidopsis thaliana thioredoxin H-type 1); thiol-disulfide exchange intermediate	2e-40
Gma.9632.2.S1_x_at	-5.44436	4.35328e-05	AT2G06520	PSBX (photosystem II subunit X)	8e-25
Gma.1390.1.S1_at	-5.42299	3.05637e-05	AT5G04140	GLU1 (FERREDOXIN-DEPENDENT GLUTAMATE SYNTHASE 1)	0
GmaAffx.73776.1.S1_s_at	-5.39596	0.000161649	AT2G44920	thylakoid lumenal 15 kDa protein, chloroplast	1e-14
Gma.1166.2.S1_a_at	-5.39466	0.00027618	AT3G08940	LHCB4.2 (LIGHT HARVESTING COMPLEX PSII); chlorophyll binding	1e-132
Gma.10771.2.S1_x_at	-5.3922	6.32393e-05	AT4G10040	CYTC-2 (CYTOCHROME C-2); electron carrier	8e-58
Gma.1665.3.S1_a_at	-5.36766	2.21371e-05	AT2G28800	ALB3 (ALBINO 3); protein translocase	1e-54
Gma.4613.1.A1_a_at	-5.33716	9.06153e-05	AT5G64040	PSAN (photosystem I reaction center subunit PSI-N); calmodulin binding	4e-59
Gma.1665.1.S1_at	-5.3243	3.67499e-05	AT2G28800	ALB3 (ALBINO 3); protein translocase	1e-111
GmaAffx.25068.1.A1_s_at	-5.26744	0.000149034		Chlorophyll a-b binding protein 8, chloroplast precursor [Lycopersicon esculentum (Tomato)]	0
Gma.13377.2.S1_at	-5.24686	0.000176265	AT1G03600	photosystem II family protein	1e-39
Gma.10771.2.S1_at	-5.23191	0.000125923	AT4G10040	CYTC-2 (CYTOCHROME C-2); electron carrier	8e-58
GmaAffx.85134.1.S1_at	-5.22013	2.5074e-05	AT4G03520	ATHM2 (Arabidopsis thioredoxin M-type 2); thiol-disulfide exchange intermediate	4e-09
Gma.16334.1.S1_x_at	-5.1916	2.42342e-05	AT2G30570	photosystem II reaction center W (PsbW) protein-related	2e-16
Gma.16334.1.S1_at	-5.18513	3.19948e-05	AT2G30570	photosystem II reaction center W (PsbW) protein-related	2e-16
Gma.13002.1.S1_at	-5.18366	9.21533e-05	AT1G71500	Rieske (2Fe-2S) domain-containing protein	3e-86
GmaAffx.29956.1.S1_s_at	-5.17441	0.0004706	AT1G17100	SOUL heme-binding family protein	2e-20
GmaAffx.91729.1.S1_s_at	-5.15144	0.000195386	AT2G41220	GLU2 (Glutamate synthase)	1e-117
Gma.12235.1.S1_at	-5.13602	4.81895e-05	AT3G55330	photosystem II reaction center PsbP family protein	4e-70
GmaAffx.85545.1.S1_at	-5.12711	8.48706e-05	AT5G13420	transaldolase, putative	1e-139
Gma.12032.1.S1_at	-5.12146	5.7828e-05	AT1G51400	photosystem II 5 kD protein	5e-14
Gma.5316.1.S1_at	-5.10693	4.92148e-05	AT3G15660	glutaredoxin family protein	2e-55
Gma.6894.1.S1_at	-5.0971	7.11372e-05	AT1G54500	rubredoxin family protein	5e-57
Gma.5649.2.S1_at	-5.09056	9.63232e-05	AT2G47470	ATPDIL2-1/MEE30/UNE5 (PDI-LIKE 2-1, maternal effect embryo arrest 30, unfertilized embryo sac 5); thiol-disulfide exchange intermediate	1e-137
Gma.10990.2.S1_s_at	-5.08765	0.000581941	AT2G01140	fructose-bisphosphate aldolase, putative	1e-156
Gma.10771.2.S1_s_at	-5.08583	2.2542e-05	AT4G10040	CYTC-2 (CYTOCHROME C-2); electron carrier	8e-58
Gma.13130.3.A1_at	-5.06153	0.000586152	AT3G16250	ferredoxin-related	1e-08
GmaAffx.86110.1.S1_at	-5.05418	9.72431e-05	AT1G19150	LHCA6 (Photosystem I light harvesting complex gene 6); chlorophyll binding	6e-90
Gma.13333.1.A1_at	-5.04223	0.000325272	AT1G10960	ATFD1 (FERREDOXIN 1); electron carrier/ iron ion binding	3e-44
Gma.11002.1.S1_at	-5.03953	7.17489e-05	AT1G15690	AVP1 (vacuolar-type H+-pumping pyrophosphatase 1); ATPase	0
Gma.10227.1.A1_at	-5.03947	2.21371e-05	AT5G61290	flavin-containing monooxygenase family protein / FMO family protein	2e-30
Gma.5539.1.S1_a_at	-5.0392	3.04357e-05	AT4G02530	chloroplast thylakoid lumen protein	3e-38
GmaAffx.93250.1.S1_at	-5.03339	3.97789e-05	AT3G06650	ACLB-1 (ATP-citrate lyase B-1)	2e-95
Gma.5493.1.S1_at	-5.03315	0.000130516	AT2G44920	thylakoid lumenal 15 kDa protein, chloroplast	3e-79
Gma.7297.1.A1_at	-5.03118	5.49448e-05	AT4G03200	similar to PREDICTED: similar to sperm protein SSP411 [Tribolium castaneum] (GB:XP 973977.1); similar to cold-induced thioredoxin domain-containing protein [Ammopiptanthus mongolicus] (GB:ABI97349.1); contains InterPro domain Six-hairpin glycosidase; (Int	2e-36
Gma.13395.1.A1_s_at	-5.02148	2.84564e-05	AT1G19150	LHCA6 (Photosystem I light harvesting complex gene 6); chlorophyll binding	9e-39
Gma.3969.2.S1_at	-4.99537	2.53824e-05	AT2G02850	ARPN (PLANTACYANIN); copper ion binding	3e-37
Gma.17476.2.S1_at	-4.96129	5.27568e-05	AT2G36460	fructose-bisphosphate aldolase, putative	1e-178
Gma.17344.2.S1_s_at	-4.96061	8.4122e-05	AT2G33040	ATP synthase gamma chain, mitochondrial (ATPC)	2e-55
Gma.15088.1.S1_at	-4.9461	0.000125055	AT4G29670	thioredoxin family protein	3e-66
Gma.2600.2.S1_at	-4.92035	0.000158805	AT4G09650	ATP synthase delta chain, chloroplast, putative / H(+)-transporting two-sector ATPase, delta (OSCP) subunit, putative	1e-61
GmaAffx.57226.1.S1_at	-4.91923	0.000772702	AT1G15820	LHCB6 (LIGHT HARVESTING COMPLEX PSII); chlorophyll binding	1e-56
GmaAffx.12188.1.S1_at	-4.91264	6.54686e-05	AT3G06730	thioredoxin family protein	2e-48
Gma.2131.1.S1_at	-4.91027	3.24629e-05	AT2G04700	ferredoxin thioredoxin reductase catalytic beta chain family protein	7e-57
GmaAffx.17247.1.S1_at	-4.89949	0.00068895	ATCG01100	ndhA NADH dehydrogenase ND1	4e-70
GmaAffx.77768.1.S1_at	-4.88982	8.06171e-05	ATCG00340	psaB PSI P700 apoprotein A2	8e-59
Gma.5018.1.S1_at	-4.88547	6.55377e-05	AT1G10670	ACLA-1 (ATP-citrate lyase A-1)	5e-86
Gma.17344.1.S1_at	-4.87662	4.81895e-05	AT2G33040	ATP synthase gamma chain, mitochondrial (ATPC)	1e-137
Gma.4613.3.S1_x_at	-4.8731	4.94002e-05	AT1G67740	PSBY (photosystem II BY)	2e-22
Gma.9091.1.S1_at	-4.86022	7.37309e-05	AT4G16155	dihydrolipoamide dehydrogenase 2, plastidic / lipoamide dehydrogenase 2 (PTLPD2)	1e-86
Gma.17995.1.S1_at	-4.85197	2.42423e-05	AT5G03860	malate synthase, putative	8e-33
Gma.9632.2.S1_a_at	-4.83868	4.33783e-05	AT2G06520	PSBX (photosystem II subunit X)	8e-25
Gma.15750.1.S1_at	-4.8366	4.76473e-05	AT4G28730	glutaredoxin family protein	1e-42
Gma.11189.2.A1_at	-4.81844	2.52044e-05	AT2G46820	TMP14 (THYLAKOID MEMBRANE PHOSPHOPROTEIN OF 14 KDA)	8e-37
Gma.1360.1.A1_at	-4.81203	2.21542e-05	AT4G00570	malate oxidoreductase, putative	1e-07
Gma.3086.1.A1_at	-4.80179	4.36533e-05	AT5G08740	NDC1 (NAD(P)H DEHYDROGENASE C1); NADH dehydrogenase	5e-22
Gma.2362.1.S1_at	-4.78487	7.86799e-05	AT2G40100	LHCB4.3 (LIGHT HARVESTING COMPLEX PSII); chlorophyll binding	1e-98
Gma.4612.1.A1_a_at	-4.78076	4.92148e-05	AT3G22960	pyruvate kinase, putative	4e-54
Gma.16501.2.S1_a_at	-4.77502	0.000220948	AT2G25060	plastocyanin-like domain-containing protein	5e-46
GmaAffx.32256.1.S1_at	-4.77469	8.39111e-05	AT5G66570	PSBO-1 (OXYGEN-EVOLVING ENHANCER 33)	4e-17
Gma.2737.1.S1_at	-4.77348	0.000162067	AT1G14150	oxygen evolving enhancer 3 (PsbQ) family protein	1e-47
Gma.16594.1.S1_at	-4.75613	0.00010951	AT1G76450	oxygen-evolving complex-related	1e-63
GmaAffx.91729.1.S1_at	-4.74953	0.000156925	AT2G41220	GLU2 (Glutamate synthase)	1e-117
Gma.17747.1.S1_at	-4.74694	4.35328e-05	AT1G08500	plastocyanin-like domain-containing protein	7e-62
Gma.10899.1.S1_at	-4.73016	0.000354553	AT1G17100	SOUL heme-binding family protein	2e-72
Gma.5029.1.S1_at	-4.72908	0.000391744	AT5G15350	plastocyanin-like domain-containing protein	9e-45
Gma.16500.3.S1_a_at	-4.72691	0.000110672	AT3G15360	ATHM4 (Arabidopsis thioredoxin M-type 4); thiol-disulfide exchange intermediate	1e-35
Gma.13441.1.S1_at	-4.71976	4.18526e-05	AT5G02120	OHP (ONE HELIX PROTEIN)	3e-14
GmaAffx.1576.1.S1_at	-4.71561	0.000147548	AT1G74880	NDH-O (NAD(P)H:PLASTOQUINONE DEHYDROGENASE COMPLEX SUBUNIT O)	1e-41
Gma.5905.1.S1_at	-4.70792	4.5564e-05	AT1G21350	electron carrier	6e-89
Gma.5427.1.S1_at	-4.69527	0.000244679	AT1G15690	AVP1 (vacuolar-type H+-pumping pyrophosphatase 1); ATPase	0
Gma.4612.1.A1_at	-4.69183	4.75582e-05	AT3G22960	pyruvate kinase, putative	4e-54
GmaAffx.1301.96.A1_s_at	-4.68891	0.000219152	AT1G20340	DRT112 (DNA-damage-repair/toleration protein 112); copper ion binding / electron carrier	3e-22
Gma.12488.1.S1_at	-4.68755	4.03153e-05	AT1G67740	PSBY (photosystem II BY)	1e-26
Gma.1674.1.S1_a_at	-4.67236	3.37727e-05	AT2G27510	ATFD3 (FERREDOXIN 3); electron carrier	3e-42
Gma.883.1.S1_at	-4.65634	5.16105e-05	AT5G53490	thylakoid lumenal 17.4 kDa protein, chloroplast	5e-58
Gma.2011.1.S1_s_at	-4.65391	0.000151943	AT4G25570	ACYB-2 (Arabidopsis cytochrome b561 -2); carbon-monoxide oxygenase	5e-73
Gma.15514.2.S1_x_at	-4.64403	5.6398e-05	AT3G52300	ATP synthase D chain-related	1e-65
GmaAffx.90801.1.S1_at	-4.64034	4.81895e-05	AT5G08680	ATP synthase beta chain, mitochondrial, putative	4e-87
Gma.4356.1.S1_a_at	-4.6389	3.57346e-05	AT5G11770	NADH-ubiquinone oxidoreductase 20 kDa subunit, mitochondrial	2e-82
Gma.8778.1.S1_at	-4.63095	0.000122823	AT4G28660	photosystem II reaction centre W (PsbW) family protein	3e-52
Gma.13129.1.S1_at	-4.61236	3.60466e-05	AT5G17170	rubredoxin family protein	1e-90
Gma.11205.1.S1_a_at	-4.61089	0.000424036	AT4G15560	CLA1 (CLOROPLASTOS ALTERADOS 1)	0
Gma.2876.1.S1_s_at	-4.58608	8.8407e-05	AT5G43330	malate dehydrogenase, cytosolic, putative	1e-167
Gma.8346.1.A1_at	-4.58195	0.000298992	AT1G08550	NPQ1 (NON-PHOTOCHEMICAL QUENCHING 1)	7e-61
Gma.2824.1.S1_at	-4.54425	0.00021335	AT4G35760	electron carrier/ protein disulfide oxidoreductase	5e-36
GmaAffx.69386.1.S1_at	-4.54335	6.32795e-05	AT1G08500	plastocyanin-like domain-containing protein	3e-06
Gma.15514.2.S1_at	-4.53901	5.85841e-05	AT3G52300	ATP synthase D chain-related	1e-65
GmaAffx.6490.1.S1_at	-4.52084	0.000586152	ATCG00150	atpI ATPase a subunit	2e-73
Gma.5458.1.S1_at	-4.51852	0.000117457	AT1G10670	ACLA-1 (ATP-citrate lyase A-1)	0
Gma.15006.1.A1_at	-4.51844	0.000176265	AT2G39470	photosystem II reaction center PsbP family protein	9e-35
GmaAffx.93557.1.S1_s_at	-4.51311	3.00624e-05	AT2G36530	LOS2 (Low expression of osmotically responsive genes 1); phosphopyruvate hydratase	1e-128
Gma.2615.1.S1_at	-4.50081	0.000119754		Photosystem II CP47 chlorophyll apoprotein [Lycopersicon esculentum (Tomato)]	0
Gma.13377.2.S1_a_at	-4.49934	0.00016879	AT1G03600	photosystem II family protein	1e-39
GmaAffx.84032.1.S1_at	-4.48312	4.46592e-05		Protein THYLAKOID FORMATION1, chloroplast precursor [Arabidopsis thaliana (Mouse-ear cress)]	0
GmaAffx.32146.1.A1_at	-4.4656	0.000274514	ATCG00600	petG cytochrome b6-f complex, subunit V	9e-14
Gma.17978.1.A1_at	-4.45145	6.38139e-05	AT5G58260	Encodes subunit NDH-N of NAD(P)H:plastoquinone dehydrogenase complex (Ndh complex) present in the thylakoid membrane of chloroplasts. This subunit is thought to be required for Ndh complex assembly.	1e-16
Gma.14246.1.S1_s_at	-4.45094	4.59745e-05	AT5G15350	plastocyanin-like domain-containing protein	4e-23
Gma.14115.1.S1_at	-4.44007	0.000177434	AT4G24930	thylakoid lumenal 17.9 kDa protein, chloroplast	1e-57
Gma.15030.1.A1_at	-4.42866	0.000231892	AT1G77090	thylakoid lumenal 29.8 kDa protein	4e-06
GmaAffx.89654.1.A1_s_at	-4.42856	0.000865962	AT1G77510	ATPDIL1-2 (PDI-LIKE 1-2); protein disulfide isomerase	9e-23
Gma.350.1.S1_at	-4.4089	3.6316e-05	AT1G53310	ATPPC1 (PHOSPHOENOLPYRUVATE CARBOXYLASE 1); phosphoenolpyruvate carboxylase	0
Gma.3120.1.S1_at	-4.40855	0.00017989	AT1G48910	flavin-containing monooxygenase family protein / FMO family protein	3e-92
Gma.4612.2.S1_at	-4.39588	9.73511e-05	AT3G22960	pyruvate kinase, putative	3e-82
Gma.11220.2.S1_a_at	-4.38075	0.000446646	AT4G29010	AIM1 (ABNORMAL INFLORESCENCE MERISTEM); enoyl-CoA hydratase	1e-121
Gma.7138.2.S1_a_at	-4.37946	4.24359e-05	AT5G58330	malate dehydrogenase (NADP), chloroplast, putative	0
Gma.5427.2.S1_a_at	-4.37605	0.000218228	AT1G15690	AVP1 (vacuolar-type H+-pumping pyrophosphatase 1); ATPase	1e-103
Gma.13021.1.A1_at	-4.36886	3.24023e-05	AT4G17260	L-lactate dehydrogenase, putative	2e-36
Gma.3587.1.S1_at	-4.35068	4.35328e-05	AT2G47470	ATPDIL2-1/MEE30/UNE5 (PDI-LIKE 2-1, maternal effect embryo arrest 30, unfertilized embryo sac 5); thiol-disulfide exchange intermediate	1e-137
Gma.8734.1.S1_at	-4.34104	0.000305586	AT4G37200	HCF164 (High chlorophyll fluorescence 164); thiol-disulfide exchange intermediate	6e-84
Gma.13196.1.A1_at	-4.32945	0.000355001	AT1G07180	NDA1 (ALTERNATIVE NAD(P)H DEHYDROGENASE 1); NADH dehydrogenase	1e-88
Gma.17145.2.S1_at	-4.30811	0.000122401	AT5G66760	SDH1-1 (Succinate dehydrogenase 1-1)	0
Gma.13377.1.S1_at	-4.30652	0.000116251	AT1G03600	photosystem II family protein	4e-43
GmaAffx.79438.1.S1_at	-4.30338	0.000175267	ATCG00140	atpH ATPase III subunit	5e-13
Gma.11042.1.S1_at	-4.29882	3.932e-05	AT3G06050	ATPRXIIF/PRXIIF (PEROXIREDOXIN IIF); antioxidant/ peroxidase	8e-76
GmaAffx.92392.1.S1_s_at	-4.29812	7.40713e-05	AT5G47030	ATP synthase delta' chain, mitochondrial	2e-63
Gma.12091.1.S1_at	-4.28843	0.00014101	AT4G34190	SEP1 (STRESS ENHANCED PROTEIN 1)	8e-21
Gma.11258.1.S1_at	-4.27884	0.000357783	AT5G47030	ATP synthase delta' chain, mitochondrial	8e-66
Gma.12387.1.S1_at	-4.2705	7.56836e-05	AT5G38660	APE1 (ACCLIMATION OF PHOTOSYNTHESIS TO ENVIRONMENT)	8e-80
GmaAffx.93032.1.S1_s_at	-4.27024	4.5564e-05	AT5G04140	GLU1 (FERREDOXIN-DEPENDENT GLUTAMATE SYNTHASE 1)	9e-91
Gma.17701.1.S1_at	-4.26167	0.000521637	AT1G02910	LPA1 (LOW PSII ACCUMULATION1); binding	9e-44
GmaAffx.81309.1.S1_at	-4.24416	0.000152556	AT5G23120	HCF136 (High chlorophyll fluorescence 136)	3e-97
Gma.2960.2.S1_at	-4.24115	4.66105e-05	AT1G12230	transaldolase, putative	5e-95
Gma.4529.1.S1_at	-4.21799	5.93015e-05	AT1G12000	pyrophosphate--fructose-6-phosphate 1-phosphotransferase beta subunit, putative / pyrophosphate-dependent 6-phosphofructose-1-kinase, putative	1e-129
Gma.17933.1.S1_a_at	-4.21612	0.000222344	AT5G53560	ATB5-A (Cytochrome b5 A)	2e-42
Gma.9632.2.S1_at	-4.20449	5.73708e-05	AT2G06520	PSBX (photosystem II subunit X)	8e-25
Gma.16923.1.A1_s_at	-4.19418	8.86872e-05	AT2G46505	SDH4 (Succinate dehydrogenase subunit 4)	3e-08
Gma.2299.1.S1_at	-4.16165	7.57481e-05	AT4G03520	ATHM2 (Arabidopsis thioredoxin M-type 2); thiol-disulfide exchange intermediate	8e-33
Gma.9412.1.S1_at	-4.15735	0.00020107	AT5G23120	HCF136 (High chlorophyll fluorescence 136)	7e-52
Gma.2960.1.S1_at	-4.14843	7.83671e-05	AT1G12230	transaldolase, putative	2e-49
Gma.7100.1.A1_at	-4.1412	0.000163731	AT4G14890	ferredoxin family protein	5e-47
Gma.13336.1.S1_at	-4.1209	0.000279675	AT1G76570	chlorophyll A-B binding family protein	1e-136
Gma.3160.1.S1_at	-4.0855	5.48363e-05	AT5G39950	ATTRX2 (Arabidopsis thioredoxin h2, thioredoxin H-type 1); thiol-disulfide exchange intermediate	5e-26
Gma.9944.2.S1_at	-4.06721	2.93576e-05	AT1G76550	pyrophosphate--fructose-6-phosphate 1-phosphotransferase alpha subunit, putative / pyrophosphate-dependent 6-phosphofructose-1-kinase, putative	0
Gma.16582.1.S1_at	-4.05797	0.000121789	AT5G08400	similar to oxidoreductase/ transition metal ion binding [Arabidopsis thaliana] (TAIR:AT4G29400.1); similar to unknown protein [Oryza sativa (japonica cultivar-group)] (GB:BAD23058.1); similar to Os02g0827600 [Oryza sativa (japonica cultivar-group)] (GB:NP	1e-96
Gma.4224.1.S1_at	-4.02172	0.000106464	AT1G32550	ferredoxin family protein	2e-54
GmaAffx.41477.1.A1_s_at	-4.00542	0.000132899	AT1G12230	transaldolase, putative	6e-16
Gma.6437.1.S1_at	-4.0008	0.000344865	AT5G52840	NADH-ubiquinone oxidoreductase-related	7e-71
Gma.5549.2.S1_a_at	-3.98766	0.000246081	AT5G23440	FTRA1 (ferredoxin/thioredoxin reductase subunit A (variable subunit) 1); ferredoxin:thioredoxin reductase	4e-22
Gma.8707.1.S1_at	-3.97621	0.000109707	AT1G15140	oxidoreductase NAD-binding domain-containing protein	1e-103
GmaAffx.73480.1.S1_at	-3.96562	0.000156888	AT5G23890	similar to oxidoreductase/ transition metal ion binding [Arabidopsis thaliana] (TAIR:AT5G52410.2); similar to unknown protein [Oryza sativa (japonica cultivar-group)] (GB:AAP44759.1); similar to Os03g0862100 [Oryza sativa (japonica cultivar-group)] (GB:NP	7e-24
Gma.7343.1.S1_a_at	-3.9562	0.000122552	AT4G21090	adrenodoxin-like ferredoxin 1	5e-65
Gma.5685.1.S1_s_at	-3.95294	7.12011e-05	AT3G15660	glutaredoxin family protein	9e-51
Gma.5878.1.S1_at	-3.94305	6.04048e-05	AT4G27270	quinone reductase family protein	6e-23
Gma.2350.1.S1_x_at	-3.93467	0.000187412	AT5G60640	ATPDIL1-4 (PDI-LIKE 1-4); thiol-disulfide exchange intermediate	1e-174
GmaAffx.7160.1.S1_x_at	-3.92308	0.000146436		NADP-dependent malic enzyme [Vitis vinifera (Grape)]	0
GmaAffx.93066.1.S1_s_at	-3.91216	0.000176265	AT4G29670	thioredoxin family protein	3e-59
Gma.2350.1.S1_s_at	-3.88337	0.0003425	AT5G60640	ATPDIL1-4 (PDI-LIKE 1-4); thiol-disulfide exchange intermediate	1e-174
Gma.6573.1.S1_at	-3.87368	0.000246624		Chloroplast photosystem II 10 kDa protein [Arachis hypogaea (Peanut)]	0
Gma.1312.1.S1_s_at	-3.86901	8.80263e-05	AT5G08680	ATP synthase beta chain, mitochondrial, putative	0
GmaAffx.20469.1.A1_at	-3.86839	8.57981e-05	ATCG00020	psbA PSII 32 KDa protein	3e-81
GmaAffx.90759.1.S1_at	-3.86782	0.000128241	AT2G27510	ATFD3 (FERREDOXIN 3); electron carrier	2e-45
GmaAffx.61480.1.A1_s_at	-3.86679	5.7196e-05		Light harvesting chlorophyll a /b binding protein of PSII [Euglena gracilis]	0
GmaAffx.32277.1.S1_at	-3.85431	0.000168027	ATCG00070	psbK PSII K protein	3e-15
Gma.14563.1.S1_s_at	-3.84421	7.45687e-05	AT2G02850	ARPN (PLANTACYANIN); copper ion binding	7e-37
Gma.15903.1.S1_at	-3.83467	0.000189057	AT2G27730	Identical to Unknown mitochondrial protein At2g27730 [Arabidopsis Thaliana] (GB:Q9ZUX4;GB:Q8LBD1); similar to Os09g0568900 [Oryza sativa (japonica cultivar-group)] (GB:NP 001063974.1); similar to putative F1F0-ATPase inhibitor protein [Oryza sativa (japon	3e-17
GmaAffx.63439.1.S1_at	-3.82239	0.00025564	AT1G01510	AN (ANGUSTIFOLIA)	1e-142
Gma.17776.1.A1_at	-3.78905	0.000268946		Putative AAA-type ATPase [Arabidopsis thaliana (Mouse-ear cress)]	0
Gma.12238.1.S1_at	-3.78245	0.000474952	AT1G45474	LHCA5 (Photosystem I light harvesting complex gene 5)	2e-63
Gma.4509.1.S1_at	-3.78125	0.000447326	AT3G51030	ATTRX1 (Arabidopsis thaliana thioredoxin H-type 1); thiol-disulfide exchange intermediate	5e-21
Gma.6887.1.S1_at	-3.77384	0.000180838	AT1G54780	thylakoid lumen 18.3 kDa protein	3e-98
Gma.4701.2.A1_a_at	-3.75728	4.7407e-05	AT5G61440	thioredoxin family protein	5e-37
GmaAffx.15841.1.A1_at	-3.74669	0.000219268		Blue copper protein, putative [Arabidopsis thaliana (Mouse-ear cress)]	0
Gma.7247.1.A1_at	-3.73298	0.000190543	AT5G60640	ATPDIL1-4 (PDI-LIKE 1-4); thiol-disulfide exchange intermediate	7e-59
GmaAffx.11325.1.S1_at	-3.72264	0.000197249	AT2G13560	malate oxidoreductase, putative	1e-175
GmaAffx.91977.1.S1_s_at	-3.69934	0.000536122	AT4G02580	NADH-ubiquinone oxidoreductase 24 kDa subunit, putative	1e-119
GmaAffx.92268.1.S1_s_at	-3.6936	0.000185978	AT1G80230	cytochrome c oxidase family protein	3e-12
Gma.2987.1.S1_at	-3.68743	0.000162835	AT1G14450	similar to unknown protein [Arabidopsis thaliana] (TAIR:AT2G02510.1); similar to unknown protein [Oryza sativa (japonica cultivar-group)] (GB:BAD15588.1)	1e-19
GmaAffx.46231.1.S1_at	-3.68696	0.000695006	AT4G20830	FAD-binding domain-containing protein	5e-22
Gma.16053.2.S1_a_at	-3.68666	0.000120456	AT1G60600	ABC4 (ABERRANT CHLOROPLAST DEVELOPMENT 4); 1,4-dihydroxy-2-naphthoate octaprenyltransferase/ prenyltransferase	0.007
GmaAffx.50116.1.S1_at	-3.68585	0.0001914	AT3G60370	immunophilin / FKBP-type peptidyl-prolyl cis-trans isomerase family protein	3e-67
GmaAffx.32146.1.S1_at	-3.68214	0.000286772	ATCG00600	petG cytochrome b6-f complex, subunit V	9e-14
GmaAffx.92591.1.S1_at	-3.67893	6.8133e-05	AT2G32720	B5 #4 (cytochrome b5 family protein #4); heme binding / transition metal ion binding	6e-37
Gma.13310.1.S1_at	-3.66463	0.000383899	AT1G34000	OHP2 (ONE-HELIX PROTEIN 2)	3e-43
Gma.5505.1.S1_a_at	-3.65933	6.53011e-05	AT1G13440	GAPC-2; glyceraldehyde-3-phosphate dehydrogenase	1e-149
Gma.5505.1.S1_at	-3.65876	9.99078e-05	AT1G13440	GAPC-2; glyceraldehyde-3-phosphate dehydrogenase	1e-149
Gma.17600.1.S1_s_at	-3.6435	0.000216127	AT4G29480	mitochondrial ATP synthase g subunit family protein	1e-53
Gma.15830.1.S1_at	-3.64227	4.58714e-05	AT2G26500	cytochrome b6f complex subunit (petM), putative	1e-16
GmaAffx.47829.1.A1_at	-3.63218	0.000452149	AT1G07700	thioredoxin family protein	5e-35
GmaAffx.93110.1.S1_s_at	-3.62657	3.85729e-05	AT3G15640	cytochrome c oxidase family protein	2e-25
Gma.16191.1.S1_at	-3.61931	0.000725792	AT1G12570	glucose-methanol-choline (GMC) oxidoreductase family protein	3e-68
Gma.1665.3.S1_at	-3.61449	0.000394184	AT2G28800	ALB3 (ALBINO 3); protein translocase	1e-54
GmaAffx.89881.1.S1_at	-3.61319	0.000125807	AT3G51030	ATTRX1 (Arabidopsis thaliana thioredoxin H-type 1); thiol-disulfide exchange intermediate	5e-40
Gma.2802.1.S1_at	-3.60949	0.00051823	AT3G06810	acyl-CoA dehydrogenase-related	1e-113
Gma.3733.1.S1_at	-3.59416	0.000149711	AT1G50320	ATHX (THIOREDOXIN X); thiol-disulfide exchange intermediate	7e-40
Gma.2267.1.S1_at	-3.59374	0.000484298	AT5G17740	AAA-type ATPase family protein	1e-39
Gma.6372.1.S1_at	-3.58151	0.000152197	AT4G29480	mitochondrial ATP synthase g subunit family protein	3e-51
Gma.2378.1.S1_at	-3.57501	0.000291943	AT3G55605	mitochondrial glycoprotein family protein / MAM33 family protein	3e-56
GmaAffx.88516.1.S1_at	-3.57183	0.000113276	AT1G52260	ATPDIL1-5 (PDI-LIKE 1-5); thiol-disulfide exchange intermediate	1e-121
GmaAffx.93056.1.S1_s_at	-3.55962	3.85729e-05	AT2G27510	ATFD3 (FERREDOXIN 3); electron carrier	9e-34
Gma.4575.1.S1_at	-3.55806	0.000374455	AT4G26530	fructose-bisphosphate aldolase, putative	1e-169
Gma.4267.1.S1_at	-3.55513	4.18526e-05	AT2G46505	SDH4 (Succinate dehydrogenase subunit 4)	6e-08
GmaAffx.55792.1.S1_at	-3.54952	0.000285706	AT1G15690	AVP1 (vacuolar-type H+-pumping pyrophosphatase 1); ATPase	5e-70
Gma.11820.1.S1_at	-3.54326	0.000688047	AT5G20140	SOUL heme-binding family protein	2e-42
Gma.7297.1.A1_s_at	-3.53686	0.000122812	AT4G03200	similar to PREDICTED: similar to sperm protein SSP411 [Tribolium castaneum] (GB:XP 973977.1); similar to cold-induced thioredoxin domain-containing protein [Ammopiptanthus mongolicus] (GB:ABI97349.1); contains InterPro domain Six-hairpin glycosidase; (Int	2e-36
GmaAffx.89835.1.S1_s_at	-3.52348	5.48607e-05	AT2G47690	NADH-ubiquinone oxidoreductase-related	1e-41
Gma.16969.1.S1_s_at	-3.51931	0.000428557	AT3G56060	glucose-methanol-choline (GMC) oxidoreductase family protein	2e-33
Gma.8106.1.S1_at	-3.51221	0.000634947	AT1G54500	rubredoxin family protein	1e-21
Gma.17600.1.S1_at	-3.50705	6.25497e-05	AT4G29480	mitochondrial ATP synthase g subunit family protein	1e-53
Gma.8415.1.S1_at	-3.50623	5.19349e-05	AT5G64210	AOX2 (alternative oxidase 2); alternative oxidase	1e-116
GmaAffx.92647.1.S1_s_at	-3.50143	0.00016326	AT3G52990	pyruvate kinase, putative	1e-88
Gma.14131.1.S1_at	-3.50005	0.000352144	AT1G56500	haloacid dehalogenase-like hydrolase family protein	4e-65
Gma.16501.2.S1_at	-3.48728	4.5564e-05	AT2G25060	plastocyanin-like domain-containing protein	5e-46
GmaAffx.59187.1.S1_at	-3.48312	7.46678e-05	AT3G16110	ATPDIL1-6 (PDI-LIKE 1-6); thiol-disulfide exchange intermediate	2e-19
Gma.2162.1.S1_at	-3.47219	0.000139403	AT2G01140	fructose-bisphosphate aldolase, putative	1e-165
GmaAffx.57992.1.S1_at	-3.47206	0.000657374	AT5G52920	pyruvate kinase, putative	1e-23
GmaAffx.53527.2.S1_at	-3.47187	4.13654e-05	AT3G21070	NADK1 (NAD kinase 1); NAD+ kinase/ NADH kinase/ calmodulin binding	3e-85
GmaAffx.89881.1.S1_s_at	-3.46209	7.3024e-05	AT3G51030	ATTRX1 (Arabidopsis thaliana thioredoxin H-type 1); thiol-disulfide exchange intermediate	5e-40
Gma.7253.2.S1_at	-3.45746	0.000156458	AT5G57930	APO2 (ACCUMULATION OF PHOTOSYSTEM ONE 2)	3e-33
GmaAffx.46246.1.S1_at	-3.45661	0.000864105	ATCG00480	atpB ATPase beta subunit	2e-17
Gma.9995.1.S1_at	-3.4485	0.000144397	AT1G60710	ATB2; oxidoreductase	1e-104
Gma.3856.1.S1_at	-3.44171	0.000333994	AT3G51390	zinc finger (DHHC type) family protein	4e-12
Gma.12517.2.S1_at	-3.39965	0.000872595	AT1G12000	pyrophosphate--fructose-6-phosphate 1-phosphotransferase beta subunit, putative / pyrophosphate-dependent 6-phosphofructose-1-kinase, putative	1e-158
Gma.5649.3.S1_a_at	-3.38919	0.000301218	AT2G47470	ATPDIL2-1/MEE30/UNE5 (PDI-LIKE 2-1, maternal effect embryo arrest 30, unfertilized embryo sac 5); thiol-disulfide exchange intermediate	4e-38
Gma.1201.3.S1_at	-3.3837	4.18203e-05	AT3G06650	ACLB-1 (ATP-citrate lyase B-1)	1e-167
Gma.11925.1.S1_at	-3.38308	0.000204544	AT1G11530	ATCXXS1 (C-TERMINAL CYSTEINE RESIDUE IS CHANGED TO A SERINE 1); thiol-disulfide exchange intermediate	1e-39
GmaAffx.40172.1.S1_at	-3.35555	0.000177434	AT3G22960	pyruvate kinase, putative	5e-62
Gma.12131.1.S1_at	-3.34907	0.000783788	AT4G28570	alcohol oxidase-related	7e-66
GmaAffx.92910.1.S1_s_at	-3.34586	0.000218734	AT3G52300	ATP synthase D chain-related	6e-58
Gma.13464.1.A1_a_at	-3.34542	6.10216e-05	AT1G47860;AT1G47840	[AT1G47840, hexokinase, putative]	6e-18
Gma.13103.1.S1_at	-3.3208	0.0001087	AT3G44020	thylakoid lumenal P17.1 protein	7e-39
Gma.2688.3.S1_a_at	-3.30615	0.00042436	AT5G51060	RHD2 (ROOT HAIR DEFECTIVE 2)	2e-58
GmaAffx.93250.1.S1_s_at	-3.29323	6.24086e-05	AT3G06650	ACLB-1 (ATP-citrate lyase B-1)	2e-95
Gma.4073.1.S1_at	-3.28531	0.000226993	AT5G08570	pyruvate kinase, putative	0
Gma.2987.1.S1_s_at	-3.26403	4.73017e-05	AT1G14450	similar to unknown protein [Arabidopsis thaliana] (TAIR:AT2G02510.1); similar to unknown protein [Oryza sativa (japonica cultivar-group)] (GB:BAD15588.1)	1e-19
Gma.14614.1.S1_at	-3.24817	0.000271651	AT5G19875	similar to oxidoreductase/ transition metal ion binding [Arabidopsis thaliana] (TAIR:AT2G31940.1); similar to conserved hypothetical protein [Medicago truncatula] (GB:ABE77569.1)	8e-11
GmaAffx.77900.1.S1_s_at	-3.24562	5.00561e-05	AT5G50850	pyruvate dehydrogenase E1 component beta subunit, mitochondrial / PDHE1-B (PDH2)	1e-53
GmaAffx.93328.1.S1_at	-3.23169	0.000255372	AT5G44400	FAD-binding domain-containing protein	5e-49
Gma.16334.2.S1_at	-3.22018	6.08138e-05	AT1G80230	cytochrome c oxidase family protein	2e-45
Gma.12444.1.S1_at	-3.19655	9.5547e-05	AT1G68750	ATPPC4 (Arabidopsis thaliana phosphoenolpyruvate carboxylase 4); phosphoenolpyruvate carboxylase	0
Gma.8941.1.S1_at	-3.17062	0.000601593	AT4G36750	quinone reductase family protein	8e-05
Gma.1186.1.S1_s_at	-3.16737	0.000611707	AT2G32720	B5 #4 (cytochrome b5 family protein #4); heme binding / transition metal ion binding	3e-59
Gma.13363.1.S1_s_at	-3.1667	9.66493e-05	AT3G15660	glutaredoxin family protein	1e-14
Gma.6946.1.S1_a_at	-3.15428	0.000768324	AT4G30720	monooxygenase	2e-67
Gma.17032.1.S1_at	-3.14034	8.52221e-05	AT4G20830	FAD-binding domain-containing protein	3e-15
GmaAffx.62699.2.S1_at	-3.13458	0.000261745	AT1G08550	NPQ1 (NON-PHOTOCHEMICAL QUENCHING 1)	3e-81
Gma.8119.2.S1_at	-3.10657	0.000594383	AT3G51030	ATTRX1 (Arabidopsis thaliana thioredoxin H-type 1); thiol-disulfide exchange intermediate	3e-41
Gma.16500.2.S1_at	-3.10499	0.000519543	AT3G15360	ATHM4 (Arabidopsis thioredoxin M-type 4); thiol-disulfide exchange intermediate	2e-45
GmaAffx.92074.1.A1_s_at	-3.10147	0.000648865	AT1G18270	ketose-bisphosphate aldolase class-II family protein	6e-70
Gma.3169.1.S1_at	-3.09485	0.000461746	AT4G32260	ATP synthase family	5e-43
Gma.2350.1.S1_at	-3.08415	0.000809114	AT5G60640	ATPDIL1-4 (PDI-LIKE 1-4); thiol-disulfide exchange intermediate	1e-174
Gma.6151.1.S1_at	-3.08152	0.000561556	AT5G07800	flavin-containing monooxygenase family protein / FMO family protein	4e-48
GmaAffx.93071.1.S1_s_at	-3.07968	8.08428e-05	AT5G13420	transaldolase, putative	8e-86
Gma.7253.1.S1_s_at	-3.07011	0.000309228	AT5G57930	APO2 (ACCUMULATION OF PHOTOSYSTEM ONE 2)	1e-76
Gma.16501.1.S1_at	-3.06255	7.46155e-05	AT4G31840	plastocyanin-like domain-containing protein	3e-40
Gma.8819.1.S1_at	-3.06244	0.000206252	AT3G20790	oxidoreductase family protein	1e-133
GmaAffx.39605.1.S1_at	-3.05067	0.000230899	AT1G02180	ferredoxin-related	2e-33
Gma.17512.2.S1_at	-3.02834	0.00018392	AT5G13450	ATP synthase delta chain, mitochondrial, putative / H(+)-transporting two-sector ATPase, delta (OSCP) subunit, putative	3e-59
GmaAffx.18715.1.S1_at	-3.02322	0.000563287	AT1G22480	plastocyanin-like domain-containing protein	9e-34
GmaAffx.74741.2.S1_at	-2.98674	0.00013644	AT4G03200	similar to PREDICTED: similar to sperm protein SSP411 [Tribolium castaneum] (GB:XP 973977.1); similar to cold-induced thioredoxin domain-containing protein [Ammopiptanthus mongolicus] (GB:ABI97349.1); contains InterPro domain Six-hairpin glycosidase; (Int	2e-56
GmaAffx.41419.1.S1_s_at	-2.98105	0.000170164	AT2G41680	thioredoxin reductase, putative / NADPH-dependent thioredoxin reductase, putative	4e-56
GmaAffx.46125.1.S1_at	-2.97876	0.000270413	AT1G79530;AT1G16300	[AT1G79530, GAPCP-1; glyceraldehyde-3-phosphate dehydrogenase];[AT1G16300, GAPCP-2; glyceraldehyde-3-phosphate dehydrogenase]	9e-80
Gma.5057.3.A1_at	-2.95837	0.00030872	AT5G13430;AT5G13440	[AT5G13430, ubiquinol-cytochrome C reductase iron-sulfur subunit, mitochondrial, putative / Rieske iron-sulfur protein, putative];[AT5G13440, ubiquinol-cytochrome C reductase iron-sulfur subunit, mitochondrial, putative / Rieske iron-sulfur protein, putat	1e-27
GmaAffx.93110.1.S1_x_at	-2.94071	8.93231e-05	AT3G15640	cytochrome c oxidase family protein	2e-25
GmaAffx.20555.1.S1_at	-2.93138	0.000226994	AT5G10750	similar to unknown protein [Arabidopsis thaliana] (TAIR:AT5G24990.1); similar to Os10g0455900 [Oryza sativa (japonica cultivar-group)] (GB:NP 001064750.1); similar to Os08g0152600 [Oryza sativa (japonica cultivar-group)] (GB:NP 001061005.1); similar to pl	6e-56
GmaAffx.20976.1.S1_at	-2.90923	0.00014137	AT3G44190	pyridine nucleotide-disulphide oxidoreductase family protein	0.0002
Gma.7977.1.S1_at	-2.8835	0.000228729	AT3G63510	FAD binding / oxidoreductase	1e-30
GmaAffx.74741.1.S1_at	-2.88195	0.000586152	AT4G03200	similar to PREDICTED: similar to sperm protein SSP411 [Tribolium castaneum] (GB:XP 973977.1); similar to cold-induced thioredoxin domain-containing protein [Ammopiptanthus mongolicus] (GB:ABI97349.1); contains InterPro domain Six-hairpin glycosidase; (Int	4e-68
Gma.10702.1.S1_at	-2.87836	0.000162309	AT5G08530	NADH-ubiquinone oxidoreductase 51 kDa subunit, mitochondrial, putative	2e-48
GmaAffx.92392.1.S1_at	-2.8767	0.000155445	AT5G47030	ATP synthase delta' chain, mitochondrial	2e-63
GmaAffx.68141.1.S1_at	-2.87436	0.000368761	AT4G29130	ATHXK1 (GLUCOSE INSENSITIVE 2); ATP binding / hexokinase	1e-94
GmaAffx.11856.1.A1_at	-2.87345	0.000587759	AT5G17760	AAA-type ATPase family protein	2e-41
Gma.4327.1.S1_at	-2.86775	5.95213e-05	AT5G56350	pyruvate kinase, putative	1e-178
Gma.10642.1.S1_at	-2.85937	0.000696975	AT5G45550	mob1/phocein family protein	1e-112
GmaAffx.92590.1.S1_at	-2.84772	0.000303265	AT2G41680	thioredoxin reductase, putative / NADPH-dependent thioredoxin reductase, putative	2e-78
Gma.1922.1.S1_at	-2.84279	0.000205665	AT2G29560	enolase, putative	1e-98
GmaAffx.875.7.A1_s_at	-2.83952	0.000365152	AT4G32260	ATP synthase family	8e-12
Gma.6005.1.A1_at	-2.80567	0.000158042	AT5G61510	NADP-dependent oxidoreductase, putative	4e-48
GmaAffx.4294.1.S1_at	-2.77837	0.000212555	AT4G28220	NDB1 (NAD(P)H DEHYDROGENASE B1); NADH dehydrogenase/ disulfide oxidoreductase	1e-126
Gma.584.3.S1_at	-2.77499	9.04136e-05	AT5G09600	SDH3-1 (succinate dehydrogenase 3-1)	7e-23
Gma.13196.2.S1_at	-2.76477	0.000179563	AT2G27730	Identical to Unknown mitochondrial protein At2g27730 [Arabidopsis Thaliana] (GB:Q9ZUX4;GB:Q8LBD1); similar to Os09g0568900 [Oryza sativa (japonica cultivar-group)] (GB:NP 001063974.1); similar to putative F1F0-ATPase inhibitor protein [Oryza sativa (japon	1e-11
Gma.15004.1.S1_at	-2.74786	0.000483099	AT4G21110	G10 family protein	3e-77
Gma.5721.2.S1_at	-2.74224	0.000193178	AT2G35010	ATO1 (ARABIDOPSIS THIOREDOXIN O1); thiol-disulfide exchange intermediate	1e-34
GmaAffx.70842.1.S1_at	-2.73245	0.000220681	AT1G08570	thioredoxin family protein	5e-16
GmaAffx.2047.1.S1_at	-2.69438	0.000318183	AT5G40010	AATP1 (AAA-ATPASE 1); ATP binding / ATPase	1e-55
Gma.5789.1.S1_at	-2.67738	0.000613854	AT3G20570	plastocyanin-like domain-containing protein	7e-34
GmaAffx.83056.2.S1_at	-2.6654	0.000305586	AT4G29130	ATHXK1 (GLUCOSE INSENSITIVE 2); ATP binding / hexokinase	1e-43
Gma.7926.1.S1_at	-2.66013	0.000820032	AT4G28730	glutaredoxin family protein	9e-46
Gma.10919.1.S1_s_at	-2.64494	9.61144e-05	AT5G53560	ATB5-A (Cytochrome b5 A)	7e-35
GmaAffx.9527.1.S1_at	-2.61318	8.4713e-05	AT4G29720	ATPAO5 (POLYAMINE OXIDASE 5); amine oxidase	2e-63
GmaAffx.20469.1.S1_at	-2.6123	7.15983e-05	ATCG00020	psbA PSII 32 KDa protein	3e-81
Gma.7330.1.S1_at	-2.59858	0.000152914	AT3G52990	pyruvate kinase, putative	2e-54
GmaAffx.91687.1.A1_s_at	-2.59442	0.000514388	AT1G60420	DC1 domain-containing protein	1e-22
Gma.12202.1.S1_at	-2.5874	0.000256669	AT2G36460	fructose-bisphosphate aldolase, putative	1e-164
Gma.7668.1.S1_at	-2.58691	0.000112737	AT4G15560	CLA1 (CLOROPLASTOS ALTERADOS 1)	2e-44
GmaAffx.28886.1.S1_at	-2.57502	0.000183609	ATCG00890	ndhB	8e-79
Gma.11220.3.S1_at	-2.56256	0.000388498	AT4G29010	AIM1 (ABNORMAL INFLORESCENCE MERISTEM); enoyl-CoA hydratase	2e-69
Gma.17219.1.A1_at	-2.5589	0.000221299	AT2G46760	FAD-binding domain-containing protein	2e-49
Gma.4470.1.S1_s_at	-2.54513	0.00095657	AT3G54040	photoassimilate-responsive protein-related	3e-52
GmaAffx.83056.1.S1_at	-2.54225	0.000160229	AT4G29130	ATHXK1 (GLUCOSE INSENSITIVE 2); ATP binding / hexokinase	3e-72
Gma.16422.1.S1_at	-2.53433	0.00094114	AT3G56650	thylakoid lumenal 20 kDa protein	2e-61
Gma.11089.1.S1_at	-2.4864	0.000525873	AT5G50850	pyruvate dehydrogenase E1 component beta subunit, mitochondrial / PDHE1-B (PDH2)	1e-121
Gma.14057.1.S1_at	-2.46423	0.000999704	AT3G24200	monooxygenase	1e-119
GmaAffx.66916.1.S1_at	-2.46269	0.000729287	AT2G35660	CTF2A; monooxygenase	4e-76
Gma.13196.2.S1_a_at	-2.43496	0.000229441	AT2G27730	Identical to Unknown mitochondrial protein At2g27730 [Arabidopsis Thaliana] (GB:Q9ZUX4;GB:Q8LBD1); similar to Os09g0568900 [Oryza sativa (japonica cultivar-group)] (GB:NP 001063974.1); similar to putative F1F0-ATPase inhibitor protein [Oryza sativa (japon	1e-11
Gma.14572.1.A1_at	-2.40625	0.000461746	AT2G35660	CTF2A; monooxygenase	1e-73
Gma.10880.1.S1_at	-2.4008	0.000977395	AT2G31490	similar to Os01g0750800 [Oryza sativa (japonica cultivar-group)] (GB:NP 001044256.1); similar to unknown protein [Oryza sativa (japonica cultivar-group)] (GB:BAB63534.1)	4e-32
Gma.4395.1.S1_at	-2.39446	0.000170815	AT1G54220	dihydrolipoamide S-acetyltransferase, putative	1e-170
GmaAffx.91496.1.S1_s_at	-2.39441	0.00028987	AT5G40010	AATP1 (AAA-ATPASE 1); ATP binding / ATPase	2e-45
Gma.8735.1.S1_at	-2.38558	0.000268052	AT4G29720	ATPAO5 (POLYAMINE OXIDASE 5); amine oxidase	5e-31
GmaAffx.59019.1.S1_at	-2.36963	0.000151452	ATMG00160	cox2 cytochrome c oxidase subunit 2	2e-73
Gma.5797.1.S1_at	-2.2807	0.00024524	AT1G22450	COX6B (CYTOCHROME C OXIDASE 6B); cytochrome-c oxidase	3e-44
GmaAffx.90024.1.S1_s_at	-2.2654	0.000482923	AT5G11770	NADH-ubiquinone oxidoreductase 20 kDa subunit, mitochondrial	8e-36
GmaAffx.80460.2.S1_at	-2.26292	0.000820032	AT4G28740	similar to LPA1 (LOW PSII ACCUMULATION1), binding [Arabidopsis thaliana] (TAIR:AT1G02910.1); similar to OSJNBa0043L24.5 [Oryza sativa (japonica cultivar-group)] (GB:CAE04717.1); similar to unnamed protein product [Ostreococcus tauri] (GB:CAL55849.1); simi	3e-42
GmaAffx.87753.1.S1_at	-2.26244	0.000221299	AT2G41680	thioredoxin reductase, putative / NADPH-dependent thioredoxin reductase, putative	5e-63
Gma.1674.2.S1_at	-2.23701	0.000568309	AT2G27510	ATFD3 (FERREDOXIN 3); electron carrier	2e-14
GmaAffx.2451.1.S1_at	-2.23222	0.00030982	AT1G50140	AAA-type ATPase family protein	4e-20
GmaAffx.2651.2.S1_at	-2.22576	0.00038038		Hypothetical 8.4 kDa protein in ycf9-trnS intergenic region [Oenothera hookeri (Hooker's evening primrose)]	0
Gma.7266.2.S1_at	-2.2197	0.000200865	AT5G47890	NADH-ubiquinone oxidoreductase B8 subunit, putative	5e-36
Gma.571.1.S1_at	-2.21943	0.000160702	AT5G39950	ATTRX2 (Arabidopsis thioredoxin h2, thioredoxin H-type 1); thiol-disulfide exchange intermediate	2e-43
Gma.17994.1.S1_at	-2.2122	0.000403048	AT1G75200	flavodoxin family protein / radical SAM domain-containing protein	0
Gma.2877.1.S1_at	-2.19853	0.000788591	AT1G53310	ATPPC1 (PHOSPHOENOLPYRUVATE CARBOXYLASE 1); phosphoenolpyruvate carboxylase	0
GmaAffx.61197.1.S1_at	-2.18976	0.000572927	AT4G27760	FEY (FOREVER YOUNG); oxidoreductase	1e-131
Gma.3253.1.S1_at	-2.18721	0.000279521	AT4G17260	L-lactate dehydrogenase, putative	1e-145
Gma.10726.1.S1_at	-2.1641	0.000411357	AT5G06580	FAD linked oxidase family protein	1e-143
Gma.2679.1.S1_s_at	-2.15183	0.000815377	AT2G27510	ATFD3 (FERREDOXIN 3); electron carrier	8e-40
GmaAffx.80834.1.S1_at	-2.13624	0.000235217	AT4G00570	malate oxidoreductase, putative	1e-15
Gma.16356.1.S1_at	-2.12069	0.000572061	AT5G60640	ATPDIL1-4 (PDI-LIKE 1-4); thiol-disulfide exchange intermediate	1e-121
GmaAffx.11186.1.A1_at	-2.10181	0.000911396	AT4G28740	similar to LPA1 (LOW PSII ACCUMULATION1), binding [Arabidopsis thaliana] (TAIR:AT1G02910.1); similar to OSJNBa0043L24.5 [Oryza sativa (japonica cultivar-group)] (GB:CAE04717.1); similar to unnamed protein product [Ostreococcus tauri] (GB:CAL55849.1); simi	0.001
GmaAffx.67134.1.S1_at	-2.09076	0.00076965	AT3G13930	dihydrolipoamide S-acetyltransferase, putative	2e-16
Gma.10652.1.S1_at	-2.06614	0.000634676	AT5G53560	ATB5-A (Cytochrome b5 A)	2e-34
Gma.7412.1.S1_at	-2.04125	0.000876589	AT1G19910;AT1G75630	[AT1G19910, AVA-P2 (vacuolar-H+-pumping ATPase 16 kDa proteolipid subunit 2); ATPase];[AT1G75630, AVA-P4 (vacuolar H+-pumping ATPase 16 kDa proteolipid subunit 4); ATPase]	3e-58
Gma.6610.1.S1_s_at	-2.03322	0.000203573	AT2G02050	NADH-ubiquinone oxidoreductase B18 subunit, putative	1e-34
GmaAffx.14048.2.S1_at	-2.01496	0.000718339	ATCG00730	petD cytochrome b/f	2e-76
GmaAffx.60443.1.S1_at	-1.99916	0.000267215	AT1G12000	pyrophosphate--fructose-6-phosphate 1-phosphotransferase beta subunit, putative / pyrophosphate-dependent 6-phosphofructose-1-kinase, putative	5e-163
GmaAffx.93126.1.S1_s_at	-1.99865	0.000300126	AT2G36580;AT3G52990	[AT2G36580, pyruvate kinase, putative];[AT3G52990, pyruvate kinase, putative]	2e-73
Gma.4356.1.S1_at	-1.96785	0.000220681	AT5G11770	NADH-ubiquinone oxidoreductase 20 kDa subunit, mitochondrial	2e-82
GmaAffx.91133.1.S1_s_at	-1.93437	0.000749714	AT5G03860	malate synthase, putative	9e-95
GmaAffx.92501.1.S1_at	-1.93138	0.000748321	AT5G43330	malate dehydrogenase, cytosolic, putative	4e-17
Gma.5681.1.S1_at	-1.92804	0.000202608	AT3G50940	squamosa promoter-binding protein-like 1 (SPL1)	2e-22
GmaAffx.75782.1.S1_at	-1.91003	0.000944511	AT3G07480	electron carrier/ iron ion binding	1e-50
Gma.11271.1.S1_s_at	-1.90306	0.000348389	AT1G51650	ATP synthase epsilon chain, mitochondrial	2e-30
Gma.1863.1.S1_at	-1.87762	0.000681508	AT5G37510	EMB1467 (EMBRYO DEFECTIVE 1467); NADH dehydrogenase	1e-106
Gma.62.3.S1_x_at	-1.8424	0.000577811	AT3G14940	ATPPC3 (PHOSPHOENOLPYRUVATE CARBOXYLASE 3); phosphoenolpyruvate carboxylase	4e-15
Gma.62.3.S1_at	-1.83134	0.000479255	AT3G14940	ATPPC3 (PHOSPHOENOLPYRUVATE CARBOXYLASE 3); phosphoenolpyruvate carboxylase	4e-15
GmaAffx.20555.2.S1_at	-1.8294	0.000574289	AT5G10750	similar to unknown protein [Arabidopsis thaliana] (TAIR:AT5G24990.1); similar to Os10g0455900 [Oryza sativa (japonica cultivar-group)] (GB:NP 001064750.1); similar to Os08g0152600 [Oryza sativa (japonica cultivar-group)] (GB:NP 001061005.1); similar to pl	8e-92
Gma.4687.1.S1_at	-1.82447	0.00048514	AT1G30760	FAD-binding domain-containing protein	1e-105
Gma.17978.2.S1_at	-1.78232	0.000492833	AT5G58260	Encodes subunit NDH-N of NAD(P)H:plastoquinone dehydrogenase complex (Ndh complex) present in the thylakoid membrane of chloroplasts. This subunit is thought to be required for Ndh complex assembly.	9e-40
GmaAffx.92088.1.S1_at	-1.77792	0.000669868	AT1G51650	ATP synthase epsilon chain, mitochondrial	6e-29
GmaAffx.90230.1.S1_s_at	-1.76943	0.000414383	AT4G17260	L-lactate dehydrogenase, putative	8e-60
Gma.12238.2.S1_at	-1.75639	0.00050433	AT1G45474	LHCA5 (Photosystem I light harvesting complex gene 5)	2e-14
Gma.11061.1.S1_s_at	-1.74629	0.000490771	AT1G07960	ATPDIL5-1 (PDI-LIKE 5-1); thiol-disulfide exchange intermediate	9e-42
Gma.17136.1.S1_s_at	-1.72713	0.000662771	AT1G14730	similar to ACYB-2 (Arabidopsis cytochrome b561 -2), carbon-monoxide oxygenase [Arabidopsis thaliana] (TAIR:AT4G25570.1); similar to cytochrome [Mesembryanthemum crystallinum] (GB:AAD11424.1); contains InterPro domain Cytochrome b561 / ferric reductase tra	2e-24
GmaAffx.53527.3.S1_at	-1.71853	0.000642698	AT3G21070	NADK1 (NAD kinase 1); NAD+ kinase/ NADH kinase/ calmodulin binding	1e-27
Gma.3774.2.S1_a_at	-1.70246	0.000433881	AT1G60420	DC1 domain-containing protein	1e-49
Gma.62.1.S1_a_at	-1.65994	0.000888437	AT3G14940	ATPPC3 (PHOSPHOENOLPYRUVATE CARBOXYLASE 3); phosphoenolpyruvate carboxylase	0
Gma.5057.2.S1_x_at	-1.6065	0.00048776	AT5G13430;AT5G13440	[AT5G13430, ubiquinol-cytochrome C reductase iron-sulfur subunit, mitochondrial, putative / Rieske iron-sulfur protein, putative];[AT5G13440, ubiquinol-cytochrome C reductase iron-sulfur subunit, mitochondrial, putative / Rieske iron-sulfur protein, putat	1e-70
Gma.10919.1.S1_at	-1.60611	0.000682043	AT5G53560	ATB5-A (Cytochrome b5 A)	7e-35
GmaAffx.75519.1.S1_at	-1.50251	0.000683338	AT4G27080	ATPDIL5-4 (PDI-LIKE 5-4); electron carrier/ protein disulfide oxidoreductase	3e-94
Gma.9838.1.S1_at	-1.47316	0.000489341	AT3G51030	ATTRX1 (Arabidopsis thaliana thioredoxin H-type 1); thiol-disulfide exchange intermediate	2e-48
Gma.17435.1.S1_at	-1.43329	0.00090269	AT5G40810	cytochrome c1, putative	1e-129
Gma.5129.1.S1_at	-1.34421	0.000809175	AT5G22140	pyridine nucleotide-disulphide oxidoreductase family protein	1e-125
Intracellular Traffic
Gma.3304.1.S1_at	-8.57768	1.4847e-05	AT2G45180	protease inhibitor/seed storage/lipid transfer protein (LTP) family protein	1e-31
Gma.1494.2.S1_a_at	-7.63986	1.3431e-05	AT2G10940	protease inhibitor/seed storage/lipid transfer protein (LTP) family protein	4e-31
Gma.1494.1.S1_x_at	-7.07143	1.72793e-05	AT2G10940	protease inhibitor/seed storage/lipid transfer protein (LTP) family protein	2e-30
GmaAffx.92555.1.S1_s_at	-6.8524	2.10912e-05	AT5G55190	RAN3; GTP binding	1e-120
Gma.15220.1.S1_s_at	-6.68991	3.39908e-05	AT4G05000	vacuolar protein sorting-associated protein 28 family protein / VPS28 family protein	1e-92
Gma.13352.1.S1_at	-6.38872	2.37129e-05	AT5G01600	ATFER1 (ferretin 1); ferric iron binding	2e-80
Gma.3291.1.S1_at	-6.26924	0.000183505	AT2G45180	protease inhibitor/seed storage/lipid transfer protein (LTP) family protein	2e-29
GmaAffx.68657.1.S1_at	-6.21567	0.000416137	AT5G48490	protease inhibitor/seed storage/lipid transfer protein (LTP) family protein	0.0004
Gma.6062.1.S1_at	-6.13276	8.11373e-05	AT3G23300	dehydration-responsive protein-related	2e-75
Gma.2516.2.S1_s_at	-6.08107	1.72793e-05	AT2G45180	protease inhibitor/seed storage/lipid transfer protein (LTP) family protein	2e-28
Gma.2516.1.S1_at	-5.84544	8.8407e-05	AT2G45180	protease inhibitor/seed storage/lipid transfer protein (LTP) family protein	3e-30
Gma.1160.1.S1_at	-5.58241	9.65866e-05	AT2G40300	ATFER4 (FERRITIN 4); ferric iron binding	1e-67
Gma.4720.1.S1_a_at	-5.57509	2.21371e-05	AT5G42080	ADL1 (ARABIDOPSIS DYNAMIN-LIKE PROTEIN); GTP binding	0
Gma.1160.1.S1_s_at	-5.5426	9.2553e-05	AT2G40300	ATFER4 (FERRITIN 4); ferric iron binding	1e-67
GmaAffx.3905.1.S1_s_at	-5.51057	4.29923e-05	AT3G22120	CWLP (CELL WALL-PLASMA MEMBRANE LINKER PROTEIN); lipid binding	5e-19
Gma.1494.2.S1_x_at	-5.46944	4.91663e-05	AT2G10940	protease inhibitor/seed storage/lipid transfer protein (LTP) family protein	4e-31
Gma.6811.1.S1_x_at	-5.41024	2.89782e-05	AT5G12380	annexin, putative	7e-98
Gma.6427.2.S1_a_at	-5.32482	6.91653e-05	AT5G61790	calnexin 1 (CNX1)	1e-109
Gma.1089.1.S1_s_at	-5.24338	7.2601e-05	AT5G01600	ATFER1 (ferretin 1); ferric iron binding	6e-78
Gma.11339.1.S1_at	-5.21693	0.000125055	AT3G18280	protease inhibitor/seed storage/lipid transfer protein (LTP) family protein	1e-21
Gma.6811.1.S1_s_at	-5.21497	0.000249298	AT5G12380	annexin, putative	7e-98
Gma.16479.1.A1_at	-5.21348	7.94932e-05	AT5G27395	protein translocase	2e-15
Gma.6427.1.S1_x_at	-5.13709	4.73017e-05	AT5G61790	calnexin 1 (CNX1)	0
GmaAffx.76350.1.A1_s_at	-5.13576	7.25259e-05		PREDICTED: similar to Vacuolar protein sorting 26 homolog (VPS26 protein homolog) [Strongylocentrotus purpuratus]	0
Gma.6519.1.S1_s_at	-5.08459	3.65059e-05	AT5G08040	TOM5 (MITOCHONDRIAL IMPORT RECEPTOR SUBUNIT TOM5 HOMOLOG)	3e-12
Gma.385.1.S1_at	-5.06837	0.000149711	AT1G68090	ANNAT5 (ANN5, ANNEXIN ARABIDOPSIS 5); calcium ion binding / calcium-dependent phospholipid binding	8e-97
Gma.16684.1.S1_at	-5.06103	2.52611e-05	AT5G35160	endomembrane protein 70, putative	1e-122
Gma.7073.2.A1_at	-5.02648	0.000343899	AT4G21450	vesicle-associated membrane family protein / VAMP family protein	2e-14
GmaAffx.24423.1.A1_at	-4.99407	0.000169047	AT4G34120	LEJ1 (LOSS OF THE TIMING OF ET AND JA BIOSYNTHESIS 1)	1e-11
GmaAffx.93243.1.S1_s_at	-4.96384	3.61087e-05	AT5G12380	annexin, putative	3e-50
Gma.5822.1.S1_at	-4.91714	0.000143635	AT3G08530;AT3G11130	[AT3G08530, clathrin heavy chain, putative];[AT3G11130, clathrin heavy chain, putative]	0
Gma.11269.1.S1_at	-4.8326	9.96121e-05	AT5G64080	protease inhibitor/seed storage/lipid transfer protein (LTP) family protein	2e-28
Gma.5849.1.S1_at	-4.7509	0.000797842	AT5G48485	DIR1 (DEFECTIVE IN INDUCED RESISTANCE 1); lipid binding	5e-15
GmaAffx.2483.1.S1_at	-4.73628	2.61797e-05	AT1G72150	PATL1 (PATELLIN 1); transporter	3e-18
Gma.10709.2.S1_a_at	-4.72217	0.000555155	AT4G04470	PMP22 (peroxisomal membrane protein 22)	2e-40
GmaAffx.76350.1.A1_at	-4.71637	2.93576e-05		PREDICTED: similar to Vacuolar protein sorting 26 homolog (VPS26 protein homolog) [Strongylocentrotus purpuratus]	0
GmaAffx.1301.59.S1_at	-4.64271	6.90129e-05	AT1G35720	ANNAT1 (ANNEXIN ARABIDOPSIS 1); calcium ion binding / calcium-dependent phospholipid binding	4e-47
GmaAffx.90654.1.S1_s_at	-4.62641	0.000198038	AT2G01970	endomembrane protein 70, putative	2e-31
Gma.1450.1.S1_at	-4.5683	9.91284e-05	AT1G16920	RAB11 (ARABIDOPSIS RAB GTPASE HOMOLOG A1B); GTP binding	2e-99
Gma.6427.2.S1_at	-4.55675	4.29105e-05	AT5G61790	calnexin 1 (CNX1)	1e-109
Gma.2138.1.S1_at	-4.53584	9.62477e-05	AT4G08520;AT3G09800	[AT4G08520, clathrin adaptor complex small chain family protein];[AT3G09800, clathrin adaptor complex small chain family protein]	7e-65
GmaAffx.1729.1.A1_at	-4.51136	0.00012458	AT2G17380	AP19 (associated protein 19); ATP binding / protein kinase	2e-14
GmaAffx.1301.22.S1_s_at	-4.43002	4.54921e-05	AT1G35720	ANNAT1 (ANNEXIN ARABIDOPSIS 1); calcium ion binding / calcium-dependent phospholipid binding	3e-20
Gma.4284.1.S1_a_at	-4.42028	9.94462e-05	AT1G01630	SEC14 cytosolic factor, putative / phosphoglyceride transfer protein, putative	1e-72
Gma.10826.5.S1_s_at	-4.40195	3.52838e-05	AT5G55190	RAN3; GTP binding	1e-114
Gma.10980.1.S1_at	-4.39016	0.000725792	AT3G18280	protease inhibitor/seed storage/lipid transfer protein (LTP) family protein	2e-24
Gma.8643.2.S1_a_at	-4.38103	5.81665e-05	AT3G09740	SYP71 (SYNTAXIN OF PLANTS 71)	3e-42
GmaAffx.1301.68.S1_s_at	-4.34571	5.56318e-05	AT5G10230	ANN7 (ANN7, ANNEXIN ARABIDOPSIS 7); calcium ion binding / calcium-dependent phospholipid binding	6e-57
Gma.8062.1.A1_at	-4.34169	0.000176574	AT4G14160	transport protein, putative	9e-58
Gma.4479.1.S1_at	-4.33731	6.33295e-05	AT5G55450	protease inhibitor/seed storage/lipid transfer protein (LTP) family protein	6e-18
Gma.6481.1.S1_at	-4.28696	7.53818e-05	AT5G55450	protease inhibitor/seed storage/lipid transfer protein (LTP) family protein	4e-20
Gma.2516.3.S1_at	-4.25487	0.000262392	AT2G45180	protease inhibitor/seed storage/lipid transfer protein (LTP) family protein	4e-27
GmaAffx.38010.1.S1_s_at	-4.24962	5.2245e-05	AT2G45180	protease inhibitor/seed storage/lipid transfer protein (LTP) family protein	8e-23
Gma.5389.1.S1_at	-4.23894	2.93774e-05	AT1G72160	SEC14 cytosolic factor family protein / phosphoglyceride transfer family protein	1e-151
Gma.10328.1.S1_at	-4.23225	0.00049012	AT1G52380	Ran-binding protein 1 domain-containing protein / RanBP1 domain-containing protein	9e-59
Gma.5866.1.S1_at	-4.19041	6.02681e-05	AT1G49410	TOM6 (TRANSLOCASE OF THE OUTER MITOCHONDRIAL MEMBRANE 6)	3e-14
GmaAffx.82435.1.S1_at	-4.18744	0.000124985	AT1G14670	endomembrane protein 70, putative	1e-115
Gma.3898.1.S1_at	-4.17887	0.000136459	AT5G10860	CBS domain-containing protein	6e-80
GmaAffx.66930.1.S1_at	-4.16679	0.000118633	AT4G14870	protein translocase	2e-14
Gma.6427.2.S1_x_at	-4.16396	3.6316e-05	AT5G61790	calnexin 1 (CNX1)	1e-109
Gma.15510.1.S1_at	-4.16166	0.000511957	AT3G18280	protease inhibitor/seed storage/lipid transfer protein (LTP) family protein	8e-27
Gma.16367.2.S1_a_at	-4.13862	5.38853e-05	AT2G44610	RAB6; GTP binding	3e-40
GmaAffx.68244.1.S1_at	-4.12283	3.44545e-05	AT1G30690	SEC14 cytosolic factor family protein / phosphoglyceride transfer family protein	7e-25
Gma.14492.1.A1_a_at	-4.10252	0.000513784	AT2G41620	nucleoporin interacting component family protein	6e-21
Gma.4277.2.S1_a_at	-4.09597	5.94294e-05	AT1G26850	dehydration-responsive family protein	0
GmaAffx.8804.1.S1_s_at	-4.07721	8.54261e-05		Syntaxin-71 [Arabidopsis thaliana (Mouse-ear cress)]	0
Gma.623.1.S1_at	-4.07398	0.00021112	AT1G32050	secretory carrier membrane protein (SCAMP) family protein	7e-25
GmaAffx.90865.1.S1_s_at	-4.06496	5.55153e-05	AT5G61790	calnexin 1 (CNX1)	2e-94
GmaAffx.49549.1.S1_at	-4.06473	5.67449e-05	AT4G10170	synaptobrevin-related family protein	0.002
Gma.8062.2.S1_a_at	-4.03761	0.000126893	AT2G21630	transport protein, putative	1e-145
Gma.6811.3.S1_at	-4.01292	3.61087e-05	AT5G58030	transport protein particle (TRAPP) component Bet3 family protein	9e-98
Gma.6811.2.S1_a_at	-3.96811	7.2323e-05	AT5G12380	annexin, putative	5e-95
Gma.6226.1.S1_at	-3.91986	8.39111e-05	AT2G25430	epsin N-terminal homology (ENTH) domain-containing protein	1e-111
Gma.10328.1.S1_x_at	-3.91094	0.000242139	AT1G52380	Ran-binding protein 1 domain-containing protein / RanBP1 domain-containing protein	9e-59
Gma.16114.1.S1_at	-3.8833	0.000125616	AT1G10950	endomembrane protein 70, putative	2e-32
Gma.10340.2.S1_at	-3.87994	6.20294e-05	AT3G10260	reticulon family protein	1e-62
Gma.15048.1.A1_at	-3.84407	3.9171e-05	AT3G15680	zinc finger (Ran-binding) family protein	9e-11
Gma.2058.1.S1_at	-3.79116	0.000272388	AT3G51670	SEC14 cytosolic factor family protein / phosphoglyceride transfer family protein	1e-158
Gma.8062.2.S1_at	-3.78293	0.000220726	AT2G21630	transport protein, putative	1e-145
Gma.6387.1.S1_at	-3.77858	0.000410667	AT5G50460	protein transport protein SEC61 gamma subunit, putative	4e-22
Gma.3977.1.S1_s_at	-3.77852	5.16105e-05	AT3G56450;AT3G56190	[AT3G56450, ALPHA-SNAP1 (alpha-soluble NSF attachment protein 1); soluble NSF attachment protein];[AT3G56190, ALPHA-SNAP2 (ALPHA-SOLUBLE NSF ATTACHMENT PROTEIN); soluble NSF attachment protein]	3e-97
GmaAffx.61496.1.S1_s_at	-3.75197	3.65059e-05		Vacuolar protein sorting-associated protein 26 [Medicago truncatula (Barrel medic)]	0
Gma.2341.2.A1_at	-3.75119	0.000253883	AT4G31480;AT4G31490	[AT4G31480, coatomer beta subunit, putative / beta-coat protein, putative / beta-COP, putative];[AT4G31490, coatomer beta subunit, putative / beta-coat protein, putative / beta-COP, putative]	2e-07
Gma.2293.1.S1_at	-3.71978	0.000354553	AT3G22845	emp24/gp25L/p24 protein-related	2e-91
GmaAffx.5510.1.S1_s_at	-3.70606	0.000350469		Plant lipid transfer protein/Par allergen [Medicago truncatula (Barrel medic)]	0
Gma.7186.1.A1_at	-3.70169	0.000230695	AT2G40280	dehydration-responsive family protein	4e-55
GmaAffx.79513.1.A1_at	-3.69593	0.000187853	AT4G36850	PQ-loop repeat family protein / transmembrane family protein	0.008
Gma.8004.1.A1_s_at	-3.68249	4.5564e-05	AT5G42080	ADL1 (ARABIDOPSIS DYNAMIN-LIKE PROTEIN); GTP binding	1e-65
GmaAffx.37006.1.S1_at	-3.6712	0.000161686	AT4G20410	GSNAP (GAMMA-SOLUBLE NSF ATTACHMENT PROTEIN); intracellular transporter	6e-44
Gma.10929.1.S1_at	-3.62984	0.000264715	AT1G78240	dehydration-responsive protein-related	1e-104
GmaAffx.53712.2.A1_at	-3.6247	0.000113196	AT1G71480	nuclear transport factor 2 (NTF2) family protein	5e-16
GmaAffx.57881.1.S1_at	-3.61449	0.00039803	AT5G08080	SYP132 (syntaxin 132); t-SNARE	1e-71
Gma.8062.1.A1_a_at	-3.61131	0.000311909	AT4G14160	transport protein, putative	9e-58
GmaAffx.58155.1.S1_at	-3.61057	0.000198505	AT4G32150	VAMP7C (VESICLE-ASSOCIATED MEMBRANE PROTEIN 7C)	8e-66
Gma.4485.1.S1_x_at	-3.59628	9.23236e-05	AT1G61250;AT1G11180	[AT1G61250, SC3 (SECRETORY CARRIER 3); carrier];[AT1G11180, secretory carrier membrane protein (SCAMP) family protein]	1e-101
Gma.6023.1.S1_at	-3.59416	0.000244023	AT1G26690	emp24/gp25L/p24 family protein	1e-61
Gma.11175.1.S1_s_at	-3.58631	0.000317417	AT3G18280	protease inhibitor/seed storage/lipid transfer protein (LTP) family protein	2e-25
GmaAffx.5717.1.S1_at	-3.58061	0.000447782	AT4G15780	ATVAMP724 (Arabidopsis thaliana vesicle-associated membrane protein 724)	3e-89
GmaAffx.1301.9.S1_at	-3.58046	9.00757e-05	AT5G35200	epsin N-terminal homology (ENTH) domain-containing protein	3e-38
Gma.15124.1.S1_at	-3.5661	0.000194658	AT1G27970	NTF2B (NUCLEAR TRANSPORT FACTOR 2B); Ran GTPase binding / protein transporter	3e-57
Gma.579.1.S1_at	-3.55499	6.10216e-05	AT2G33470	GLTP1 (GLYCOLIPID TRANSFER PROTEIN 1)	5e-86
GmaAffx.87924.1.S1_at	-3.54127	9.5564e-05	AT3G05000	transport protein particle (TRAPP) component Bet3 family protein	3e-74
Gma.10797.1.S1_at	-3.54092	0.000447111	AT3G08530	clathrin heavy chain, putative	1e-170
Gma.2741.1.S1_at	-3.53968	0.000241148	AT5G22360	ATVAMP714 (Vesicle-associated membrane protein 714)	2e-98
GmaAffx.37006.2.S1_at	-3.53407	0.000346818	AT4G20410	GSNAP (GAMMA-SOLUBLE NSF ATTACHMENT PROTEIN); intracellular transporter	3e-49
Gma.17700.2.S1_at	-3.52936	0.000283094	AT2G20760	similar to unknown protein [Arabidopsis thaliana] (TAIR:AT2G40060.1); similar to conserved hypothetical protein [Medicago truncatula] (GB:ABE83515.1); contains InterPro domain Clathrin light chain; (InterPro:IPR000996)	8e-52
Gma.10826.6.S1_x_at	-3.52529	0.000274464	AT5G55190	RAN3; GTP binding	1e-107
Gma.6586.1.S1_at	-3.46293	4.35328e-05	AT3G51670	SEC14 cytosolic factor family protein / phosphoglyceride transfer family protein	5e-68
Gma.10826.6.S1_at	-3.42018	0.000360501	AT5G55190	RAN3; GTP binding	1e-107
Gma.5103.2.A1_at	-3.41696	0.000458008	AT2G20930	similar to intracellular transporter [Arabidopsis thaliana] (TAIR:AT1G80500.1); similar to unknown protein [Oryza sativa (japonica cultivar-group)] (GB:BAD46590.1); similar to Os09g0541500 [Oryza sativa (japonica cultivar-group)] (GB:NP 001063814.1); cont	0.0005
Gma.3440.2.S1_at	-3.39693	0.000450261	AT5G12380	annexin, putative	3e-95
Gma.6902.2.S1_at	-3.37713	0.000213393	AT5G01010	similar to emp24/gp25L/p24 [Medicago truncatula] (GB:ABE93045.1); contains InterPro domain emp24/gp25L/p24; (InterPro:IPR000348); contains InterPro domain GOLD; (InterPro:IPR009038)	1e-148
Gma.11556.1.A1_at	-3.36792	0.000580603	AT5G08080	SYP132 (syntaxin 132); t-SNARE	3e-08
GmaAffx.82834.1.S1_at	-3.36703	0.000229683	AT5G53480	importin beta-2, putative	2e-67
Gma.732.1.A1_at	-3.36211	0.000294862	AT4G07390	PQ-loop repeat family protein / transmembrane family protein	8e-51
Gma.12895.1.A1_at	-3.35264	0.00058549	AT5G16880	VHS domain-containing protein / GAT domain-containing protein	4e-10
GmaAffx.77414.1.S1_at	-3.34733	0.000153856	AT4G27585	band 7 family protein	7e-36
GmaAffx.91748.1.S1_s_at	-3.3453	0.000126419	AT2G01970	endomembrane protein 70, putative	8e-94
GmaAffx.25145.1.A1_at	-3.3194	0.00044081	AT1G08560	SYP111 (syntaxin 111); t-SNARE	1e-33
Gma.6463.1.S1_at	-3.30028	0.000960865	AT5G10840	endomembrane protein 70, putative	5e-37
GmaAffx.46098.1.S1_s_at	-3.29111	0.000677997	AT4G24550	clathrin adaptor complexes medium subunit family protein	9e-78
Gma.7901.1.S1_at	-3.28074	0.00012458	AT4G33650	ADL2 (ARABIDOPSIS DYNAMIN-LIKE 2); GTP binding / GTPase	6e-63
Gma.4381.1.S1_at	-3.27451	0.000533273	AT4G21450	vesicle-associated membrane family protein / VAMP family protein	2e-86
Gma.6902.1.S1_a_at	-3.2528	0.00020826	AT5G01010	similar to emp24/gp25L/p24 [Medicago truncatula] (GB:ABE93045.1); contains InterPro domain emp24/gp25L/p24; (InterPro:IPR000348); contains InterPro domain GOLD; (InterPro:IPR009038)	3e-23
Gma.8642.1.S1_at	-3.25155	0.000426541	AT1G62020	coatomer protein complex, subunit alpha, putative	7e-93
GmaAffx.5914.1.S1_at	-3.23387	0.000101033	AT4G07390	PQ-loop repeat family protein / transmembrane family protein	9e-09
GmaAffx.93603.1.S1_s_at	-3.21499	0.000130231	AT5G01600	ATFER1 (ferretin 1); ferric iron binding	4e-49
Gma.16448.1.A1_at	-3.21078	0.000165087	AT5G58470	zinc finger (Ran-binding) family protein	7e-26
Gma.13303.1.A1_at	-3.21003	0.000157338	AT4G11380	beta-adaptin, putative	1e-101
Gma.5265.1.S1_at	-3.20648	0.000149496	AT4G33700	CBS domain-containing protein	1e-95
Gma.7993.1.S1_at	-3.1627	0.000128324	AT1G62510	protease inhibitor/seed storage/lipid transfer protein (LTP) family protein	7e-27
GmaAffx.82416.1.S1_at	-3.15067	0.000100399	AT5G35160	endomembrane protein 70, putative	4e-28
Gma.3440.2.S1_a_at	-3.14103	0.000309971	AT5G12380	annexin, putative	3e-95
GmaAffx.76960.1.S1_at	-3.13937	0.000428238	AT3G47860	apolipoprotein D-related	3e-34
Gma.6811.2.S1_x_at	-3.11743	0.00011723	AT5G12380	annexin, putative	5e-95
Gma.8643.1.S1_at	-3.11186	6.54746e-05	AT3G09740	SYP71 (SYNTAXIN OF PLANTS 71)	1e-46
Gma.10328.2.S1_at	-3.11108	6.33295e-05		Hypothetical protein [Arabidopsis thaliana (Mouse-ear cress)]	0
GmaAffx.51000.1.S1_at	-3.1005	0.000599845	AT2G01970	endomembrane protein 70, putative	8e-56
Gma.4777.1.A1_at	-3.07117	0.000251725	AT1G08190	vacuolar assembly protein, putative (VPS41)	1e-09
Gma.4528.1.S1_s_at	-3.06887	0.000180168	AT5G19820	EMB2734 (EMBRYO DEFECTIVE 2734); lyase	2e-76
Gma.2369.1.S1_at	-3.05382	0.000246747	AT5G61790	calnexin 1 (CNX1)	1e-88
GmaAffx.14892.1.S1_at	-3.04739	0.000165071	AT1G08820	VAP27-2 (VAMP/SYNAPTOBREVIN-ASSOCIATED PROTEIN 27-2); structural molecule	7e-11
Gma.7965.1.S1_at	-3.04678	0.00030541	AT5G17020	XPO1A (exportin 1A); protein transporter	1e-108
Gma.3534.1.S1_a_at	-3.04264	0.000107575	AT1G48550	vacuolar protein sorting-associated protein 26 family protein / VPS26 family protein	1e-108
Gma.16479.2.S1_at	-3.03871	8.87125e-05	AT5G27395	protein translocase	1e-33
Gma.7525.1.A1_at	-3.01171	0.000174227	AT1G73430	sec34-like family protein	2e-56
Gma.10826.3.S1_at	-3.00808	0.000115786	AT5G55190	RAN3; GTP binding	1e-107
Gma.5866.1.S1_x_at	-2.97996	0.000187412	AT1G49410	TOM6 (TRANSLOCASE OF THE OUTER MITOCHONDRIAL MEMBRANE 6)	3e-14
Gma.2422.2.S1_at	-2.95427	0.000361106	AT5G05010	clathrin adaptor complexes medium subunit-related	2e-76
Gma.18004.1.A1_at	-2.93553	0.00019941	AT1G32050	secretory carrier membrane protein (SCAMP) family protein	5e-16
GmaAffx.74539.1.S1_at	-2.93308	0.000279768	AT1G26670	VTI12 (VESICAL TRANSPORT V-SNARE 12, vesical transport v-SNARE 12); SNARE binding / receptor	2e-42
Gma.5017.2.A1_at	-2.92578	0.000795333	AT4G39170	SEC14 cytosolic factor, putative / phosphoglyceride transfer protein, putative	4e-25
Gma.4485.1.S1_at	-2.92082	0.000304538	AT1G61250;AT1G11180	[AT1G61250, SC3 (SECRETORY CARRIER 3); carrier];[AT1G11180, secretory carrier membrane protein (SCAMP) family protein]	1e-101
Gma.10340.1.S1_at	-2.91073	0.000715021	AT3G10260	reticulon family protein	6e-16
Gma.2369.1.S1_s_at	-2.89655	0.000581941	AT5G61790	calnexin 1 (CNX1)	1e-88
GmaAffx.38201.1.A1_at	-2.88994	0.00096903	AT3G24350	SYP32 (syntaxin 32); t-SNARE	2e-26
Gma.977.1.S1_at	-2.85644	0.000165807	AT1G69680	similar to mog1 protein [Xenopus laevis] (GB:CAC35704.1); similar to Os04g0459600 [Oryza sativa (japonica cultivar-group)] (GB:NP 001052985.1); contains InterPro domain Ran-interacting Mog1 protein; (InterPro:IPR007681)	3e-30
GmaAffx.51675.1.A1_at	-2.84599	0.000402405	AT2G39805	integral membrane Yip1 family protein	3e-15
Gma.7601.1.A1_at	-2.83661	0.000368608	AT2G45000	structural constituent of nuclear pore	6e-52
Gma.6811.2.S1_at	-2.82483	0.000182262	AT5G12380	annexin, putative	5e-95
GmaAffx.64461.1.S1_s_at	-2.82104	0.000738067	AT1G71270	POK (POKY POLLEN TUBE)	4e-82
GmaAffx.89049.1.S1_s_at	-2.82025	0.00038082	AT2G38750	ANNAT4 (ANNEXIN 4, ANNEXIN ARABIDOPSIS 4); calcium ion binding / calcium-dependent phospholipid binding	2e-94
Gma.11175.1.S1_at	-2.81982	0.000448903	AT3G18280	protease inhibitor/seed storage/lipid transfer protein (LTP) family protein	2e-25
Gma.2341.1.S1_at	-2.8197	0.000339078	AT4G31480;AT4G31490	[AT4G31480, coatomer beta subunit, putative / beta-coat protein, putative / beta-COP, putative];[AT4G31490, coatomer beta subunit, putative / beta-coat protein, putative / beta-COP, putative]	1e-175
GmaAffx.63042.1.S1_at	-2.81351	0.000192035	AT5G19320	RANGAP2 (RAN GTPASE ACTIVATING PROTEIN 2); RAN GTPase activator	1e-121
GmaAffx.49022.1.S1_s_at	-2.81082	0.000305724	AT3G10110	MEE67 (maternal effect embryo arrest 67); protein translocase	8e-25
GmaAffx.90654.1.S1_at	-2.80262	0.000318665	AT2G01970	endomembrane protein 70, putative	2e-31
GmaAffx.69585.2.S1_at	-2.79557	0.000184938	AT2G33120;AT2G33110	[AT2G33120, SAR1 (SYNAPTOBREVIN-RELATED PROTEIN 1)];[AT2G33110, ATVAMP723 (Arabidopsis thaliana vesicle-associated membrane protein 723)]	2e-50
Gma.5103.1.S1_at	-2.76894	0.000412346	AT1G80500	intracellular transporter	5e-35
GmaAffx.36744.1.S1_at	-2.7576	0.000647987	AT2G27460	sec23/sec24 transport family protein	5e-163
GmaAffx.74539.2.S1_at	-2.7547	0.000109707	AT1G26670	VTI12 (VESICAL TRANSPORT V-SNARE 12, vesical transport v-SNARE 12); SNARE binding / receptor	1e-39
Gma.11325.1.S1_at	-2.75275	0.000730476	AT5G42890	sterol carrier protein 2 (SCP-2) family protein	1e-53
Gma.1586.1.S1_at	-2.74636	0.000874374	AT2G40300	ATFER4 (FERRITIN 4); ferric iron binding	9e-66
Gma.8049.1.S1_at	-2.74622	0.000137201	AT5G63970	copine-related	8e-83
GmaAffx.91116.1.S1_at	-2.71918	0.000726939	AT2G03290	emp24/gp25L/p24 family protein	2e-05
GmaAffx.13429.1.S1_at	-2.6947	0.000161055	AT1G22180	SEC14 cytosolic factor family protein / phosphoglyceride transfer family protein	1e-53
Gma.7782.1.S1_at	-2.69328	0.000656108	AT2G41620	nucleoporin interacting component family protein	4e-87
Gma.13220.2.S1_at	-2.67606	0.000168426	AT5G23550	similar to unknown protein [Arabidopsis thaliana] (TAIR:AT5G24170.1); similar to PREDICTED: similar to SFT2 domain containing 2 [Bos taurus] (GB:XP 583469.1); similar to Os02g0564500 [Oryza sativa (japonica cultivar-group)] (GB:NP 001047161.1); similar to	4e-43
Gma.15854.1.S1_at	-2.67307	0.000229034	AT5G64080	protease inhibitor/seed storage/lipid transfer protein (LTP) family protein	2e-34
GmaAffx.2754.1.S1_at	-2.64678	0.000220382	AT4G27640	importin beta-2 subunit family protein	9e-67
GmaAffx.44065.1.S1_at	-2.62553	0.000511545	AT3G09740	SYP71 (SYNTAXIN OF PLANTS 71)	6e-56
Gma.6723.1.A1_at	-2.62175	0.000328771	AT5G06140	phox (PX) domain-containing protein	1e-10
Gma.13515.1.A1_at	-2.61316	0.000864105	AT4G04910	NSF (N-ETHYLMALEIMIDE SENSITIVE FACTOR); ATP binding / nucleoside-triphosphatase/ nucleotide binding	2e-28
Gma.11202.1.S1_s_at	-2.57127	0.000100214	AT1G27970	NTF2B (NUCLEAR TRANSPORT FACTOR 2B); Ran GTPase binding / protein transporter	1e-57
Gma.2505.2.S1_x_at	-2.56071	7.86275e-05	AT5G01600	ATFER1 (ferretin 1); ferric iron binding	3e-79
Gma.13265.1.S1_at	-2.53762	0.000962529	AT3G27750	similar to vacuolar sorting protein 9 domain-containing protein / VPS9 domain-containing protein [Arabidopsis thaliana] (TAIR:AT5G09320.1); similar to conserved hypothetical protein [Medicago truncatula] (GB:ABE85547.1); contains InterPro domain Pentatric	3e-37
Gma.12895.2.S1_at	-2.53701	0.000531113	AT5G16880	VHS domain-containing protein / GAT domain-containing protein	2e-76
Gma.9231.2.S1_at	-2.53533	0.000819153	AT4G24550	clathrin adaptor complexes medium subunit family protein	1e-157
Gma.3252.1.S1_at	-2.51023	0.000620423	AT1G62020	coatomer protein complex, subunit alpha, putative	1e-144
GmaAffx.87115.1.S1_at	-2.49204	0.000302	AT3G60860	guanine nucleotide exchange family protein	3e-25
Gma.7528.2.S1_at	-2.48689	0.000286322	AT4G16143	importin alpha-2, putative (IMPA-2)	0
Gma.2089.1.A1_at	-2.48335	0.000128241	AT5G06120	Ran-binding protein, putative	9e-10
Gma.17064.1.S1_at	-2.47356	0.000465743		SNARE domain, putative [Medicago truncatula (Barrel medic)]	0
GmaAffx.65814.1.S1_at	-2.46878	0.000241414	AT1G12930	importin-related	2e-69
Gma.5383.1.S1_a_at	-2.46608	0.000559069	AT3G13772	endomembrane protein 70, putative	1e-109
GmaAffx.1729.2.S1_at	-2.46063	0.000461889	AT4G35410	clathrin adaptor complex small chain family protein	6e-79
GmaAffx.68542.1.S1_at	-2.4438	0.000219416	AT2G14520	CBS domain-containing protein	6e-21
GmaAffx.1112.1.S1_at	-2.4397	0.000549575	AT5G61790	calnexin 1 (CNX1)	2e-06
GmaAffx.87356.1.S1_at	-2.37993	0.00015583	AT1G32050	secretory carrier membrane protein (SCAMP) family protein	4e-71
Gma.3977.2.S1_at	-2.37858	0.000325671	AT3G56450;AT3G56190	[AT3G56450, ALPHA-SNAP1 (alpha-soluble NSF attachment protein 1); soluble NSF attachment protein];[AT3G56190, ALPHA-SNAP2 (ALPHA-SOLUBLE NSF ATTACHMENT PROTEIN); soluble NSF attachment protein]	3e-21
Gma.929.1.S1_at	-2.37487	0.00055972	AT4G14310	protein kinase family protein	1e-64
Gma.2341.1.S1_a_at	-2.35419	0.000246747	AT4G31480;AT4G31490	[AT4G31480, coatomer beta subunit, putative / beta-coat protein, putative / beta-COP, putative];[AT4G31490, coatomer beta subunit, putative / beta-coat protein, putative / beta-COP, putative]	1e-175
Gma.12612.1.S1_at	-2.34666	0.000160396	AT1G27970	NTF2B (NUCLEAR TRANSPORT FACTOR 2B); Ran GTPase binding / protein transporter	6e-37
Gma.4284.2.S1_s_at	-2.33287	0.000180291	AT1G01630	SEC14 cytosolic factor, putative / phosphoglyceride transfer protein, putative	6e-48
Gma.10971.1.S1_at	-2.33009	0.000323966	AT2G20840	secretory carrier membrane protein (SCAMP) family protein	2e-84
Gma.1725.1.S1_at	-2.32683	0.000415293	AT1G14820	SEC14 cytosolic factor family protein / phosphoglyceride transfer family protein	4e-90
Gma.13220.1.A1_at	-2.27882	0.000312654	AT5G23550	similar to unknown protein [Arabidopsis thaliana] (TAIR:AT5G24170.1); similar to PREDICTED: similar to SFT2 domain containing 2 [Bos taurus] (GB:XP 583469.1); similar to Os02g0564500 [Oryza sativa (japonica cultivar-group)] (GB:NP 001047161.1); similar to	2e-20
Gma.8307.2.A1_at	-2.27413	0.000937096	AT5G47730	SEC14 cytosolic factor, putative / polyphosphoinositide-binding protein, putative	3e-07
GmaAffx.9039.1.S1_s_at	-2.27204	0.000836972		Putative vacuolar protein sorting-associated protein [Oryza sativa (japonica cultivar-group)]	0
GmaAffx.80553.1.S1_at	-2.25579	0.000255875	AT4G01800	preprotein translocase secA subunit, putative	9e-95
Gma.1935.1.S1_at	-2.24883	0.000471654	AT5G50380	ATEXO70F1 (exocyst subunit EXO70 family protein F1); protein binding	1e-45
Gma.7064.2.S1_at	-2.20244	0.000266303	AT4G02080	ASAR1 (Arabidopsis thaliana secretion-associated RAS super family 2); GTP binding	3e-54
Gma.5075.1.A1_at	-2.20105	0.000487711	AT3G27325	similar to hypothetical protein [Neurospora crassa OR74A] (GB:XP 962691.1); similar to Os09g0266400 [Oryza sativa (japonica cultivar-group)] (GB:NP 001062719.1); similar to hypothetical protein DDBDRAFT 0218240 [Dictyostelium discoideum AX4] (GB:XP 641187	1e-08
GmaAffx.91748.1.S1_at	-2.19376	0.000481117	AT2G01970	endomembrane protein 70, putative	8e-94
Gma.4321.1.S1_at	-2.18003	0.000470183	AT4G04210	PUX4 (LANT UBX DOMAIN-CONTAINING PROTEIN 4)	1e-108
Gma.15048.2.S1_at	-2.15903	0.000264141	AT3G15680	zinc finger (Ran-binding) family protein	3e-46
GmaAffx.89917.1.S1_s_at	-2.14649	0.00083666	AT1G21380	VHS domain-containing protein / GAT domain-containing protein	1e-56
Gma.5837.2.S1_at	-2.13464	0.000177788	AT1G71270	POK (POKY POLLEN TUBE)	1e-149
GmaAffx.46691.1.S1_at	-2.11846	0.000852658	AT5G05010	clathrin adaptor complexes medium subunit-related	1e-42
Gma.1045.1.S1_at	-2.10243	0.000711764	AT3G25040	ER lumen protein retaining receptor, putative / HDEL receptor, putative	1e-102
Gma.8378.1.S1_at	-2.0921	0.000835838	AT3G23300	dehydration-responsive protein-related	1e-108
GmaAffx.4493.1.A1_s_at	-2.0855	0.000558092	AT2G45200	GOS12 (GOLGI SNARE 12); SNARE binding	1e-17
Gma.1966.1.S1_a_at	-2.0807	0.000269078	AT5G05010	clathrin adaptor complexes medium subunit-related	1e-118
GmaAffx.90152.1.S1_s_at	-2.07937	0.000312705	AT4G17170	AT-RAB2 (Arabidopsis Rab GTPase homolog B1c); GTP binding	1e-106
Gma.17386.1.S1_at	-2.07126	0.000557017	AT3G22950	ATARFC1 (ADP-ribosylation factor C1); GTP binding	6e-80
Gma.1421.1.S1_at	-2.05992	0.000662759	AT1G55840	SEC14 cytosolic factor (SEC14) / phosphoglyceride transfer protein	3e-87
Gma.1421.2.S1_at	-2.05799	0.000448048	AT1G55840	SEC14 cytosolic factor (SEC14) / phosphoglyceride transfer protein	8e-43
Gma.3568.2.S1_at	-2.01903	0.000241148	AT2G44610	RAB6; GTP binding	9e-71
GmaAffx.15902.1.S1_at	-2.01111	0.000390876	AT4G36640	SEC14 cytosolic factor family protein / phosphoglyceride transfer family protein	3e-14
Gma.16367.1.S1_at	-1.99032	0.000952715	AT2G44610	RAB6; GTP binding	9e-98
Gma.1089.1.S1_at	-1.97882	0.000974484	AT5G01600	ATFER1 (ferretin 1); ferric iron binding	6e-78
GmaAffx.91170.1.S1_x_at	-1.96246	0.000876682	AT5G59840	Ras-related GTP-binding family protein	6e-75
Gma.10826.5.S1_x_at	-1.96006	0.000422208	AT5G55190	RAN3; GTP binding	1e-114
Gma.3568.2.S1_a_at	-1.95822	0.000362135	AT2G44610	RAB6; GTP binding	9e-71
Gma.3977.2.S1_a_at	-1.91645	0.000203994	AT3G56450;AT3G56190	[AT3G56450, ALPHA-SNAP1 (alpha-soluble NSF attachment protein 1); soluble NSF attachment protein];[AT3G56190, ALPHA-SNAP2 (ALPHA-SOLUBLE NSF ATTACHMENT PROTEIN); soluble NSF attachment protein]	3e-21
GmaAffx.19843.1.S1_at	-1.877	0.000653355	AT5G12370	SEC10 (EXOCYST COMPLEX COMPONENT SEC10)	3e-28
GmaAffx.7863.1.S1_at	-1.83153	0.000565384	AT5G17020	XPO1A (exportin 1A); protein transporter	1e-39
Gma.8643.2.S1_at	-1.77747	0.000416534	AT3G09740	SYP71 (SYNTAXIN OF PLANTS 71)	3e-42
Gma.8307.1.S1_at	-1.77052	0.000603425	AT5G47730	SEC14 cytosolic factor, putative / polyphosphoinositide-binding protein, putative	1e-133
GmaAffx.83671.1.S1_at	-1.74282	0.000939018	AT2G21390	coatomer protein complex, subunit alpha, putative	1e-115
Gma.6028.1.A1_at	-1.72158	0.000981546	AT2G45200	GOS12 (GOLGI SNARE 12); SNARE binding	5e-50
GmaAffx.85833.1.S1_at	-1.71224	0.000756521	AT4G00740	dehydration-responsive protein-related	1e-165
GmaAffx.77566.1.S1_at	-1.70349	0.000917777	AT5G17020	XPO1A (exportin 1A); protein transporter	1e-126
Gma.11087.1.S1_at	-1.67612	0.0006513	AT3G14090	ATEXO70D3 (exocyst subunit EXO70 family protein D3); protein binding	4e-44
GmaAffx.89701.1.A1_s_at	-1.65171	0.000886134	AT1G15370	similar to Lon (GB:ABD28727.1); contains InterPro domain Longin-like; (InterPro:IPR011012)	1e-49
GmaAffx.67979.1.S1_at	-1.64054	0.000628748	AT5G10840	endomembrane protein 70, putative	3e-52
GmaAffx.83844.1.S1_at	-1.57367	0.000608076	AT1G75170	SEC14 cytosolic factor family protein / phosphoglyceride transfer family protein	1e-114
GmaAffx.91113.1.S1_s_at	-1.52963	0.000689464	AT4G23460	beta-adaptin, putative	9e-79
GmaAffx.84960.1.S1_at	-1.46194	0.000823456	AT1G10950	endomembrane protein 70, putative	1e-132
GmaAffx.71384.1.S1_s_at	-1.32034	0.000901661	AT1G10870	AGD4 (ARF-GAP DOMAIN 4); protein binding	1e-21
Metabolism		#N/A
GmaAffx.89772.17.S1_s_at	-9.07689	2.16298e-05	AT5G24770	VSP2 (VEGETATIVE STORAGE PROTEIN 2); acid phosphatase	9e-12
Gma.9720.1.S1_at	-8.84957	1.3431e-05	AT2G45290	transketolase, putative	0
Gma.4374.1.S1_s_at	-8.47585	1.72793e-05	AT2G45550	CYP76C4 (cytochrome P450, family 76, subfamily C, polypeptide 4); oxygen binding	1e-53
Gma.10892.1.S1_a_at	-8.44576	1.4847e-05	AT3G01500	CA1 (CARBONIC ANHYDRASE 1); carbonate dehydratase/ zinc ion binding	1e-123
GmaAffx.58051.1.S1_s_at	-8.32823	2.21542e-05	AT3G01500	CA1 (CARBONIC ANHYDRASE 1); carbonate dehydratase/ zinc ion binding	2e-31
Gma.10820.2.S1_s_at	-8.28981	2.10912e-05	AT4G33010	glycine dehydrogenase (decarboxylating), putative / glycine decarboxylase, putative / glycine cleavage system P-protein, putative	0
GmaAffx.9360.1.S1_s_at	-8.2694	4.85924e-05	AT1G02500	SAM1 (S-adenosylmethionine synthetase 1); methionine adenosyltransferase	3e-11
Gma.4374.1.S1_a_at	-8.20663	2.93576e-05	AT2G45550	CYP76C4 (cytochrome P450, family 76, subfamily C, polypeptide 4); oxygen binding	1e-53
Gma.8867.1.A1_at	-8.0726	3.32196e-05	AT1G22370	UDP-glucoronosyl/UDP-glucosyl transferase family protein	6e-25
GmaAffx.85164.1.S1_s_at	-8.03778	2.97485e-05	AT1G32060	PRK (PHOSPHORIBULOKINASE); ATP binding / phosphoribulokinase/ protein binding	2e-60
Gma.5793.1.S1_s_at	-7.91466	2.48566e-05	AT4G25150	acid phosphatase, putative	3e-52
Gma.10851.1.S1_at	-7.89605	3.37727e-05	AT1G32060	PRK (PHOSPHORIBULOKINASE); ATP binding / phosphoribulokinase/ protein binding	0
Gma.17610.2.S1_s_at	-7.89117	6.55377e-05	AT1G55020	LOX1 (Lipoxygenase 1); lipoxygenase	0
Gma.10987.2.S1_at	-7.82595	0.000105225	AT2G39730	RCA (RUBISCO ACTIVASE)	0
Gma.2026.1.S1_at	-7.68369	3.74376e-05	AT3G55800	SBPASE (sedoheptulose-bisphosphatase); phosphoric ester hydrolase	1e-71
Gma.1822.1.S1_s_at	-7.62983	0.000516054	AT4G25150	acid phosphatase, putative	2e-53
Gma.11126.1.S1_x_at	-7.62247	2.64604e-05	AT5G11670	ATNADP-ME2 (NADP-MALIC ENZYME 2); malate dehydrogenase (oxaloacetate-decarboxylating) (NADP+)/ malic enzyme/ oxidoreductase, acting on NADH or NADPH, NAD or NADP as acceptor	1e-160
Gma.17726.1.S1_at	-7.61632	2.89866e-05	AT1G09340	catalytic/ coenzyme binding	1e-153
Gma.10820.1.S1_at	-7.61009	5.33266e-05	AT5G54160	ATOMT1 (O-METHYLTRANSFERASE 1)	2e-58
Gma.11029.1.S1_at	-7.49551	4.09246e-05	AT1G29670	GDSL-motif lipase/hydrolase family protein	7e-27
Gma.10892.5.S1_at	-7.47673	0.000105716	AT3G01500	CA1 (CARBONIC ANHYDRASE 1); carbonate dehydratase/ zinc ion binding	3e-23
Gma.7214.1.S1_at	-7.26976	3.52838e-05	AT4G37930	SHM1 (SERINE HYDROXYMETHYLTRANSFERASE 1); glycine hydroxymethyltransferase	0
Gma.11254.1.S1_x_at	-7.2314	2.21371e-05	AT4G08685	SAH7	3e-48
Gma.2503.1.S1_at	-7.2107	2.17558e-05	AT1G68010	HPR (Hydroxypyruvate reductase); NAD binding / cofactor binding / oxidoreductase, acting on the CH-OH group of donors, NAD or NADP as acceptor	0
Gma.595.1.S1_at	-7.18152	9.41185e-05	AT4G15210	ATBETA-AMY (BETA-AMYLASE); beta-amylase	0
GmaAffx.88546.1.S1_at	-7.07552	3.168e-05	AT1G29670	GDSL-motif lipase/hydrolase family protein	1e-65
Gma.1279.1.S1_a_at	-7.05918	2.5074e-05	AT1G74470	geranylgeranyl reductase	0
Gma.4624.1.S1_s_at	-6.98996	1.67076e-05	AT2G43900	endonuclease/exonuclease/phosphatase family protein	0.0003
Gma.10987.2.S1_x_at	-6.98837	0.000149851	AT2G39730	RCA (RUBISCO ACTIVASE)	0
Gma.10620.1.S1_at	-6.97554	4.3714e-05	AT1G68010	HPR (Hydroxypyruvate reductase); NAD binding / cofactor binding / oxidoreductase, acting on the CH-OH group of donors, NAD or NADP as acceptor	0
Gma.1681.2.S1_a_at	-6.9442	7.26237e-05	AT4G01850	MAT2/SAM-2 (S-adenosylmethionine synthetase 2); methionine adenosyltransferase	1e-58
Gma.10591.1.S1_at	-6.94408	3.24023e-05	AT1G32470	glycine cleavage system H protein, mitochondrial, putative	3e-39
Gma.3161.1.S1_at	-6.94393	3.04357e-05	AT5G35630	GS2 (GLUTAMINE SYNTHETASE 2); glutamate-ammonia ligase	1e-175
Gma.11254.1.S1_a_at	-6.9437	4.25205e-05	AT4G08685	SAH7	3e-48
Gma.15653.1.S1_at	-6.93458	2.42342e-05	AT3G11210	GDSL-motif lipase/hydrolase family protein	1e-90
GmaAffx.92390.1.S1_s_at	-6.92863	5.19471e-05	AT1G70580	AOAT2 (ALANINE-2-OXOGLUTARATE AMINOTRANSFERASE 2); alanine transaminase	1e-124
Gma.1314.1.S1_at	-6.90638	0.000162097	AT1G78660	ATGGH1; gamma-glutamyl hydrolase	1e-101
GmaAffx.92241.1.S1_s_at	-6.84797	6.08138e-05	AT1G11860	aminomethyltransferase, putative	1e-81
GmaAffx.33036.1.A1_at	-6.81022	2.46355e-05	AT1G23740	oxidoreductase, zinc-binding dehydrogenase family protein	9e-18
Gma.10876.1.S1_at	-6.76791	8.87285e-05	AT5G22740	ATCSLA02 (Cellulose synthase-like A2); transferase, transferring glycosyl groups	0
Gma.11174.1.S1_at	-6.76418	3.37727e-05	AT5G18280	ATAPY2 (APYRASE 2)	1e-139
Gma.11126.1.S1_at	-6.70961	1.78577e-05	AT5G11670	ATNADP-ME2 (NADP-MALIC ENZYME 2); malate dehydrogenase (oxaloacetate-decarboxylating) (NADP+)/ malic enzyme/ oxidoreductase, acting on NADH or NADPH, NAD or NADP as acceptor	1e-160
Gma.1796.1.S1_at	-6.6548	0.000599209	AT5G13630	GUN5 (GENOMES UNCOUPLED 5)	0
Gma.1135.1.A1_at	-6.64784	2.21371e-05	AT2G23250	UGT84B2 (UDP-glucosyl transferase 84B2); UDP-glycosyltransferase/ abscisic acid glucosyltransferase/ transferase, transferring glycosyl groups	0.0001
Gma.11067.1.S1_a_at	-6.56575	3.18375e-05	AT1G70580	AOAT2 (ALANINE-2-OXOGLUTARATE AMINOTRANSFERASE 2); alanine transaminase	0
Gma.10849.1.S1_at	-6.56072	0.000187246	AT2G13360	AGT (ALANINE:GLYOXYLATE AMINOTRANSFERASE)	1e-172
GmaAffx.7412.1.S1_s_at	-6.54218	2.46649e-05	AT1G16880	uridylyltransferase-related	2e-19
Gma.1779.1.S1_at	-6.48259	4.73017e-05	AT3G48730	GSA2 (GLUTAMATE-1-SEMIALDEHYDE 2,1-AMINOMUTASE 2); glutamate-1-semialdehyde 2,1-aminomutase	0
GmaAffx.93309.1.S1_s_at	-6.44661	0.000127191	AT3G26320	CYP71B36 (cytochrome P450, family 71, subfamily B, polypeptide 36); oxygen binding	1e-115
Gma.1681.1.S1_s_at	-6.43666	0.000128456	AT1G02500	SAM1 (S-adenosylmethionine synthetase 1); methionine adenosyltransferase	0
Gma.11531.1.S1_s_at	-6.40768	0.00010315	AT1G16880	uridylyltransferase-related	3e-32
Gma.10987.3.S1_at	-6.39793	0.000244284	AT2G39730	RCA (RUBISCO ACTIVASE)	1e-15
Gma.10987.2.S1_a_at	-6.38317	0.000148903	AT2G39730	RCA (RUBISCO ACTIVASE)	0
Gma.13003.1.S1_s_at	-6.37085	3.03048e-05	AT3G59400	GUN4 (Genomes uncoupled 4)	4e-62
Gma.7497.1.S1_a_at	-6.34932	5.73949e-05	AT3G59760	OASC (O-ACETYLSERINE (THIOL) LYASE ISOFORM C); cysteine synthase	1e-150
Gma.16833.1.S1_s_at	-6.3335	5.77395e-05	AT3G54050	fructose-1,6-bisphosphatase, putative / D-fructose-1,6-bisphosphate 1-phosphohydrolase, putative / FBPase, putative	1e-163
Gma.17178.1.S1_s_at	-6.27715	3.60466e-05	AT5G66530	aldose 1-epimerase family protein	9e-25
Gma.8131.1.A1_at	-6.26853	4.31818e-05	AT1G23800	ALDH2B7 (Aldehyde dehydrogenase 2B7); 3-chloroallyl aldehyde dehydrogenase/ aldehyde dehydrogenase (NAD)	5e-27
Gma.1072.1.S1_at	-6.26309	3.65464e-05	AT3G47800	aldose 1-epimerase family protein	2e-28
Gma.11254.3.S1_a_at	-6.26281	1.67076e-05	AT4G08685	SAH7	4e-15
Gma.11873.1.S1_at	-6.22872	0.000151207	AT2G03440	nodulin-related	3e-08
Gma.406.4.S1_at	-6.22829	4.54921e-05	AT4G01850	MAT2/SAM-2 (S-adenosylmethionine synthetase 2); methionine adenosyltransferase	1e-62
Gma.2503.1.S1_s_at	-6.18873	4.9036e-05	AT1G68010	HPR (Hydroxypyruvate reductase); NAD binding / cofactor binding / oxidoreductase, acting on the CH-OH group of donors, NAD or NADP as acceptor	0
Gma.17985.1.S1_at	-6.16797	5.45515e-05	AT2G19070	transferase family protein	5e-24
GmaAffx.90762.1.S1_s_at	-6.16757	2.14874e-05	AT4G30420	nodulin MtN21 family protein	5e-23
Gma.2019.1.S1_at	-6.12225	4.46592e-05	AT1G55020	LOX1 (Lipoxygenase 1); lipoxygenase	0
Gma.4374.1.S1_at	-6.10562	3.44602e-05	AT2G45550	CYP76C4 (cytochrome P450, family 76, subfamily C, polypeptide 4); oxygen binding	1e-53
Gma.15467.1.S1_at	-6.10419	0.000146134	AT1G16880	uridylyltransferase-related	1e-101
Gma.17178.2.S1_at	-6.08992	5.39748e-05	AT5G66530	aldose 1-epimerase family protein	3e-71
Gma.4374.1.S1_x_at	-6.07922	2.42342e-05	AT2G45550	CYP76C4 (cytochrome P450, family 76, subfamily C, polypeptide 4); oxygen binding	1e-53
Gma.4097.1.S1_at	-6.01056	2.96095e-05	AT1G77120	ADH1 (ALCOHOL DEHYDROGENASE 1); alcohol dehydrogenase	1e-179
Gma.5672.1.A1_at	-5.97734	2.93576e-05	AT4G18480	CHLI1 (CHLORINA 42); magnesium chelatase	1e-165
GmaAffx.34058.2.S1_s_at	-5.97476	0.000479417	AT2G13360	AGT (ALANINE:GLYOXYLATE AMINOTRANSFERASE)	2e-28
Gma.10574.1.S1_at	-5.93061	5.07814e-05	AT2G04570	GDSL-motif lipase/hydrolase family protein	1e-114
GmaAffx.1301.90.S1_s_at	-5.9217	3.34439e-05	AT3G11210	GDSL-motif lipase/hydrolase family protein	3e-06
Gma.10591.2.S1_at	-5.90371	2.53824e-05	AT2G35370	GDCH (Glycine decarboxylase complex H)	7e-21
Gma.17433.1.S1_at	-5.89453	2.26971e-05	AT1G56190	phosphoglycerate kinase, putative	0
Gma.4374.2.S1_x_at	-5.89062	2.23714e-05	AT2G45570	CYP76C2 (cytochrome P450, family 76, subfamily C, polypeptide 2); oxygen binding	2e-65
GmaAffx.80986.1.S1_s_at	-5.85674	2.61797e-05	AT5G61410	RPE (EMBRYO DEFECTIVE 2728); ribulose-phosphate 3-epimerase	1e-51
Gma.11254.2.S1_at	-5.85062	4.06097e-05	AT4G08685	SAH7	7e-49
Gma.15625.1.S1_x_at	-5.84087	0.000145066	AT3G47340	ASN1 (DARK INDUCIBLE 6)	0
Gma.8512.1.S1_at	-5.81867	0.000162077	AT1G14700	ATPAP3/PAP3 (purple acid phosphatase 3); acid phosphatase/ protein serine/threonine phosphatase	1e-128
GmaAffx.90733.1.A1_at	-5.81133	9.45336e-05	AT5G15490	UDP-glucose 6-dehydrogenase, putative	1e-112
Gma.4462.1.S1_at	-5.80091	5.6398e-05	AT4G24350	phosphorylase family protein	2e-56
GmaAffx.33119.1.S1_at	-5.79169	4.48524e-05		Putative glutamate decarboxylase [Glycine max (Soybean)]	0
Gma.2292.2.S1_at	-5.7838	6.65671e-05	AT5G28840	GME (GDP-D-MANNOSE 3',5'-EPIMERASE); GDP-mannose 3,5-epimerase/ NAD binding / catalytic	0
GmaAffx.89628.1.S1_s_at	-5.75839	9.96806e-05	AT3G55440	ATCTIMC (CYTOSOLIC TRIOSE PHOSPHATE ISOMERASE); triose-phosphate isomerase	1e-105
Gma.11067.1.S1_at	-5.74897	2.16965e-05	AT1G70580	AOAT2 (ALANINE-2-OXOGLUTARATE AMINOTRANSFERASE 2); alanine transaminase	0
Gma.6256.1.S1_s_at	-5.72631	6.33295e-05	AT2G43710	SSI2 (fatty acid biosynthesis 2); acyl-[acyl-carrier-protein] desaturase	1e-135
GmaAffx.25369.1.S1_s_at	-5.71813	2.21542e-05		UDP-glucuronosyl/UDP-glucosyltransferase [Medicago truncatula (Barrel medic)]	0
Gma.14855.1.S1_at	-5.70891	0.000147923	AT4G33680	AGD2 (ABERRANT GROWTH AND DEATH 2); transaminase	0
Gma.2635.1.A1_at	-5.70693	0.000296428	AT1G08250	prephenate dehydratase family protein	8e-57
Gma.11286.1.S1_at	-5.70626	3.85729e-05	AT1G08200;AT2G27860	[AT1G08200, AXS2 (UDP-D-APIOSE/UDP-D-XYLOSE SYNTHASE 2)];[AT2G27860, AXS1 (UDP-D-APIOSE/UDP-D-XYLOSE SYNTHASE 1)]	0
Gma.4906.1.S1_at	-5.70455	5.43638e-05	AT5G04590	SIR (sulfite reductase); sulfite reductase (ferredoxin)	0
GmaAffx.727.1.S1_at	-5.69656	5.33266e-05	AT3G63410	APG1 (ALBINO OR PALE GREEN MUTANT 1); methyltransferase	1e-88
Gma.3454.1.S1_a_at	-5.68788	2.64095e-05	AT2G42220	rhodanese-like domain-containing protein	2e-85
Gma.17695.1.A1_at	-5.67651	3.18375e-05	AT3G59400	GUN4 (Genomes uncoupled 4)	5e-08
Gma.13296.4.S1_a_at	-5.6755	2.21371e-05	AT4G39970	haloacid dehalogenase-like hydrolase family protein	5e-79
GmaAffx.54632.1.S1_at	-5.66035	0.00021689	AT3G04290	ATLTL1/LTL1 (LI-TOLERANT LIPASE 1); carboxylic ester hydrolase	5e-66
Gma.5510.1.S1_s_at	-5.65484	3.59699e-05	AT5G06900	CYP93D1 (cytochrome P450, family 93, subfamily D, polypeptide 1); oxygen binding	4e-96
Gma.3168.1.S1_at	-5.62769	2.97485e-05	AT5G54500	FQR1 (FLAVODOXIN-LIKE QUINONE REDUCTASE 1)	7e-92
Gma.9622.1.S1_at	-5.61339	3.52188e-05	AT5G54160	ATOMT1 (O-METHYLTRANSFERASE 1)	2e-48
Gma.1990.1.A1_at	-5.60763	0.000114223	AT5G19220	ADG2 (ADPG PYROPHOSPHORYLASE 2); glucose-1-phosphate adenylyltransferase	7e-21
Gma.7497.1.S1_at	-5.59101	0.000133751	AT3G59760	OASC (O-ACETYLSERINE (THIOL) LYASE ISOFORM C); cysteine synthase	1e-150
GmaAffx.24977.1.S1_s_at	-5.58044	6.80222e-05		Hydroxyacid dehydrogenase/reductase; 6-phosphogluconate dehydrogenase, C-terminal-like [Medicago truncatula (Barrel medic)]	0
Gma.17053.2.S1_s_at	-5.56739	0.00015042	AT1G13440	GAPC-2; glyceraldehyde-3-phosphate dehydrogenase	1e-160
Gma.34.1.S1_at	-5.55763	0.000681342	AT1G77760	NIA1 (NITRATE REDUCTASE 1)	1e-106
Gma.10455.1.S1_at	-5.53191	2.21371e-05	AT4G34350	CLB6 (CHLOROPLAST BIOGENESIS 6); 4-hydroxy-3-methylbut-2-en-1-yl diphosphate reductase	3e-91
Gma.3145.1.S1_at	-5.5242	5.32773e-05	AT3G02360	6-phosphogluconate dehydrogenase family protein	0
Gma.16815.1.S1_x_at	-5.52102	5.05969e-05		Ribulose bisphosphate carboxylase small chains, chloroplast precursor (EC 4.1.1.39) (RuBisCO small subunits) [Contains: Ribulose bisphosphate carboxylase small chain P1; Ribulose bisphosphate carboxylase small chain P2; Ribulose bisphosphate carboxylase s	0
GmaAffx.89726.1.A1_s_at	-5.51492	0.000361747	AT1G55020	LOX1 (Lipoxygenase 1); lipoxygenase	0.007
Gma.6881.1.S1_at	-5.49885	2.46649e-05	AT1G34430	EMB3003 (EMBRYO DEFECTIVE 3003); dihydrolipoyllysine-residue acetyltransferase	1e-108
Gma.15625.1.S1_a_at	-5.49132	0.000330571	AT3G47340	ASN1 (DARK INDUCIBLE 6)	0
GmaAffx.92640.1.S1_at	-5.48116	9.67716e-05	AT5G66530	aldose 1-epimerase family protein	8e-87
Gma.4374.2.S1_at	-5.46234	2.64095e-05	AT2G45570	CYP76C2 (cytochrome P450, family 76, subfamily C, polypeptide 2); oxygen binding	2e-65
GmaAffx.85164.1.S1_at	-5.44096	0.000126893	AT1G32060	PRK (PHOSPHORIBULOKINASE); ATP binding / phosphoribulokinase/ protein binding	2e-60
Gma.6845.1.S1_at	-5.43477	2.47761e-05	AT3G17760	glutamate decarboxylase, putative	3e-56
Gma.10969.2.S1_at	-5.4311	3.52188e-05	AT5G67050	lipase class 3 family protein	1e-101
Gma.10890.1.S1_at	-5.42542	0.000177427	AT5G54190	PORA (Protochlorophyllide reductase A); oxidoreductase/ protochlorophyllide reductase	1e-164
GmaAffx.87872.1.S1_at	-5.40062	2.39116e-05	AT1G30820	CTP synthase, putative / UTP--ammonia ligase, putative	1e-115
GmaAffx.10278.1.S1_at	-5.39914	2.39116e-05		Adenosylhomocysteinase-like protein [Oryza sativa (japonica cultivar-group)]	0
Gma.529.1.S1_at	-5.39619	0.000531024	AT5G34850	ATPAP26/PAP26 (purple acid phosphatase 26); acid phosphatase/ protein serine/threonine phosphatase	1e-101
Gma.1555.3.S1_at	-5.39291	3.59699e-05	AT1G03475	LIN2 (LESION INITIATION 2); coproporphyrinogen oxidase	1e-163
Gma.10695.1.S1_at	-5.38746	3.51758e-05	AT4G11820	BAP1 (hydroxymethylglutaryl-CoA synthase); acetyl-CoA C-acetyltransferase/ hydroxymethylglutaryl-CoA synthase	2e-58
GmaAffx.89241.1.S1_s_at	-5.3778	0.000215066	AT3G17390	MTO3 (S-adenosylmethionine synthase 3); methionine adenosyltransferase	6e-71
Gma.17774.1.S1_at	-5.37677	3.52838e-05	AT3G02360	6-phosphogluconate dehydrogenase family protein	3e-05
Gma.6602.1.S1_at	-5.3756	2.21371e-05	AT3G02780	IPP2 (ISOPENTENYL PYROPHOSPHATE:DIMETHYLLALLYL PYROPHOSPHATE ISOMERASE 2); isopentenyl-diphosphate delta-isomerase	1e-121
Gma.11082.2.A1_s_at	-5.37308	2.54141e-05		Caffeoyl-CoA O-methyltransferase [Leucaena glauca (White popinac) (Leucaena leucocephala)]	0
Gma.13062.1.S1_at	-5.36676	2.93576e-05	AT5G66460	(1-4)-beta-mannan endohydrolase, putative	6e-77
Gma.3488.1.S1_at	-5.35265	0.000440799	AT5G67030	ABA1 (ABA DEFICIENT 1); zeaxanthin epoxidase	9e-08
GmaAffx.49798.1.S1_at	-5.34954	5.73882e-05	AT1G07420	SMO2-2 (sterol 4-alpha-methyl-oxidase 2); C-4 methylsterol oxidase	1e-133
GmaAffx.2472.1.S1_at	-5.34582	0.000175267	AT5G63530	ATFP3 (Arabidopsis thaliana farnesylated protein 3); metal ion binding	3e-19
Gma.15478.1.S1_at	-5.33107	3.68843e-05	AT1G02500	SAM1 (S-adenosylmethionine synthetase 1); methionine adenosyltransferase	0
Gma.13324.1.S1_at	-5.32979	4.73017e-05	AT1G23740	oxidoreductase, zinc-binding dehydrogenase family protein	1e-106
GmaAffx.93553.1.S1_s_at	-5.32731	3.85729e-05	AT1G55020	LOX1 (Lipoxygenase 1); lipoxygenase	3e-42
Gma.1938.1.S1_a_at	-5.32319	3.28007e-05	AT3G63410	APG1 (ALBINO OR PALE GREEN MUTANT 1); methyltransferase	1e-115
GmaAffx.90263.1.S1_s_at	-5.32283	0.000188622	AT1G55020	LOX1 (Lipoxygenase 1); lipoxygenase	1e-80
Gma.406.4.S1_s_at	-5.31468	7.56836e-05	AT4G01850	MAT2/SAM-2 (S-adenosylmethionine synthetase 2); methionine adenosyltransferase	1e-62
GmaAffx.90733.1.A1_s_at	-5.31191	6.01264e-05	AT5G15490	UDP-glucose 6-dehydrogenase, putative	1e-112
Gma.10794.1.S1_at	-5.30431	2.95417e-05	AT5G66680	DGL1 (defective glycosylation 1); dolichyl-diphosphooligosaccharide-protein glycotransferase	1e-157
GmaAffx.66649.1.S1_at	-5.29355	5.95213e-05	AT1G48600	phosphoethanolamine N-methyltransferase 2, putative (NMT2)	8e-16
GmaAffx.21923.1.A1_at	-5.28973	0.000219152	AT5G59500	protein-S-isoprenylcysteine O-methyltransferase	2e-13
Gma.14855.1.S1_s_at	-5.28928	0.00010168	AT4G33680	AGD2 (ABERRANT GROWTH AND DEATH 2); transaminase	0
Gma.17702.2.S1_a_at	-5.28714	3.95295e-05	AT3G14680	CYP72A14 (cytochrome P450, family 72, subfamily A, polypeptide 14); oxygen binding	4e-32
Gma.4705.1.A1_at	-5.28566	2.311e-05	AT4G24750	similar to rhodanese-like domain-containing protein [Arabidopsis thaliana] (TAIR:AT3G08920.1); similar to Os09g0279400 [Oryza sativa (japonica cultivar-group)] (GB:NP 001062759.1); similar to Os03g0289400 [Oryza sativa (japonica cultivar-group)] (GB:NP 00	6e-26
GmaAffx.86228.1.S1_at	-5.26799	3.19319e-05		Thioredoxin fold [Medicago truncatula (Barrel medic)]	0
Gma.5803.1.S1_at	-5.26678	4.14063e-05	AT5G03630	monodehydroascorbate reductase, putative	1e-114
Gma.3956.1.S1_x_at	-5.23379	2.21371e-05	AT3G43190	SUS4; UDP-glycosyltransferase/ sucrose synthase/ transferase, transferring glycosyl groups	0
Gma.2891.1.S1_at	-5.23333	7.39597e-05	AT1G23820	SPDS1 (SPERMIDINE SYNTHASE 1)	1e-140
GmaAffx.71174.1.S1_at	-5.22873	0.00012233	AT5G47840	adenylate kinase, chloroplast, putative / ATP-AMP transphosphorylase, putative	2e-85
Gma.1224.1.S1_at	-5.22754	0.00030835	AT1G23820	SPDS1 (SPERMIDINE SYNTHASE 1)	5e-99
GmaAffx.49284.1.A1_s_at	-5.22731	4.62645e-05	AT2G36800;AT2G36792;AT2G36790	[AT2G36800, DOGT1 (DON-GLUCOSYLTRANSFERASE); UDP-glycosyltransferase/ transferase, transferring glycosyl groups];[AT2G36790, UGT73C6 (UDP-glucosyl transferase 73C6); UDP-glucosyltransferase/ UDP-glycosyltransferase/ transferase, transferring glycosyl grou	6e-07
Gma.10969.1.S1_x_at	-5.2271	0.000144722	AT1G55020	LOX1 (Lipoxygenase 1); lipoxygenase	0
Gma.10969.1.S1_at	-5.21938	0.000101162	AT1G55020	LOX1 (Lipoxygenase 1); lipoxygenase	0
Gma.5757.1.S1_at	-5.21104	2.36664e-05	AT1G03940	transferase family protein	2e-05
Gma.3454.1.S1_at	-5.20078	4.16996e-05	AT2G42220	rhodanese-like domain-containing protein	2e-85
Gma.4958.1.A1_at	-5.19102	0.000489452	AT5G16370	AMP-binding protein, putative	5e-12
Gma.6904.1.S1_at	-5.18859	3.98208e-05	AT2G21170	TIM (TRIOSEPHOSPHATE ISOMERASE); triose-phosphate isomerase	1e-122
Gma.9622.1.S1_x_at	-5.1857	5.11621e-05	AT5G54160	ATOMT1 (O-METHYLTRANSFERASE 1)	2e-48
Gma.13186.1.S1_at	-5.18324	0.000461037	AT4G26260	MIOX4 (MYO-INOSITOL OXYGENASE 4)	3e-22
GmaAffx.77177.1.S1_at	-5.18118	6.65818e-05	AT3G14690	CYP72A15 (cytochrome P450, family 72, subfamily A, polypeptide 15); oxygen binding	1e-59
Gma.529.1.S1_x_at	-5.17755	0.000753834	AT5G34850	ATPAP26/PAP26 (purple acid phosphatase 26); acid phosphatase/ protein serine/threonine phosphatase	1e-101
Gma.7832.1.S1_s_at	-5.17127	0.000153125	AT1G68530	CUT1 (CUTICULAR 1); acyltransferase	0
Gma.13321.1.S1_at	-5.17107	0.000135986	AT4G13010	oxidoreductase, zinc-binding dehydrogenase family protein	1e-116
Gma.4045.1.S1_at	-5.16885	4.09008e-05	AT1G08110	lactoylglutathione lyase, putative / glyoxalase I, putative	8e-87
GmaAffx.7838.3.S1_s_at	-5.15764	0.000864469	AT5G66460	(1-4)-beta-mannan endohydrolase, putative	7e-39
GmaAffx.17756.1.S1_at	-5.1495	5.43638e-05	AT5G18860;AT5G18890	[AT5G18860, inosine-uridine preferring nucleoside hydrolase family protein];[AT5G18890, inosine-uridine preferring nucleoside hydrolase family protein]	9e-85
Gma.16332.1.A1_at	-5.144	2.93576e-05	AT3G48700	similar to unknown protein [Arabidopsis thaliana] (TAIR:AT3G48690.1); similar to Esterase/lipase/thioesterase [Medicago truncatula] (GB:ABE83378.1); contains InterPro domain Esterase/lipase/thioesterase; (InterPro:IPR000379); contains InterPro domain Alph	1e-15
Gma.6360.1.S1_at	-5.13665	2.42423e-05	AT1G75500	nodulin MtN21 family protein	1e-123
Gma.9185.1.S1_at	-5.12057	0.000671978	AT3G04290	ATLTL1/LTL1 (LI-TOLERANT LIPASE 1); carboxylic ester hydrolase	4e-53
Gma.16815.1.S1_at	-5.11456	4.13654e-05		Ribulose bisphosphate carboxylase small chains, chloroplast precursor (EC 4.1.1.39) (RuBisCO small subunits) [Contains: Ribulose bisphosphate carboxylase small chain P1; Ribulose bisphosphate carboxylase small chain P2; Ribulose bisphosphate carboxylase s	0
Gma.2446.1.S1_a_at	-5.10757	3.75046e-05	AT4G27700	rhodanese-like domain-containing protein	4e-68
Gma.16521.1.S1_at	-5.10286	4.09503e-05	AT2G20830	folic acid binding / transferase	1e-71
Gma.7625.1.S1_s_at	-5.10234	4.07889e-05	AT1G55020	LOX1 (Lipoxygenase 1); lipoxygenase	0
Gma.2288.1.A1_at	-5.09133	2.21371e-05	AT5G33370	GDSL-motif lipase/hydrolase family protein	3e-38
GmaAffx.89191.1.A1_x_at	-5.07717	0.000176159		Conserved domain protein precursor [Bacillus weihenstephanensis KBAB4]	0
GmaAffx.93404.1.S1_s_at	-5.06919	5.64217e-05	AT4G26690	MRH5/SHV3 (morphogenesis of root hair 5); glycerophosphodiester phosphodiesterase/ kinase	1e-27
Gma.17710.3.A1_at	-5.05869	3.49577e-05	AT4G25050	ACP4 (ACYL CARRIER PROTEIN 4)	1e-30
Gma.17724.1.A1_at	-5.04752	0.000127977	AT4G28780	GDSL-motif lipase/hydrolase family protein	0.001
Gma.4970.2.S1_a_at	-5.04286	3.60466e-05	AT4G19880	similar to unknown protein [Arabidopsis thaliana] (TAIR:AT5G45020.1); similar to Glutathione S-transferase, C-terminal-like [Medicago truncatula] (GB:ABC75353.1); contains InterPro domain Thioredoxin-like fold; (InterPro:IPR012336); contains InterPro doma	1e-37
Gma.7832.1.S1_x_at	-5.04162	0.000142333	AT1G68530	CUT1 (CUTICULAR 1); acyltransferase	0
Gma.6558.1.S1_at	-5.03586	4.18526e-05	AT1G36160	ACC1 (ACETYL-COENZYME A CARBOXYLASE 1); acetyl-CoA carboxylase	8e-58
GmaAffx.29547.1.A1_s_at	-5.0292	0.000169189	AT2G43090	aconitase C-terminal domain-containing protein	1e-07
Gma.3556.1.S1_at	-5.02749	0.000125968	AT4G23430;AT4G23420	[AT4G23430, short-chain dehydrogenase/reductase (SDR) family protein];[AT4G23420, short-chain dehydrogenase/reductase (SDR) family protein]	1e-122
Gma.11415.1.A1_at	-5.02302	4.5564e-05	AT3G16370	GDSL-motif lipase/hydrolase family protein	3e-74
Gma.7497.3.A1_at	-5.02259	5.55153e-05	AT2G43750	OASB (CYSTEINE SYNTHASE 1); cysteine synthase	3e-15
GmaAffx.93525.1.S1_at	-5.01983	0.000469139	AT3G48320	CYP71A21 (cytochrome P450, family 71, subfamily A, polypeptide 21); oxygen binding	4e-34
Gma.10885.1.S1_at	-5.01406	0.000610415	AT1G80380	phosphoribulokinase/uridine kinase-related	2e-59
Gma.1404.1.S1_at	-5.00923	0.000118358	AT4G04955	ATALN (ARABIDOPSIS ALLANTOINASE); allantoinase/ hydrolase	1e-131
Gma.10820.2.S1_at	-5.00301	0.000136404	AT4G33010	glycine dehydrogenase (decarboxylating), putative / glycine decarboxylase, putative / glycine cleavage system P-protein, putative	0
Gma.17702.1.S1_at	-4.99936	0.000136459	AT3G14680	CYP72A14 (cytochrome P450, family 72, subfamily A, polypeptide 14); oxygen binding	1e-67
Gma.6550.3.S1_s_at	-4.9947	7.23084e-05	AT5G54160	ATOMT1 (O-METHYLTRANSFERASE 1)	4e-69
Gma.10969.1.S1_a_at	-4.98407	8.31529e-05	AT1G55020	LOX1 (Lipoxygenase 1); lipoxygenase	0
Gma.17718.1.A1_at	-4.98084	2.21371e-05	AT4G22340	phosphatidate cytidylyltransferase, putative / CDP-diglyceride synthetase, putative	3e-55
Gma.15232.1.S1_a_at	-4.97958	0.000219002	AT1G54100	ALDH7B4 (ALDEHYDE DEHYDROGENASE 7B4); 3-chloroallyl aldehyde dehydrogenase	0
Gma.3128.1.S1_at	-4.97418	7.56836e-05	AT2G21170	TIM (TRIOSEPHOSPHATE ISOMERASE); triose-phosphate isomerase	1e-115
Gma.2292.2.S1_a_at	-4.96107	6.82038e-05	AT5G28840	GME (GDP-D-MANNOSE 3',5'-EPIMERASE); GDP-mannose 3,5-epimerase/ NAD binding / catalytic	0
Gma.1844.1.S1_at	-4.95396	3.65059e-05	AT5G47770	FPS1 (FARNESYL DIPHOSPHATE SYNTHASE 1); dimethylallyltranstransferase/ geranyltranstransferase	1e-135
Gma.10690.1.S1_at	-4.95076	3.39908e-05	AT5G66120	3-dehydroquinate synthase, putative	1e-112
Gma.4230.1.S1_at	-4.94944	5.22369e-05	AT4G25050	ACP4 (ACYL CARRIER PROTEIN 4)	2e-28
Gma.12207.1.S1_at	-4.94863	2.99511e-05	AT5G13710	SMT1 (STEROL METHYLTRANSFERASE 1)	1e-167
Gma.8430.1.S1_at	-4.93811	7.78155e-05	AT2G38040	CAC3 (acetyl co-enzyme A carboxylase carboxyltransferase alpha subunit); acetyl-CoA carboxylase	0
GmaAffx.83619.1.S1_at	-4.92965	0.00012609	AT1G07110	F2KP (FRUCTOSE-2,6-BISPHOSPHATASE); fructose-2,6-bisphosphate 2-phosphatase	0
Gma.2086.1.S1_at	-4.92462	9.36109e-05	AT4G08870;AT4G08900	[AT4G08870, arginase, putative];[AT4G08900, arginase]	1e-139
Gma.13478.1.A1_at	-4.92338	0.000141191	AT4G33670	L-galactose dehydrogenase (L-GalDH)	2e-07
Gma.8867.2.S1_at	-4.91712	0.000716073	AT1G22400	UGT85A1 (UDP-glucosyl transferase 85A1); UDP-glycosyltransferase/ transferase, transferring glycosyl groups / transferase, transferring hexosyl groups	4e-31
Gma.7749.1.A1_at	-4.91282	0.000134053	AT1G74910	ADP-glucose pyrophosphorylase family protein	3e-88
GmaAffx.89961.1.S1_s_at	-4.90947	6.84402e-05	AT4G17090	CT-BMY (BETA-AMYLASE 8); beta-amylase	3e-73
Gma.11238.1.S1_at	-4.90354	5.95213e-05	AT5G60600	GcpE (CHLOROPLAST BIOGENESIS 4); 4-hydroxy-3-methylbut-2-en-1-yl diphosphate synthase	0
Gma.10690.2.S1_s_at	-4.89711	0.0001914	AT5G66120	3-dehydroquinate synthase, putative	2e-62
Gma.1986.1.S1_at	-4.89669	4.81895e-05	AT5G08280	HEMC (HYDROXYMETHYLBILANE SYNTHASE); hydroxymethylbilane synthase	1e-140
Gma.17610.1.S1_x_at	-4.88125	3.85729e-05	AT1G55020	LOX1 (Lipoxygenase 1); lipoxygenase	0
GmaAffx.12706.1.A1_at	-4.87962	0.000414689	AT2G04350	long-chain-fatty-acid--CoA ligase family protein / long-chain acyl-CoA synthetase family protein (LACS8)	5e-11
GmaAffx.38949.1.S1_s_at	-4.87443	7.15983e-05		Putative hydroxyproline-rich glycoprotein 1 [Oryza sativa (japonica cultivar-group)]	0
GmaAffx.24227.1.S1_at	-4.87107	0.000233647	AT3G14680	CYP72A14 (cytochrome P450, family 72, subfamily A, polypeptide 14); oxygen binding	5e-81
Gma.2041.1.S1_at	-4.8626	0.000205687	AT5G16710	DHAR3 (DEHYDROASCORBATE REDUCTASE 1); glutathione dehydrogenase (ascorbate)	1e-88
Gma.2281.1.S1_x_at	-4.86208	8.64691e-05	AT1G54580	ACP2 (ACYL CARRIER PROTEIN 2)	9e-27
GmaAffx.91272.1.S1_s_at	-4.84854	3.08173e-05	AT5G21105	L-ascorbate oxidase/ copper ion binding	2e-56
Gma.8520.1.S1_at	-4.84723	0.00010209	AT5G51260	acid phosphatase, putative	5e-54
Gma.15846.1.A1_at	-4.84213	5.58631e-05		Glucosyltransferase-5 [Phaseolus angularis (Adzuki bean) (Vigna angularis)]	0
Gma.9551.1.S1_at	-4.83363	2.93774e-05	AT4G09320	NDPK1 (nucleoside diphosphate kinase 1); ATP binding / nucleoside diphosphate kinase	2e-72
Gma.3992.1.S1_at	-4.82864	0.000240308	AT2G45790	eukaryotic phosphomannomutase family protein	1e-111
Gma.10455.1.S1_s_at	-4.81685	3.39908e-05	AT4G34350	CLB6 (CHLOROPLAST BIOGENESIS 6); 4-hydroxy-3-methylbut-2-en-1-yl diphosphate reductase	3e-91
Gma.4628.1.S1_at	-4.81281	0.000330696	AT2G45580	CYP76C3 (cytochrome P450, family 76, subfamily C, polypeptide 3); oxygen binding	1e-101
Gma.4893.1.S1_at	-4.81127	4.19794e-05	AT4G19710	AK-HSDH/AK-HSDH II; aspartate kinase/ homoserine dehydrogenase	0
GmaAffx.8889.1.S1_s_at	-4.80725	2.39812e-05		Putative glyoxalase [Oryza sativa (japonica cultivar-group)]	0
Gma.2075.1.S1_at	-4.7987	5.43845e-05	AT2G35120	glycine cleavage system H protein, mitochondrial, putative	1e-67
Gma.7200.1.S1_at	-4.79469	0.000144561	AT1G17650	phosphogluconate dehydrogenase (decarboxylating)	1e-131
Gma.17610.1.S1_at	-4.79298	5.01154e-05	AT1G55020	LOX1 (Lipoxygenase 1); lipoxygenase	0
Gma.7119.1.S1_at	-4.78846	0.000182563	AT2G13440	glucose-inhibited division family A protein	1e-180
Gma.9508.3.S1_s_at	-4.78482	0.000127646	AT5G45670	GDSL-motif lipase/hydrolase family protein	1e-49
Gma.6263.1.S1_at	-4.7848	9.96121e-05	AT1G79550	PGK (PHOSPHOGLYCERATE KINASE)	1e-173
Gma.15872.1.A1_at	-4.78266	5.07218e-05	AT5G19850	hydrolase, alpha/beta fold family protein	5e-10
Gma.11260.2.S1_at	-4.78225	0.000344865	AT3G12290	tetrahydrofolate dehydrogenase/cyclohydrolase, putative	7e-40
Gma.1546.1.S1_a_at	-4.76953	0.000106535	AT1G62660	beta-fructosidase (BFRUCT3) / beta-fructofuranosidase / invertase, vacuolar	1e-108
Gma.2329.1.S1_at	-4.76831	0.000165512	AT5G23060	similar to unknown protein [Arabidopsis thaliana] (TAIR:AT3G59780.1); similar to Rhodanese-like [Medicago truncatula] (GB:ABE85110.1); contains InterPro domain Rhodanese-like; (InterPro:IPR001763)	1e-129
Gma.2119.1.S1_at	-4.76276	0.000966984	AT5G03650	SBE2.2 (STARCH BRANCHING ENZYME 2.2)	1e-102
Gma.1072.2.S1_at	-4.75987	6.8134e-05	AT3G47800	aldose 1-epimerase family protein	1e-70
Gma.3151.1.S1_a_at	-4.75901	8.4456e-05	AT2G37660	catalytic/ coenzyme binding	1e-118
GmaAffx.89435.1.A1_s_at	-4.75511	0.000119341	AT3G17390	MTO3 (S-adenosylmethionine synthase 3); methionine adenosyltransferase	2e-78
Gma.5674.1.S1_a_at	-4.74557	7.94932e-05	AT3G58610	ketol-acid reductoisomerase	1e-117
GmaAffx.1301.78.S1_s_at	-4.74161	0.000408823		Glycoside hydrolase, family 1 [Medicago truncatula (Barrel medic)]	0
Gma.7612.1.S1_at	-4.74145	0.000367765	AT1G07080	gamma interferon responsive lysosomal thiol reductase family protein / GILT family protein	1e-73
Gma.11401.1.A1_at	-4.74044	8.50534e-05	AT3G48690	similar to unknown protein [Arabidopsis thaliana] (TAIR:AT3G48700.1); similar to Esterase/lipase/thioesterase [Medicago truncatula] (GB:ABE83378.1); contains InterPro domain Esterase/lipase/thioesterase; (InterPro:IPR000379); contains InterPro domain Alph	6e-17
GmaAffx.61521.1.A1_s_at	-4.734	0.000470391	AT1G75900	family II extracellular lipase 3 (EXL3)	5e-14
Gma.6312.1.S1_s_at	-4.73389	0.000211792	AT5G17540	transferase family protein	5e-163
Gma.17535.1.S1_at	-4.73078	0.000444964	AT5G43850	ATARD4; acireductone dioxygenase (Fe2+-requiring)/ metal ion binding	5e-85
GmaAffx.90459.1.A1_s_at	-4.7254	3.73756e-05	AT3G08590	2,3-biphosphoglycerate-independent phosphoglycerate mutase, putative / phosphoglyceromutase, putative	4e-58
Gma.5825.1.S1_x_at	-4.72027	0.000717876	AT1G74940	senescence-associated protein-related	2e-27
Gma.2079.1.S1_at	-4.71344	0.000314369	AT2G38280	FAC1 (EMBRYONIC FACTOR1); AMP deaminase	1e-56
GmaAffx.93459.1.S1_s_at	-4.70991	5.19349e-05	AT2G39750	dehydration-responsive family protein	2e-93
GmaAffx.90932.1.S1_s_at	-4.70747	6.32039e-05	AT2G45290	transketolase, putative	1e-129
Gma.4512.2.S1_at	-4.70523	0.00014128	AT2G30540	glutaredoxin family protein	2e-38
Gma.6289.3.S1_a_at	-4.70218	3.88911e-05	AT1G12050	fumarylacetoacetase, putative	1e-31
Gma.10721.1.S1_at	-4.69178	5.66105e-05	AT3G17240	LPD2 (LIPOAMIDE DEHYDROGENASE 2); FAD binding / dihydrolipoyl dehydrogenase/ disulfide oxidoreductase/ oxidoreductase	0
GmaAffx.49644.1.S1_at	-4.68393	8.08681e-05	AT3G06350	EMB3004/MEE32 (EMBRYO DEFECTIVE 3004, maternal effect embryo arrest 32); 3-dehydroquinate dehydratase/ NADP binding / shikimate 5-dehydrogenase	1e-152
GmaAffx.42925.1.S1_s_at	-4.68127	0.000321622		Cytochrome P450 monooxygenase CYP76O2 [Glycine max (Soybean)]	0
GmaAffx.42955.1.S1_at	-4.67366	9.61144e-05	AT1G52570	PLDALPHA2 (PHOSPHLIPASE D ALPHA 2); phospholipase D	1e-73
Gma.17486.1.S1_at	-4.67254	6.13835e-05	AT4G31990	ASP5 (ASPARTATE AMINOTRANSFERASE 5)	0
Gma.5590.1.S1_at	-4.67027	0.000143138	AT1G22410	2-dehydro-3-deoxyphosphoheptonate aldolase, putative / 3-deoxy-D-arabino-heptulosonate 7-phosphate synthase, putative / DAHP synthetase, putative	1e-130
Gma.1558.1.S1_at	-4.65513	0.000154128	AT3G02870	VTC4; 3'(2'),5'-bisphosphate nucleotidase/ inositol or phosphatidylinositol phosphatase	1e-113
GmaAffx.80255.4.S1_at	-4.65258	0.000909469	ATCG00500	accD carboxytransferase beta subunit	2e-28
Gma.254.1.S1_at	-4.6461	9.39871e-05	AT4G16760	ACX1 (ACYL-COA OXIDASE 1)	0
Gma.4468.1.S1_at	-4.64609	7.32686e-05	AT5G48230	ACAT2/EMB1276 (ACETOACETYL-COA THIOLASE 2, EMBRYO DEFECTIVE 1276); acetyl-CoA C-acetyltransferase	4e-74
Gma.7515.1.S1_at	-4.64053	3.2835e-05	AT2G06925	ATSPLA2-ALPHA/PLA2-ALPHA (PHOSPHOLIPASE A2-ALPHA); phospholipase A2	5e-56
Gma.5248.1.S1_at	-4.63755	4.17801e-05	AT5G14200	3-isopropylmalate dehydrogenase	7e-16
Gma.2450.1.A1_at	-4.62598	6.00107e-05	AT4G27560	glycosyltransferase family protein	1e-12
Gma.8287.1.S1_at	-4.62036	0.000178213	AT3G13750	BGAL1 (BETA GALACTOSIDASE 1); beta-galactosidase	4e-70
Gma.4351.1.S1_at	-4.61959	0.000107869	AT1G49670	ARP protein (REF)	1e-144
Gma.305.1.S1_at	-4.61516	0.000116528	AT4G29510	protein arginine N-methyltransferase, putative	1e-167
GmaAffx.51466.1.A1_at	-4.61514	3.83549e-05	AT1G22370	UDP-glucoronosyl/UDP-glucosyl transferase family protein	3e-36
Gma.143.1.S1_at	-4.61042	0.000148408	AT3G48310	CYP71A22 (cytochrome P450, family 71, subfamily A, polypeptide 22); oxygen binding	1e-109
GmaAffx.88190.1.S1_at	-4.60075	5.91025e-05	AT4G13430	aconitase family protein / aconitate hydratase family protein	1e-153
GmaAffx.69182.1.S1_s_at	-4.59719	9.99078e-05		Putative glycerophosphoryl diester phosphodiesterase family protein [Nicotiana tabacum (Common tobacco)]	0
GmaAffx.6571.1.S1_at	-4.59702	4.09503e-05	AT4G01070	UDP-glucoronosyl/UDP-glucosyl transferase family protein	7e-44
GmaAffx.82240.1.S1_at	-4.59108	3.24023e-05	AT4G34131;AT4G34135	[AT4G34131, UGT73B3 (UDP-glucosyl transferase 73B3); UDP-glycosyltransferase/ abscisic acid glucosyltransferase/ transferase, transferring hexosyl groups];[AT4G34135, UGT73B2; UDP-glucosyltransferase/ UDP-glycosyltransferase/ flavonol 3-O-glucosyltransfer	5e-65
Gma.2994.1.S1_at	-4.59073	4.35328e-05	AT1G63000	NRS/ER (NUCLEOTIDE-RHAMNOSE SYNTHASE/EPIMERASE-REDUCTASE)	1e-147
Gma.7832.1.S1_at	-4.58387	0.00022371	AT1G68530	CUT1 (CUTICULAR 1); acyltransferase	0
Gma.9715.1.A1_at	-4.58251	4.56581e-05	AT3G23600	dienelactone hydrolase family protein	3e-11
GmaAffx.10297.1.S1_at	-4.57662	0.000132586	AT3G13750	BGAL1 (BETA GALACTOSIDASE 1); beta-galactosidase	7e-42
GmaAffx.92464.1.S1_s_at	-4.57519	3.49577e-05	AT3G43190	SUS4; UDP-glycosyltransferase/ sucrose synthase/ transferase, transferring glycosyl groups	1e-148
Gma.16134.1.A1_s_at	-4.57292	8.96906e-05	AT4G25150	acid phosphatase, putative	1e-17
Gma.2141.1.S1_at	-4.57194	0.000118911	AT2G36800;AT2G36792;AT2G36790	[AT2G36800, DOGT1 (DON-GLUCOSYLTRANSFERASE); UDP-glycosyltransferase/ transferase, transferring glycosyl groups];[AT2G36790, UGT73C6 (UDP-glucosyl transferase 73C6); UDP-glucosyltransferase/ UDP-glycosyltransferase/ transferase, transferring glycosyl grou	3e-28
Gma.6651.1.S1_at	-4.56532	4.09241e-05	AT3G10850	GLX2-2 (GLYOXALASE 2-2); hydroxyacylglutathione hydrolase	7e-19
Gma.6550.1.A1_at	-4.56327	0.000573548	AT5G54160	ATOMT1 (O-METHYLTRANSFERASE 1)	2e-31
GmaAffx.1917.1.S1_s_at	-4.56088	8.41362e-05		Putative methyltransferase [Medicago truncatula (Barrel medic)]	0
Gma.4222.1.S1_at	-4.5584	0.000372642	AT5G06570	similar to unknown protein [Arabidopsis thaliana] (TAIR:AT5G16080.1); similar to CXE carboxylesterase [Actinidia deliciosa] (GB:ABB89016.1); contains InterPro domain Esterase/lipase/thioesterase; (InterPro:IPR000379); contains InterPro domain Alpha/beta h	1e-47
GmaAffx.93616.1.S1_s_at	-4.55517	5.10918e-05	AT3G43190	SUS4; UDP-glycosyltransferase/ sucrose synthase/ transferase, transferring glycosyl groups	0
Gma.10439.1.A1_at	-4.55509	0.000358486	AT5G19460	ATNUDT20 (Arabidopsis thaliana Nudix hydrolase homolog 20); hydrolase	9e-51
Gma.15001.1.S1_at	-4.54751	0.00052338	AT4G31600	UDP-glucuronic acid/UDP-N-acetylgalactosamine transporter-related	3e-57
Gma.15323.1.S1_at	-4.5404	4.3521e-05	AT2G35120	glycine cleavage system H protein, mitochondrial, putative	5e-67
GmaAffx.66950.1.A1_at	-4.53036	5.60953e-05	AT1G77670	aminotransferase class I and II family protein	0.002
GmaAffx.3781.1.S1_at	-4.52877	9.69898e-05		Lipase [Dianthus caryophyllus (Carnation) (Clove pink)]	0
Gma.15478.1.S1_x_at	-4.50985	2.53737e-05	AT1G02500	SAM1 (S-adenosylmethionine synthetase 1); methionine adenosyltransferase	0
Gma.8399.1.S1_at	-4.50598	0.00086789	AT5G14930	SAG101 (SENESCENCE-ASSOCIATED GENE 101); triacylglycerol lipase	3e-73
Gma.3654.1.S1_at	-4.49637	3.89011e-05	AT1G23740	oxidoreductase, zinc-binding dehydrogenase family protein	1e-108
Gma.4096.1.S1_at	-4.49528	0.000239218	AT4G14880	OASA1 (O-ACETYLSERINE (THIOL) LYASE (OAS-TL) ISOFORM A1)	1e-121
Gma.7397.1.S1_at	-4.48712	5.14663e-05	AT2G20360	catalytic/ coenzyme binding	7e-66
GmaAffx.90941.1.S1_s_at	-4.48687	0.000158805	AT1G63000	NRS/ER (NUCLEOTIDE-RHAMNOSE SYNTHASE/EPIMERASE-REDUCTASE)	3e-52
Gma.5510.2.S1_s_at	-4.47857	5.16105e-05	AT3G20950	CYP705A32 (cytochrome P450, family 705, subfamily A, polypeptide 32); oxygen binding	4e-26
GmaAffx.85050.1.S1_at	-4.47647	0.000146344	AT2G39750	dehydration-responsive family protein	0
GmaAffx.44857.1.A1_at	-4.47029	0.000198798	AT3G14110	FLU (FLUORESCENT IN BLUE LIGHT); binding	4e-19
Gma.9176.1.S1_at	-4.47001	0.000191098	AT4G01070	UDP-glucoronosyl/UDP-glucosyl transferase family protein	6e-34
GmaAffx.36759.1.S1_s_at	-4.46926	0.000182882		Thioredoxin domain 2 [Medicago truncatula (Barrel medic)]	0
Gma.6764.1.S1_at	-4.46704	0.000168049	AT3G23940	dehydratase family	1e-119
GmaAffx.87413.1.S1_at	-4.4652	3.168e-05	AT3G25530	6-phosphogluconate dehydrogenase NAD-binding domain-containing protein	3e-38
Gma.540.1.S1_s_at	-4.4581	0.000121789	AT2G26670	HY1 (HEME OXYGENASE 1)	2e-96
GmaAffx.33974.1.S1_at	-4.45049	0.000287821	AT3G59400	GUN4 (Genomes uncoupled 4)	2e-32
Gma.10969.3.S1_x_at	-4.44778	2.96934e-05	AT3G22400	lipoxygenase, putative	1e-119
Gma.12685.1.A1_at	-4.4366	2.52611e-05	AT1G75330	OTC (ORNITHINE CARBAMOYLTRANSFERASE); amino acid binding / carboxyl- and carbamoyltransferase	4e-26
GmaAffx.87656.1.S1_at	-4.43329	0.00055655	AT2G46210	delta-8 sphingolipid desaturase, putative	2e-30
GmaAffx.40837.1.S1_at	-4.4327	0.000561556	AT4G36220	FAH1 (FERULATE-5-HYDROXYLASE 1); ferulate 5-hydroxylase	2e-16
Gma.17594.1.A1_at	-4.42588	0.000476142	AT1G64660	ATMGL; catalytic/ methionine gamma-lyase	3e-16
GmaAffx.92878.1.S1_s_at	-4.42092	3.5261e-05	AT2G22170	lipid-associated family protein	3e-55
GmaAffx.85264.1.S1_at	-4.42037	5.05969e-05	AT4G17090	CT-BMY (BETA-AMYLASE 8); beta-amylase	1e-28
Gma.11254.3.S1_x_at	-4.41514	3.61087e-05	AT4G08685	SAH7	4e-15
GmaAffx.92533.1.S1_s_at	-4.41449	3.73324e-05		F18O14.35 [Arabidopsis thaliana (Mouse-ear cress)]	0
Gma.2281.1.S1_at	-4.41046	5.05568e-05	AT1G54580	ACP2 (ACYL CARRIER PROTEIN 2)	9e-27
Gma.1111.1.S1_at	-4.40651	4.00152e-05	AT1G59900	AT-E1 ALPHA (pyruvate dehydrogenase complex E1 alpha subunit); pyruvate dehydrogenase (acetyl-transferring)	1e-117
Gma.11860.1.A1_at	-4.40521	8.98393e-05	AT4G27700	rhodanese-like domain-containing protein	2e-29
GmaAffx.47788.1.A1_at	-4.40379	0.00022433	AT4G36250	ALDH3F1 (ALDEHYDE DEHYDROGENASE 3F1); 3-chloroallyl aldehyde dehydrogenase/ aldehyde dehydrogenase (NAD)	2e-09
Gma.2759.1.S1_at	-4.40296	0.000196479	AT5G13980	glycosyl hydrolase family 38 protein	1e-129
Gma.13938.2.A1_at	-4.4027	7.26237e-05	AT4G26900	AT-HF (Arabidopsis thaliana HisF protein)	7e-13
Gma.9658.1.S1_at	-4.40142	0.000135721	AT2G26540	HEMD; uroporphyrinogen-III synthase	2e-12
Gma.3655.1.S1_at	-4.39157	6.10216e-05	AT4G02860	catalytic	5e-95
Gma.9508.2.S1_at	-4.38583	5.6398e-05	AT1G29660	GDSL-motif lipase/hydrolase family protein	6e-71
GmaAffx.1968.1.S1_at	-4.38472	8.41606e-05	AT3G05020	ACP1 (ACYL CARRIER PROTEIN 1)	1e-29
Gma.7563.1.S1_at	-4.38176	0.000142498	AT1G66330	senescence-associated family protein	1e-68
Gma.4030.1.S1_at	-4.38112	0.000101351	AT3G14680	CYP72A14 (cytochrome P450, family 72, subfamily A, polypeptide 14); oxygen binding	6e-92
GmaAffx.93157.1.S1_s_at	-4.37788	0.000675617	AT2G37790	aldo/keto reductase family protein	2e-48
Gma.8414.1.S1_at	-4.37555	0.000171634	AT5G35360	CAC2 (acetyl co-enzyme A carboxylase biotin carboxylase subunit)	0
Gma.2139.2.S1_s_at	-4.37085	7.19141e-05	AT3G59480	pfkB-type carbohydrate kinase family protein	1e-156
Gma.5786.2.S1_at	-4.37069	0.000288622	AT3G16370	GDSL-motif lipase/hydrolase family protein	1e-147
Gma.13216.1.A1_at	-4.36061	5.78598e-05	AT5G58980	ceramidase family protein	2e-35
Gma.15672.2.S1_at	-4.36027	5.63114e-05	AT1G08200;AT2G27860	[AT1G08200, AXS2 (UDP-D-APIOSE/UDP-D-XYLOSE SYNTHASE 2)];[AT2G27860, AXS1 (UDP-D-APIOSE/UDP-D-XYLOSE SYNTHASE 1)]	0
Gma.10713.1.S1_at	-4.35961	0.000156404	AT2G26640	beta-ketoacyl-CoA synthase, putative	1e-179
Gma.2522.1.S1_at	-4.35893	0.000162338	AT1G43670	fructose-1,6-bisphosphatase, putative / D-fructose-1,6-bisphosphate 1-phosphohydrolase, putative / FBPase, putative	2e-94
Gma.6339.1.S1_s_at	-4.35868	0.000100492	AT5G62350	invertase/pectin methylesterase inhibitor family protein / DC 1.2 homolog (FL5-2I22)	7e-50
Gma.2354.2.S1_at	-4.3581	0.000190543	AT1G74040	IMS1; 2-isopropylmalate synthase	0
GmaAffx.82528.1.S1_at	-4.35795	3.52838e-05	AT5G16250	similar to unknown protein [Arabidopsis thaliana] (TAIR:AT3G02640.1); similar to conserved hypothetical protein [Medicago truncatula] (GB:ABE78001.1)	8e-59
Gma.8669.1.A1_at	-4.35288	0.000223971		Starch branching enzyme [Phaseolus vulgaris (Kidney bean) (French bean)]	0
Gma.8399.1.S1_a_at	-4.34488	0.000728661	AT5G14930	SAG101 (SENESCENCE-ASSOCIATED GENE 101); triacylglycerol lipase	3e-73
GmaAffx.24794.1.S1_s_at	-4.34254	0.000118738		Hexokinase [Citrus sinensis (Sweet orange)]	0
Gma.5859.1.S1_at	-4.3389	8.39111e-05	AT5G16290	acetolactate synthase small subunit, putative	1e-104
GmaAffx.73107.1.S1_at	-4.33734	9.67716e-05	AT1G31800	CYP97A3/LUT5 (CYTOCHROME P450-TYPE MONOOXYGENASE 97A3); carotene beta-ring hydroxylase/ oxygen binding	1e-178
Gma.4311.1.S1_at	-4.32615	4.49169e-05	AT4G21860	methionine sulfoxide reductase domain-containing protein / SeIR domain-containing protein	1e-66
Gma.10713.1.S1_x_at	-4.32301	6.20294e-05	AT2G26640	beta-ketoacyl-CoA synthase, putative	1e-179
Gma.16213.1.S1_at	-4.31864	7.87219e-05	AT5G21105	L-ascorbate oxidase/ copper ion binding	1e-152
Gma.11238.1.S1_a_at	-4.31812	0.00053558	AT5G60600	GcpE (CHLOROPLAST BIOGENESIS 4); 4-hydroxy-3-methylbut-2-en-1-yl diphosphate synthase	0
GmaAffx.74515.1.S1_at	-4.31073	9.96093e-05	AT1G04420	aldo/keto reductase family protein	1e-119
Gma.6442.2.S1_at	-4.31053	0.000501645	AT1G52760	esterase/lipase/thioesterase family protein	1e-34
Gma.11027.1.S1_at	-4.31025	4.14097e-05	AT5G43940	ADH2 (ALCOHOL DEHYDROGENASE 2); formaldehyde dehydrogenase (glutathione)	0
GmaAffx.40923.1.S1_at	-4.31016	0.000170308	AT4G14030	selenium-binding protein, putative	2e-06
Gma.2961.1.S1_at	-4.30502	0.00058454	AT1G22370	UDP-glucoronosyl/UDP-glucosyl transferase family protein	1e-103
Gma.15687.1.A1_at	-4.30297	8.12938e-05	AT4G34131;AT4G34135	[AT4G34131, UGT73B3 (UDP-glucosyl transferase 73B3); UDP-glycosyltransferase/ abscisic acid glucosyltransferase/ transferase, transferring hexosyl groups];[AT4G34135, UGT73B2; UDP-glucosyltransferase/ UDP-glycosyltransferase/ flavonol 3-O-glucosyltransfer	3e-60
Gma.5671.4.S1_x_at	-4.29964	0.000141627	AT2G31740	similar to spermidine synthase-related / putrescine aminopropyltransferase-related [Arabidopsis thaliana] (TAIR:AT5G04610.1); similar to putative spermine/spermidine synthase [Medicago truncatula] (GB:ABE91499.1); similar to Os04g0379300 [Oryza sativa (ja	2e-22
Gma.8813.1.S1_at	-4.29885	3.65464e-05	AT4G38800	ATMTN1; catalytic/ methylthioadenosine nucleosidase	5e-72
Gma.12753.1.S1_at	-4.29406	0.000511957	AT1G31860	AT-IE (Arabidopsis thaliana bifunctional HisI-HisE protein)	5e-99
Gma.13296.1.S1_s_at	-4.28104	3.52838e-05	AT4G39970	haloacid dehalogenase-like hydrolase family protein	1e-42
Gma.5093.1.S1_at	-4.27583	3.57346e-05	AT1G74960	FAB1 (FATTY ACID BIOSYNTHESIS 1); fatty-acid synthase	0
Gma.5590.1.S1_a_at	-4.27214	0.000229683	AT1G22410	2-dehydro-3-deoxyphosphoheptonate aldolase, putative / 3-deoxy-D-arabino-heptulosonate 7-phosphate synthase, putative / DAHP synthetase, putative	1e-130
GmaAffx.68100.1.S1_at	-4.26515	0.000158469		Methionine synthase [Glycine max (Soybean)]	0
GmaAffx.82511.2.S1_at	-4.26208	8.85108e-05	AT2G27680	aldo/keto reductase family protein	1e-54
Gma.3496.1.A1_s_at	-4.26206	0.000142058	AT1G07110	F2KP (FRUCTOSE-2,6-BISPHOSPHATASE); fructose-2,6-bisphosphate 2-phosphatase	1e-20
Gma.4375.2.S1_at	-4.26086	0.000648319	AT5G37600	ATGSR1 (Arabidopsis thaliana glutamine synthase clone R1); glutamate-ammonia ligase	2e-95
Gma.10722.1.S1_at	-4.25792	0.000126583	AT3G55440	ATCTIMC (CYTOSOLIC TRIOSE PHOSPHATE ISOMERASE); triose-phosphate isomerase	7e-84
Gma.8463.1.S1_at	-4.25743	0.000211506	AT5G05580	FAD8 (FATTY ACID DESATURASE 8); omega-3 fatty acid desaturase	5e-82
Gma.11760.1.A1_at	-4.25314	0.000109263	AT3G10230	LYC (LYCOPENE CYCLASE); lycopene beta cyclase	4e-44
Gma.406.5.S1_s_at	-4.24725	0.000256578	AT4G01850	MAT2/SAM-2 (S-adenosylmethionine synthetase 2); methionine adenosyltransferase	2e-43
GmaAffx.83583.1.S1_s_at	-4.24595	0.000363874	AT3G23800	selenium-binding family protein	4e-19
GmaAffx.26484.1.S1_at	-4.24522	0.000558092	AT5G36130;AT5G36110	[AT5G36130, cytochrome P450 family];[AT5G36110, CYP716A1 (cytochrome P450, family 716, subfamily A, polypeptide 1); oxygen binding]	3e-72
Gma.5913.1.S1_at	-4.24306	4.35328e-05	AT1G74920	ALDH10A8 (Aldehyde dehydrogenase 10A8); 3-chloroallyl aldehyde dehydrogenase	0
GmaAffx.15307.1.S1_at	-4.24293	0.000110993	AT4G35360	pantothenate kinase family protein	2e-49
GmaAffx.92966.1.S1_s_at	-4.24095	0.00052967	AT5G18170	GDH1 (GLUTAMATE DEHYDROGENASE 1); oxidoreductase	6e-82
Gma.5803.2.S1_at	-4.22753	6.70146e-05	AT3G09940	MDHAR (MONODEHYDROASCORBATE REDUCTASE); monodehydroascorbate reductase (NADH)	9e-15
GmaAffx.78058.1.S1_at	-4.22072	4.69014e-05	AT5G51970	sorbitol dehydrogenase, putative / L-iditol 2-dehydrogenase, putative	6e-95
Gma.1137.1.S1_a_at	-4.218	0.000162315	AT5G48930	transferase family protein	0
Gma.7492.1.S1_at	-4.21463	0.000125792	AT3G22200	POP2 (POLLEN-PISTIL INCOMPATIBILITY 2); 4-aminobutyrate transaminase	1e-130
Gma.5059.1.S1_at	-4.21405	2.84564e-05	AT4G16450	similar to Os08g0431500 [Oryza sativa (japonica cultivar-group)] (GB:NP 001061863.1); similar to unknown protein [Oryza sativa (japonica cultivar-group)] (GB:BAC99342.1)	5e-37
Gma.3546.1.S1_at	-4.20935	8.96906e-05	AT3G48560	CSR1 (CHLORSULFURON/IMIDAZOLINONE RESISTANT 1)	1e-106
Gma.2387.1.S1_a_at	-4.20077	0.00020112	AT3G59970;AT2G44160	[AT3G59970, MTHFR1 (METHYLENETETRAHYDROFOLATE REDUCTASE 1); methylenetetrahydrofolate reductase (NADPH)];[AT2G44160, MTHFR2 (METHYLENETETRAHYDROFOLATE REDUCTASE 2); methylenetetrahydrofolate reductase (NADPH)]	0
GmaAffx.89694.1.S1_x_at	-4.19593	0.000196753	AT1G02500	SAM1 (S-adenosylmethionine synthetase 1); methionine adenosyltransferase	7e-76
Gma.7310.1.S1_s_at	-4.19166	0.000185863	AT5G54960	PDC2 (PYRUVATE DECARBOXYLASE-2); pyruvate decarboxylase	1e-117
GmaAffx.11224.1.A1_at	-4.18453	0.000366054	AT5G08415	lipoic acid synthase family protein	2e-19
GmaAffx.1647.2.A1_s_at	-4.1815	6.94994e-05	AT4G12830	hydrolase, alpha/beta fold family protein	9e-27
Gma.10854.1.S1_at	-4.179	0.000424036		Nodulin-like protein [Pisum sativum (Garden pea)]	0
GmaAffx.40080.1.A1_at	-4.17422	0.0001034	AT1G11600	CYP77B1 (cytochrome P450, family 77, subfamily B, polypeptide 1); oxygen binding	7e-23
Gma.6264.1.S1_at	-4.1731	5.89411e-05	AT1G78020	senescence-associated protein-related	9e-16
GmaAffx.3255.1.S1_at	-4.16604	8.54261e-05	AT5G33370	GDSL-motif lipase/hydrolase family protein	4e-46
GmaAffx.84190.1.S1_at	-4.16336	0.000105225	AT1G77670	aminotransferase class I and II family protein	1e-105
GmaAffx.92014.1.S1_s_at	-4.15907	3.89011e-05	AT2G18230	inorganic pyrophosphatase (soluble) (PPA) / pyrophosphate phospho-hydrolase / PPase	8e-73
Gma.16762.1.S1_s_at	-4.1582	0.000208446	AT3G06510	SFR2 (SENSITIVE TO FREEZING 2); hydrolase, hydrolyzing O-glycosyl compounds	1e-142
Gma.4456.1.S1_at	-4.15233	5.97772e-05	AT3G17970	chloroplast outer membrane translocon subunit, putative	2e-05
Gma.8509.1.S1_x_at	-4.14942	0.000159122	AT2G26670	HY1 (HEME OXYGENASE 1)	1e-101
GmaAffx.82528.2.S1_s_at	-4.14213	3.65059e-05	AT5G16250	similar to unknown protein [Arabidopsis thaliana] (TAIR:AT3G02640.1); similar to conserved hypothetical protein [Medicago truncatula] (GB:ABE78001.1)	4e-32
Gma.3250.1.S1_a_at	-4.14194	3.20234e-05	AT1G43670	fructose-1,6-bisphosphatase, putative / D-fructose-1,6-bisphosphate 1-phosphohydrolase, putative / FBPase, putative	1e-42
GmaAffx.33714.1.S1_at	-4.14082	0.000165071	AT4G27430	CIP7 (COP1-INTERACTING PROTEIN 7)	1e-05
GmaAffx.37458.1.S1_at	-4.13923	6.90129e-05	AT3G26420;AT3G26430	[AT3G26420, ATRZ-1A; RNA binding / nucleotide binding];[AT3G26430, GDSL-motif lipase/hydrolase family protein]	2e-88
Gma.10764.2.S1_a_at	-4.13326	0.000287793	AT1G11680	CYP51G1 (CYTOCHROME P450 51); oxygen binding	1e-24
Gma.4263.1.S1_at	-4.13232	9.44107e-05	AT5G28050	cytidine/deoxycytidylate deaminase family protein	5e-21
Gma.2834.1.S1_at	-4.13223	0.000129789	AT3G25860	LTA2 (PLASTID E2 SUBUNIT OF PYRUVATE DECARBOXYLASE); dihydrolipoyllysine-residue acetyltransferase	1e-155
GmaAffx.88815.1.A1_s_at	-4.1281	9.41185e-05	AT5G17920;AT3G03780	[AT5G17920, ATCIMS (COBALAMIN-INDEPENDENT METHIONINE SYNTHASE); 5-methyltetrahydropteroyltriglutamate-homocysteine S-methyltransferase/ methionine synthase];[AT3G03780, AtMS2 (Arabidopsis thaliana methionine synthase 2); 5-methyltetrahydropteroyltriglutam	1e-116
Gma.5510.1.S1_at	-4.10853	8.15258e-05	AT5G06900	CYP93D1 (cytochrome P450, family 93, subfamily D, polypeptide 1); oxygen binding	4e-96
GmaAffx.26275.1.S1_at	-4.10745	0.000428104	AT4G34200	EDA9 (embryo sac development arrest 9); NAD binding / amino acid binding / cofactor binding / oxidoreductase, acting on the CH-OH group of donors, NAD or NADP as acceptor / phosphoglycerate dehydrogenase	1e-96
Gma.17489.1.S1_at	-4.10699	0.000382332		Putative callose synthase 1 catalytic subunit [Oryza sativa (japonica cultivar-group)]	0
Gma.11216.1.S1_at	-4.10379	0.000284201	AT3G23600	dienelactone hydrolase family protein	1e-88
Gma.11260.1.S1_a_at	-4.09369	0.00029618	AT3G12290	tetrahydrofolate dehydrogenase/cyclohydrolase, putative	1e-124
Gma.5803.1.S1_a_at	-4.09145	0.000776675	AT5G03630	monodehydroascorbate reductase, putative	1e-114
Gma.11039.1.S1_at	-4.0907	0.000530612	AT3G47520	MDH (malate dehydrogenase); malate dehydrogenase	1e-162
GmaAffx.35617.1.S1_at	-4.07592	0.000311259	AT3G48000	ALDH2B4 (ALDEHYDE DEHYDROGENASE 2); 3-chloroallyl aldehyde dehydrogenase/ aldehyde dehydrogenase (NAD)	6e-64
Gma.10960.1.S1_at	-4.07013	0.000300606	AT1G20510	OPCL1 (OPC-8:0 COA LIGASE1); 4-coumarate-CoA ligase	0
GmaAffx.277.1.S1_at	-4.06928	0.000179353	AT5G65550	UDP-glucoronosyl/UDP-glucosyl transferase family protein	8e-38
GmaAffx.85890.1.S1_at	-4.06675	6.11068e-05	AT5G17330	GAD (Glutamate decarboxylase 1); calmodulin binding	1e-151
Gma.3449.1.S1_at	-4.0637	0.000521673	AT1G51110	plastid-lipid associated protein PAP / fibrillin family protein	6e-74
GmaAffx.90488.1.S1_s_at	-4.06366	0.000223429	AT1G16350	inosine-5'-monophosphate dehydrogenase, putative	9e-97
GmaAffx.66796.1.S1_at	-4.05632	0.000302587	AT2G21250	mannose 6-phosphate reductase (NADPH-dependent), putative	2e-47
Gma.5671.4.S1_at	-4.04753	0.000123273	AT2G31740	similar to spermidine synthase-related / putrescine aminopropyltransferase-related [Arabidopsis thaliana] (TAIR:AT5G04610.1); similar to putative spermine/spermidine synthase [Medicago truncatula] (GB:ABE91499.1); similar to Os04g0379300 [Oryza sativa (ja	2e-22
Gma.11753.1.S1_at	-4.04283	0.000258139	AT4G34138	UGT73B1 (UDP-glucosyl transferase 73B1); UDP-glycosyltransferase/ abscisic acid glucosyltransferase	1e-45
Gma.16388.1.S1_at	-4.04142	9.69159e-05	AT1G19580	GAMMA CA1 (GAMMA CARBONIC ANHYDRASE 1); carbonate dehydratase	1e-108
Gma.7477.1.A1_at	-4.0408	0.000125243	AT5G51820	PGM (PHOSPHOGLUCOMUTASE)	1e-71
Gma.181.1.S1_at	-4.03973	9.08906e-05	AT5G35360	CAC2 (acetyl co-enzyme A carboxylase biotin carboxylase subunit)	0
Gma.3920.1.S1_at	-4.03916	3.04357e-05	AT5G17920	ATCIMS (COBALAMIN-INDEPENDENT METHIONINE SYNTHASE)	0
GmaAffx.31794.1.S1_at	-4.0362	0.000273233	AT4G02260	RSH1 (RELA-SPOT HOMOLOG); catalytic	8e-17
Gma.2139.1.S1_s_at	-4.03277	3.39908e-05	AT1G31812	ACBP (ACYL-COA-BINDING PROTEIN); acyl-CoA binding	2e-12
GmaAffx.91462.1.S1_x_at	-4.03088	5.73708e-05	AT4G01850	MAT2/SAM-2 (S-adenosylmethionine synthetase 2); methionine adenosyltransferase	1e-113
GmaAffx.92014.1.S1_at	-4.03081	0.000118613	AT2G18230	inorganic pyrophosphatase (soluble) (PPA) / pyrophosphate phospho-hydrolase / PPase	8e-73
Gma.1758.1.S1_a_at	-4.03023	0.000297552	AT5G23940	EMB3009 (EMBRYO DEFECTIVE 3009); transferase	1e-131
Gma.8739.1.S1_at	-4.02259	0.00038082	AT5G48960	5' nucleotidase family protein	1e-118
Gma.6593.2.S1_at	-4.01979	8.34215e-05	AT1G53580	ETHE1/GLX2-3 (GLYOXALASE 2-3); hydroxyacylglutathione hydrolase	5e-41
Gma.4423.2.S1_a_at	-4.01836	0.000128916	AT5G36790	phosphoglycolate phosphatase, putative	3e-55
Gma.6558.1.S1_s_at	-4.01296	9.37685e-05	AT1G36160	ACC1 (ACETYL-COENZYME A CARBOXYLASE 1); acetyl-CoA carboxylase	8e-58
GmaAffx.58918.1.S1_at	-4.00815	0.000101033	AT3G16520	UDP-glucoronosyl/UDP-glucosyl transferase family protein	9e-14
Gma.4938.1.S1_a_at	-4.00231	0.000274533	AT4G13720	inosine triphosphate pyrophosphatase, putative / HAM1 family protein	2e-95
Gma.8430.1.S1_x_at	-3.99635	0.000791486	AT2G38040	CAC3 (acetyl co-enzyme A carboxylase carboxyltransferase alpha subunit); acetyl-CoA carboxylase	0
Gma.12786.1.S1_at	-3.99581	5.06e-05	AT3G18890	catalytic/ coenzyme binding	4e-93
GmaAffx.62453.1.S1_at	-3.98665	8.73539e-05	AT5G01920	STN8 (state transition 8); kinase	5e-45
Gma.16703.2.S1_a_at	-3.9838	0.000493445	AT2G37790	aldo/keto reductase family protein	1e-113
GmaAffx.89635.1.A1_s_at	-3.98097	4.07889e-05	AT5G51260	acid phosphatase, putative	1e-32
Gma.7236.1.S1_at	-3.97838	0.000220681	AT1G17890	GER2; catalytic	1e-147
GmaAffx.58001.1.S1_at	-3.97514	0.000133342	AT4G36530	hydrolase, alpha/beta fold family protein	2e-07
GmaAffx.83343.1.S1_at	-3.97304	9.1488e-05	AT3G46440	UXS5 (UDP-Xyl synthase 5); catalytic	7e-51
Gma.6347.2.S1_a_at	-3.97151	0.000144409	AT1G63290	ribulose-phosphate 3-epimerase, cytosolic, putative / pentose-5-phosphate 3-epimerase, putative	8e-79
Gma.2427.1.A1_at	-3.97142	6.06685e-05	AT4G22570	APT3 (ADENINE PHOSPHORIBOSYL TRANSFERASE 3); adenine phosphoribosyltransferase	3e-25
Gma.9722.1.S1_at	-3.96831	9.99957e-05	AT1G05720	selenoprotein family protein	4e-56
GmaAffx.91779.1.S1_s_at	-3.96733	0.000315138	AT5G63570	GSA1 (GLUTAMATE-1-SEMIALDEHYDE-2,1-AMINOMUTASE); glutamate-1-semialdehyde 2,1-aminomutase	1e-101
Gma.3133.1.S1_at	-3.96647	5.85426e-05	AT5G27380	GSH2 (GLUTATHIONE SYNTHETASE 2); glutathione synthase	1e-147
Gma.7479.1.A1_at	-3.96375	0.000219295	AT5G04740	ACT domain-containing protein	3e-68
GmaAffx.53912.1.A1_at	-3.96299	0.000148408	AT1G74910	ADP-glucose pyrophosphorylase family protein	6e-08
Gma.6550.2.S1_s_at	-3.96138	4.10189e-05	AT5G54160	ATOMT1 (O-METHYLTRANSFERASE 1)	2e-51
GmaAffx.2837.1.S1_at	-3.95864	0.000519182	AT5G64300	ATGCH (Arabidopsis thaliana GTP cyclohydrolase II); 3,4-dihydroxy-2-butanone-4-phosphate synthase/ GTP cyclohydrolase II	2e-19
Gma.16828.1.S1_s_at	-3.95538	9.82636e-05		Pectinesterase; Pectinesterase inhibitor [Medicago truncatula (Barrel medic)]	0
Gma.6459.1.S1_at	-3.95439	6.82038e-05	AT1G04870	protein arginine N-methyltransferase family protein	1e-158
GmaAffx.73861.1.S1_at	-3.94918	5.60863e-05	AT1G09795	ATATP-PRT2 (ATP PHOSPHORIBOSYL TRANSFERASE 2); ATP phosphoribosyltransferase	1e-80
GmaAffx.63344.1.S1_at	-3.94721	6.65671e-05	AT1G80560	3-isopropylmalate dehydrogenase, chloroplast, putative	1e-102
GmaAffx.89961.1.S1_at	-3.94397	0.000124725	AT4G17090	CT-BMY (BETA-AMYLASE 8); beta-amylase	3e-73
[truncated: 5,094 more rows]
